# Supplementary material for: A Comparative Transcriptome Analysis Reveals the Molecular Mechanisms That Underlie Somatic Embryogenesis in Peaonia ostii ‘Fengdan’
Source: Int J Mol Sci. 2022 Sep 13;23(18):10595. doi: 10.3390/ijms231810595 (PMC9505998; doi:10.3390/ijms231810595)
Supplement: Supplementary file 1 [file ijms-23-10595-s001.zip]

Archive with 9 entries (8 files):
- Supplmentary tables and figures/
- Supplmentary tables and figures/Supplementary figure S1.pdf
- Supplmentary tables and figures/Supplementary figure S2.pdf
- Supplmentary tables and figures/Supplementary figure S3.pdf
- Supplmentary tables and figures/Supplementary figure S4.pdf
- Supplmentary tables and figures/Supplementary table S1 The expression of all normalised genes in all stages.xls
- Supplmentary tables and figures/Supplementary table S2 All DEGs in all groups.xls
- Supplmentary tables and figures/Supplementary table S3.pdf
- Supplmentary tables and figures/Supplementary table S4.pdf
