# Supplementary material for: A Comparative Transcriptome Analysis Reveals the Molecular Mechanisms That Underlie Somatic Embryogenesis in Peaonia ostii ‘Fengdan’
Source: Int J Mol Sci. 2022 Sep 13;23(18):10595. doi: 10.3390/ijms231810595 (PMC9505998; doi:10.3390/ijms231810595)
Supplement: Supplementary file 1 [file ijms-23-10595-s001.zip › Supplmentary tables and figures/Supplementary table S1 The expression of all normalised genes in all stages.xls]

## Sheet: Supplementary table S1 All norm
Supplementary table S1 The expression of all normalised genes in all stages
Gene ID	S0 FPKM	S1 FPKM	S2 FPKM	S3 FPKM	S4 FPKM
CL1.Contig1_All	17.58	8.34	5.86	9.75	7.09
CL1.Contig2_All	9.49	0.31	0.8	1.64	0.69
CL1.Contig3_All	0	0	0	0	1.01
CL1.Contig4_All	5.22	1.67	1.57	1.52	1.09
CL1.Contig6_All	0.65	0.59	0	0	0
CL10.Contig10_All	0	0.86	0	0	0
CL10.Contig11_All	0.23	0	0.8	0.48	0
CL10.Contig12_All	0	0	0.84	0	0
CL10.Contig13_All	0.74	0.5	1.24	0.78	1.24
CL10.Contig14_All	0.29	0.23	1.69	0	1.69
CL10.Contig15_All	0	0	0.19	0	0.41
CL10.Contig16_All	7.14	0.5	0.75	1.34	0.87
CL10.Contig17_All	28.81	13.42	11.25	6.03	15.38
CL10.Contig18_All	19.38	0	0	5.79	0.35
CL10.Contig1_All	0.28	0.13	1.32	0.14	0.62
CL10.Contig20_All	1.95	0.2	0	0.14	0.07
CL10.Contig21_All	0.29	0.23	0.26	0	0
CL10.Contig23_All	0	0.09	0.08	0	0.15
CL10.Contig24_All	0.15	0	0.25	0.66	0.47
CL10.Contig25_All	32.49	9.23	7.56	17.47	7.23
CL10.Contig2_All	99.62	20.08	27.36	41.39	24.34
CL10.Contig3_All	12.47	9.58	12.33	7.89	11.57
CL10.Contig4_All	31.09	3.87	7.99	8.6	4.51
CL10.Contig5_All	0	0.15	0.54	0	0.31
CL10.Contig6_All	0	0.59	0.48	0.18	0.11
CL10.Contig7_All	1.2	1.17	1.24	1.4	1.72
CL10.Contig8_All	0.61	1.5	1.16	1.57	1.85
CL10.Contig9_All	0.21	0.34	0.6	0	0
CL100.Contig1_All	2.18	14.83	30.57	28	21.51
CL100.Contig2_All	0.4	0	0.36	0.22	0.33
CL100.Contig3_All	0.34	5.32	0.13	0.19	0
CL100.Contig4_All	0.34	23.06	0.13	0.19	0
CL100.Contig5_All	1.28	0.35	2.21	0.85	1.31
CL100.Contig6_All	2.88	1.04	4.28	4.11	3.44
CL100.Contig7_All	0.52	0.53	0.83	0.76	0.63
CL1000.Contig1_All	6.89	26.67	28.06	34.05	32.14
CL1000.Contig2_All	0	0.26	0	0	1.63
CL1000.Contig3_All	0.82	17.08	3.5	7.7	1.02
CL10000.Contig1_All	0	6.09	2.16	5.46	1.86
CL10000.Contig2_All	0	0	0	0	0.38
CL10000.Contig3_All	0	2.1	0.71	0.53	0.05
CL10000.Contig4_All	0	4.61	0.42	3.55	2.73
CL10000.Contig5_All	0	3.02	2.83	0.07	0.44
CL10000.Contig6_All	0	2.57	1.58	3.16	2.37
CL10000.Contig7_All	0	0.93	0	0.59	0.43
CL10000.Contig8_All	0	0	0	3.31	0
CL10001.Contig1_All	3.41	4.13	7.95	3.72	4.15
CL10001.Contig2_All	2.06	3.75	3.88	1.23	2.28
CL10001.Contig3_All	1.04	1.39	3.26	0.11	0
CL10002.Contig1_All	2.5	3.56	5.38	4.91	1.9
CL10002.Contig2_All	0.65	5.66	6.38	4.78	2.28
CL10002.Contig3_All	14.58	8.45	5.23	9.89	13.96
CL10002.Contig4_All	4.88	0	0	11.96	1.37
CL10003.Contig1_All	0	0	0	0	0.4
CL10003.Contig2_All	0.25	0	2.15	0	0
CL10003.Contig4_All	0	0	3.14	0.29	0.3
CL10003.Contig5_All	1.01	0	0	0	0
CL10004.Contig2_All	0	0	3.15	0.58	1.21
CL10004.Contig3_All	0	0	1.23	0.23	0
CL10005.Contig1_All	0	0	2.31	0	0.49
CL10006.Contig1_All	0.58	0	0.27	1.75	0
CL10006.Contig2_All	0.29	0	0	1.01	0.07
CL10007.Contig1_All	2.35	11.77	16.97	39.16	37.11
CL10007.Contig2_All	0.1	1.99	0.33	1.03	1.67
CL10008.Contig1_All	0	0	0	0.8	0.54
CL10008.Contig2_All	0	0.84	3.76	0.44	3.29
CL10008.Contig3_All	0	3.04	0	0	1.76
CL10009.Contig1_All	68.04	40.08	37.38	44.59	29.42
CL10009.Contig2_All	4.3	0.97	2.3	2.16	0.41
CL10009.Contig3_All	15.9	0.82	0.49	1.16	13.4
CL1001.Contig1_All	0	0	0	0.88	0.15
CL1001.Contig2_All	0.15	1.9	4.04	0.26	6.74
CL1001.Contig3_All	0.1	1.91	2.28	0.26	3.84
CL1001.Contig4_All	1.83	4.71	4.77	2.57	6.55
CL10010.Contig1_All	0	0	0.57	0	0
CL10010.Contig2_All	0.2	0	0	0.19	0.09
CL10010.Contig3_All	0.65	0	0	1.02	1.61
CL10010.Contig4_All	0	0	0.69	0.29	0
CL10010.Contig5_All	0.56	0.1	0.54	1	0.14
CL10010.Contig6_All	1.46	0.37	1.06	2.45	0.24
CL10011.Contig1_All	0.68	2.25	4.27	3.61	1.97
CL10011.Contig2_All	0	0.69	0.33	0.26	0.29
CL10011.Contig3_All	0.25	2.47	0.49	0.47	0.94
CL10011.Contig4_All	8.32	7.34	6.1	3.29	9.97
CL10012.Contig1_All	9.94	0	7.1	12.5	6.75
CL10012.Contig2_All	13.45	12.65	14.03	8.7	4.52
CL10013.Contig1_All	15.74	25.52	23.1	30.26	21.55
CL10013.Contig2_All	2.5	1.22	0.59	0.25	0.52
CL10014.Contig1_All	4.47	0	0	0.71	0.18
CL10014.Contig2_All	0.81	0.25	0.13	0	0.13
CL10014.Contig3_All	0.48	0	0	0.46	0
CL10015.Contig1_All	7.42	19.44	14.85	19.09	12.34
CL10015.Contig2_All	0	0	0.89	0	1.51
CL10015.Contig3_All	1.54	0.47	3.77	1.94	0.8
CL10015.Contig4_All	5.49	0.57	2.85	1.13	3.6
CL10016.Contig1_All	0	0	0	0	0.74
CL10016.Contig2_All	0	0	0.66	0	0
CL10017.Contig1_All	4.65	44.16	45.91	11.8	45.98
CL10017.Contig2_All	0	6.87	6.49	9.72	7.57
CL10017.Contig3_All	1.24	18.08	37.73	12.08	11.01
CL10017.Contig4_All	0.94	1.86	12.7	1.05	6.08
CL10018.Contig1_All	0.62	1.06	0	1.33	0.58
CL10018.Contig2_All	1.59	0.58	2.14	3.72	0.45
CL10019.Contig1_All	0	0.88	0	0.46	1.45
CL10019.Contig2_All	0	0.38	0.43	1.17	1.23
CL1002.Contig1_All	16.39	21.66	17.64	40.04	19.59
CL1002.Contig2_All	4.32	0.97	2.24	2.22	1.11
CL10020.Contig1_All	0	0.66	0	0	0.7
CL10021.Contig1_All	1.77	1.2	0.69	3	0.24
CL10021.Contig2_All	0	0.16	1.54	2.87	0.74
CL10022.Contig1_All	18.58	26.59	15.52	8.59	27.56
CL10022.Contig2_All	0.24	0.41	0.3	2.46	0.88
CL10023.Contig1_All	8.78	1.65	2.22	2.51	3.26
CL10023.Contig2_All	11.35	3.16	4.49	3.58	5.84
CL10024.Contig1_All	17.99	22.51	24.29	28.98	28.33
CL10024.Contig2_All	2.7	0	0	0	13.7
CL10025.Contig1_All	8.74	7.55	7.13	12.15	6.45
CL10025.Contig2_All	2.19	0	0.9	0	0
CL10025.Contig3_All	0	0.17	0	0.33	0
CL10025.Contig4_All	2.79	3.4	0	2.04	2.45
CL10026.Contig1_All	65.3	30.66	26.65	24.05	35.35
CL10026.Contig2_All	0	0	0	0	0.37
CL10027.Contig1_All	4.67	17.78	11.84	8.53	11.27
CL10027.Contig2_All	0	0	0.83	0	0
CL10028.Contig1_All	1.72	0.5	1.19	0.42	0
CL10028.Contig2_All	1.04	1.38	0.22	0	0
CL10029.Contig2_All	0.41	0	0	0	0.84
CL10029.Contig3_All	0	0	0.33	0	0
CL1003.Contig1_All	1.16	0.38	1.53	1.75	0
CL1003.Contig2_All	2.46	1.43	3.24	2.94	1.15
CL1003.Contig3_All	1.09	0	0.1	0.28	1.41
CL1003.Contig4_All	1.76	0.43	0.1	0.52	0.37
CL1003.Contig5_All	0.19	1.69	0.22	0.32	0.8
CL10031.Contig1_All	41.44	25.38	32.43	33.07	25.06
CL10031.Contig2_All	0	0	0	0.18	0
CL10032.Contig1_All	0	0	1.72	0	2.06
CL10033.Contig1_All	0.24	0.38	1.17	0.46	0.56
CL10034.Contig1_All	7.47	3.78	3.53	3.88	3.28
CL10034.Contig2_All	2.76	0	2.66	0.22	1.49
CL10035.Contig1_All	0.38	0	0	0.62	0
CL10035.Contig2_All	0	0	2.1	0.42	0.35
CL10036.Contig1_All	4.62	106.62	41.98	9.96	284.9
CL10036.Contig2_All	0.73	58.52	89.88	66.1	36.83
CL10036.Contig3_All	0	153.47	25.78	0.69	37.46
CL10037.Contig3_All	0.35	0	2.58	1.69	1.06
CL10038.Contig1_All	1.53	1.14	0.48	2.32	0.54
CL10038.Contig2_All	2.66	0.32	1.48	1.1	1.43
CL10038.Contig3_All	4.05	0.19	0.58	1.43	0.07
CL10039.Contig1_All	0	0	0.67	0	0.64
CL1004.Contig2_All	2.55	0	0	11.28	8.4
CL1004.Contig3_All	0	5.42	0	26.1	5.8
CL1004.Contig4_All	1.02	0	0	0.96	0
CL10040.Contig2_All	1.55	9.98	5.99	5.32	11.72
CL10041.Contig1_All	42.41	41.36	53.85	28.88	34.3
CL10041.Contig2_All	0.47	0.68	1.52	1.04	1.38
CL10042.Contig1_All	0	0	1.63	0	0.78
CL10042.Contig3_All	0	0	0.38	0	0.36
CL10043.Contig1_All	1.37	1.65	3.05	1.46	1.99
CL10043.Contig2_All	1.83	0.22	0.18	0	0.36
CL10044.Contig1_All	34.5	37.64	30.97	66.71	39.29
CL10044.Contig2_All	14.1	35.41	41.38	42.08	42.72
CL10045.Contig1_All	0.8	0	1.69	0.32	0.4
CL10045.Contig2_All	0.26	0.22	0.35	0.27	0.29
CL10045.Contig3_All	2.6	0.26	1.17	1.31	0.21
CL10045.Contig4_All	1.6	0.62	0.81	0.38	0.29
CL10046.Contig1_All	0.3	0.2	0	0	0.7
CL10046.Contig2_All	1.43	5.99	6.74	12.93	4.94
CL10047.Contig2_All	0.27	0	0	0	0
CL10047.Contig3_All	0	0	0.86	0	0
CL10047.Contig5_All	0	0.24	1.09	0	0.26
CL10048.Contig1_All	575.35	391.84	366.17	574.6	468.66
CL10048.Contig2_All	7.87	7.74	3.01	3.8	5.89
CL10049.Contig1_All	0.41	0	0	0	1.25
CL10049.Contig2_All	0.19	0	0.6	0.19	0
CL10049.Contig3_All	0.32	0.52	0.11	1.79	0.54
CL10049.Contig4_All	0	0.11	0	0	2.68
CL1005.Contig2_All	2.49	0	0.86	0.61	0
CL10050.Contig1_All	0.85	0.41	1.35	1.45	0.86
CL10050.Contig2_All	0.84	1.45	0.9	1.39	0.64
CL10050.Contig3_All	0.58	0.82	0.8	1.12	1.58
CL10051.Contig1_All	1.73	112.38	79.01	46.96	56.65
CL10051.Contig2_All	1.38	23.64	13.1	12.43	15.99
CL10051.Contig3_All	0.6	2.43	8.15	8.34	6.04
CL10051.Contig4_All	0.08	0.9	0.58	1.78	0.7
CL10051.Contig5_All	0	0.5	0.23	2.22	0.26
CL10051.Contig6_All	0.21	0	1.09	0.68	0.84
CL10051.Contig8_All	0	3.62	0.15	1.14	1.05
CL10052.Contig1_All	43.14	89.93	88.27	57.65	143.57
CL10052.Contig2_All	1.15	0.33	1.11	2.34	0.53
CL10052.Contig3_All	2.07	0.14	1.12	0.73	0.48
CL10053.Contig1_All	0.04	3.02	0.56	0.05	1.73
CL10053.Contig2_All	0	0.69	1.75	0.45	3.59
CL10053.Contig3_All	0	0.66	0.45	0.24	1.48
CL10054.Contig1_All	6.19	16.07	11.31	12.65	12.76
CL10054.Contig2_All	5.24	17.45	19.34	12.55	15.85
CL10055.Contig1_All	0.89	0.32	1.03	0.24	0.9
CL10056.Contig1_All	0.49	0.17	9.89	11.8	2.01
CL10056.Contig2_All	3.02	7.59	30.51	9.39	4.72
CL10057.Contig1_All	0.14	0.18	0.51	0.13	0.88
CL10057.Contig2_All	0	0.47	0.71	0.91	0
CL10057.Contig3_All	0	0.22	1.27	0.33	0.44
CL10057.Contig4_All	0	0.75	0.19	0.32	1.01
CL10057.Contig5_All	0	1.99	1.9	4.38	4.12
CL10057.Contig6_All	0.56	4.85	2.96	0.7	3.19
CL10057.Contig7_All	2.41	5.3	7.53	20.99	4.55
CL10057.Contig8_All	5.29	13.59	22.28	36.78	9.33
CL10057.Contig9_All	1.32	0	1	0.74	1.53
CL10058.Contig1_All	0.9	0	0.22	0	0
CL10058.Contig2_All	5.59	0	0	0.22	0.72
CL10058.Contig3_All	8.77	14.74	11.73	14.02	13.62
CL10058.Contig4_All	5.93	4.15	3.78	3.89	4.97
CL10059.Contig1_All	2.72	0.5	0.4	1.56	0.29
CL10059.Contig2_All	0.72	0.42	0.51	1.09	0.92
CL10059.Contig3_All	9.27	0.29	0.89	1.26	0.86
CL1006.Contig1_All	0	0	1.66	0	0.48
CL1006.Contig3_All	0.1	0	1.16	0	0.4
CL1006.Contig4_All	1.04	0	9.21	2.04	1.71
CL1006.Contig5_All	0	0	1.09	0.37	1.04
CL10060.Contig1_All	9.61	0	1.6	1.69	0.42
CL10061.Contig1_All	10.62	0	0	0	0
CL10061.Contig2_All	85.41	0	0.4	0.05	9.7
CL10061.Contig3_All	0.53	0	0.68	0.26	0.53
CL10061.Contig4_All	5.16	0	0.44	0	0.86
CL10062.Contig1_All	3.42	2.15	2.12	2.43	5.75
CL10062.Contig2_All	0.49	0.32	0.28	0.32	0
CL10062.Contig3_All	1.65	0.18	0.67	1.09	0.78
CL10062.Contig4_All	0	0	0.91	0	0.28
CL10062.Contig5_All	0	0	0	0.26	0
CL10063.Contig1_All	1.29	0	0	0	0
CL10063.Contig2_All	0	0	0	0.65	0.34
CL10064.Contig2_All	1.25	0	1.65	0.31	0
CL10064.Contig3_All	0.35	0	1.11	0.23	0.12
CL10065.Contig1_All	220.22	64.82	121.69	396.12	159.65
CL10065.Contig2_All	518.96	213.34	544.43	1069.55	680.95
CL10065.Contig3_All	0.19	1.49	2.91	3.15	5.36
CL10066.Contig1_All	1.03	2.26	2.81	3.97	1.94
CL10066.Contig2_All	0.33	0	0.36	0.91	0.89
CL10067.Contig2_All	0.79	0.15	4.9	12.68	2.66
CL10067.Contig3_All	0.78	1.18	6.34	1.76	1.23
CL10068.Contig1_All	3.73	56.59	48.02	53.83	45.37
CL10068.Contig2_All	0.21	1.35	2.42	1.35	1.81
CL10069.Contig1_All	1.4	0.42	0.1	0.26	0.22
CL10069.Contig2_All	8.17	1.63	0.91	0.92	1.11
CL1007.Contig1_All	0	0.55	0	0	0.29
CL1007.Contig2_All	0	0	0.42	0.39	0.41
CL10070.Contig1_All	0.7	15.52	8.71	8.38	3.94
CL10070.Contig2_All	0.49	0.14	0.86	0.39	0.59
CL10071.Contig1_All	11.64	1.47	2.11	3.69	3.37
CL10071.Contig2_All	14.48	14.68	12.96	15.41	17.51
CL10071.Contig3_All	0.21	0.21	1.6	0.21	1.34
CL10071.Contig4_All	6.16	10.36	9.76	12.13	7.37
CL10072.Contig1_All	1.26	0	0	0	0.09
CL10072.Contig2_All	0	0	0	0.56	0.08
CL10072.Contig3_All	0.53	0.24	0.08	1.89	0.31
CL10072.Contig4_All	1.25	1.17	1.48	2.05	0.79
CL10073.Contig1_All	6.49	11.29	7.37	2.27	9.63
CL10073.Contig2_All	5.7	10.74	19.96	40.65	21.72
CL10073.Contig3_All	0.77	2.59	2.4	1.89	1.97
CL10074.Contig1_All	5.33	14.38	12.82	7.54	10.61
CL10074.Contig2_All	0	0	0	5.31	0.04
CL10075.Contig1_All	1.81	0.21	0.46	1.57	0.42
CL10075.Contig2_All	1.35	0.57	1.02	0.35	0.32
CL10076.Contig1_All	1.26	0	0	0	0
CL10076.Contig2_All	0.92	0	0.08	0	0.08
CL10076.Contig3_All	1.28	0	0	0	0
CL10076.Contig4_All	0	1.64	0	0.43	0
CL10077.Contig1_All	0	0	0.67	0	0
CL10078.Contig1_All	0.62	0.61	1.32	1.11	0.4
CL10078.Contig2_All	0	0	1.92	0	0
CL10079.Contig1_All	120.57	188.43	158.49	205.59	109.07
CL10079.Contig2_All	22.89	29.32	18.65	14.41	27.49
CL1008.Contig1_All	3.26	2	3.47	2.36	1.97
CL1008.Contig2_All	0.2	3.39	0.53	0	1.24
CL1008.Contig3_All	7.21	0.35	2.6	2.25	4.08
CL1008.Contig4_All	0.77	0.26	0.38	0.45	0.74
CL1008.Contig5_All	9.57	6.08	8.51	4.61	6.61
CL1008.Contig6_All	0.48	2.18	3.11	2.15	1.26
CL1008.Contig7_All	2.95	0.1	0.29	4.06	3.54
CL1008.Contig8_All	0	0	0.46	0	0.19
CL1008.Contig9_All	0.21	0	0	0	0
CL10080.Contig1_All	62.92	1.04	1.31	19.11	9.91
CL10080.Contig2_All	0.22	0.44	0.47	2.12	0.3
CL10081.Contig1_All	0.34	1.64	0.78	1.43	0.82
CL10081.Contig2_All	10.58	45.8	77.11	52.38	35.1
CL10081.Contig3_All	0	534.11	53.56	35	306.06
CL10081.Contig4_All	0.15	63.99	0.83	1.21	11.15
CL10082.Contig1_All	0.24	0.11	0.1	0.29	0.37
CL10082.Contig2_All	1.25	0.27	0.17	0.79	1.16
CL10082.Contig3_All	1.04	0.45	0	0.25	0.56
CL10082.Contig4_All	0	0	0.1	0	0
CL10083.Contig2_All	0	0	0.4	0	0
CL10084.Contig1_All	3.58	0.61	0.65	1.57	1.83
CL10084.Contig2_All	0.78	0	0	0.08	0.14
CL10084.Contig3_All	1.37	0.62	0.41	0.92	0.66
CL10085.Contig1_All	0.16	0	0	0	0
CL10085.Contig2_All	0	0.75	2.47	0.44	1.91
CL10086.Contig1_All	0.13	0.13	0.96	0.65	0.72
CL10086.Contig2_All	0	0	0	0	1.04
CL10086.Contig4_All	0	0.55	0	2.16	0
CL10087.Contig1_All	0.83	0.3	0.82	0.34	0.84
CL10087.Contig2_All	1.12	0.6	1.21	0.08	0.58
CL10088.Contig1_All	0	0	0	0.7	0
CL10088.Contig2_All	1.79	0	0.68	1.89	0.18
CL10089.Contig2_All	0	0	1.32	0.24	0.25
CL1009.Contig1_All	0.23	1.39	1.75	0.91	0.54
CL1009.Contig2_All	1.38	1.18	1.04	1.61	0.09
CL1009.Contig3_All	1.27	0	0.3	0.14	0.4
CL1009.Contig4_All	0.84	0.18	1.02	1.78	2.41
CL1009.Contig5_All	0	0.2	0	0	0
CL1009.Contig6_All	10.4	19.92	6.8	11.35	15.07
CL1009.Contig7_All	0.64	0.48	0.95	0.51	0.56
CL10090.Contig1_All	9.5	2.79	1.95	1.18	1.14
CL10090.Contig2_All	9.08	3.86	0.77	1.9	3.1
CL10090.Contig3_All	1.67	0.86	1.24	0.74	0.46
CL10091.Contig1_All	22.6	21.44	27.72	48.53	26.59
CL10091.Contig2_All	0.33	0	0	0	0
CL10092.Contig1_All	0.59	68.29	13.97	5.45	19.67
CL10092.Contig2_All	0.07	175.41	77.97	97.02	77.36
CL10092.Contig3_All	0.2	1.28	2.25	3.01	1.72
CL10093.Contig1_All	24.76	20.19	12.02	8.46	11.08
CL10093.Contig2_All	9.58	9.57	12.01	10.36	17.48
CL10093.Contig3_All	9.84	0.43	18.99	4.59	7.65
CL10094.Contig1_All	0	0	0.23	0	0
CL10094.Contig2_All	0.64	0	1.73	0.88	0
CL10096.Contig1_All	0	0	0.34	0	1.3
CL10096.Contig2_All	0	0	0.95	0.58	0
CL10097.Contig1_All	2.12	0	0.17	1.12	0.16
CL10098.Contig1_All	0.15	0	0.98	0.15	0
CL10098.Contig2_All	0.5	0	0	0	0.51
CL10099.Contig1_All	0	1.78	0.94	0.26	0.99
CL10099.Contig2_All	0.51	0	0	0	0
CL1010.Contig1_All	0.66	0.43	0.15	4.1	0.36
CL1010.Contig2_All	0.68	3.49	0.95	6.9	2.23
CL10100.Contig1_All	7.07	6.74	5.8	9.66	8.79
CL10100.Contig2_All	0.49	0.58	0	0	0.77
CL10100.Contig3_All	2.21	3.98	3.43	7.31	3.81
CL10101.Contig1_All	0.21	2.23	0.88	0.68	2.28
CL10101.Contig2_All	2.38	0.39	6.03	3.41	2.18
CL10101.Contig3_All	1.19	7.2	2.45	1.2	1.95
CL10101.Contig5_All	0.94	5.22	2.3	1.6	1.74
CL10101.Contig6_All	3.08	11.82	9.46	5	11.14
CL10101.Contig7_All	0.38	0.47	5.67	2.48	3.95
CL10102.Contig1_All	0.87	1.5	0.96	0.64	1.05
CL10102.Contig2_All	36.81	19.73	21.55	18.88	16.78
CL10103.Contig1_All	1.75	1.19	0.83	1.65	2.28
CL10103.Contig2_All	8.35	68.28	73.57	117.6	52.81
CL10103.Contig3_All	2.85	1.22	1.87	1.64	2.78
CL10104.Contig1_All	1.2	0	1.78	0.75	0.86
CL10104.Contig2_All	1.07	0.3	0.43	2.38	0.12
CL10104.Contig3_All	0.24	0	0.07	0.92	0
CL10105.Contig2_All	0	0	1.21	0	0
CL10106.Contig2_All	0	0	0.8	0	0
CL10107.Contig1_All	0	0	1.13	0.28	0.43
CL10107.Contig2_All	0	0	2.84	0	0.44
CL10108.Contig1_All	0.63	0	4.34	1.54	0.48
CL10109.Contig1_All	1.58	0.83	1.13	1.85	2.41
CL10109.Contig2_All	0	0	1.65	0	0
CL1011.Contig1_All	1.16	0.28	0.61	0	0.29
CL1011.Contig2_All	0.45	0	0	0.43	0
CL10110.Contig1_All	1.4	0	0.32	1.04	0.15
CL10110.Contig2_All	0.95	0.19	1.85	1.19	0.4
CL10111.Contig1_All	0.86	0.71	0.71	0.24	0.37
CL10111.Contig2_All	0.94	1.01	1.61	0	1.16
CL10112.Contig1_All	1.52	0	0.81	0	0
CL10112.Contig2_All	3.65	1.03	1	0.69	2.86
CL10113.Contig1_All	73.7	26.75	20.31	23.46	37.97
CL10113.Contig2_All	0.32	0	0.01	0	0
CL10113.Contig3_All	9.9	9.2	2.97	3.11	5.12
CL10113.Contig4_All	5.07	7.77	1.3	2.84	7.02
CL10114.Contig1_All	13.67	1.7	22.74	2.83	14.38
CL10114.Contig2_All	51.19	62.25	36.9	17.98	28.64
CL10115.Contig1_All	0	0	0.54	0.5	0.26
CL10115.Contig2_All	0.19	0.55	0.2	0	0.77
CL10115.Contig3_All	0.79	1.31	1.19	0.55	1.82
CL10115.Contig4_All	1.57	0.17	0	0	0
CL10115.Contig5_All	0.79	0.37	0	0	1.6
CL10115.Contig6_All	0	0.43	0	0	0
CL10116.Contig1_All	6.4	0.37	0.3	0.46	0.8
CL10116.Contig2_All	9.24	1.8	2.49	4.1	2.74
CL10116.Contig3_All	20.28	2.46	3.74	4.02	4.67
CL10116.Contig4_All	10.24	1.32	1.72	1.31	2.56
CL10117.Contig10_All	6.02	0.55	3.89	4.76	4.17
CL10117.Contig11_All	0.27	0	0.39	0	0
CL10117.Contig12_All	2.93	0.81	0	1.07	1.84
CL10117.Contig1_All	0.11	0.48	0.9	0.05	0.11
CL10117.Contig2_All	0.89	0.39	0.43	2.95	0.56
CL10117.Contig3_All	16.88	7.53	12.41	6.78	4.55
CL10117.Contig4_All	0.18	2.62	4.71	0.42	0.94
CL10117.Contig5_All	0.03	2.56	8.11	0.77	0.49
CL10117.Contig6_All	7.61	0	1.95	2.99	1.5
CL10117.Contig7_All	2.57	1.97	1.3	0.89	1.36
CL10117.Contig8_All	0	1.92	1.73	0.23	0.48
CL10117.Contig9_All	3.33	0.43	1.12	2.43	0.31
CL10118.Contig1_All	0.15	2.81	2.63	3.29	2.65
CL10118.Contig2_All	0	0.6	0.34	0.62	0.97
CL10118.Contig3_All	0.17	2	1.29	1.53	0.7
CL10119.Contig1_All	0	0	1.65	0	0
CL10119.Contig2_All	1.81	0	5.77	0	1.97
CL1012.Contig1_All	77.43	20.35	210.23	50.02	40.78
CL1012.Contig2_All	16.46	3.04	31.88	5.35	7.91
CL1012.Contig3_All	0	0.26	2.69	0	1.17
CL10120.Contig1_All	0	0	0	0	0.5
CL10120.Contig2_All	1.25	0	0	0	0
CL10121.Contig1_All	0.77	0	0	0	0
CL10121.Contig2_All	5.39	0	2.54	0	0
CL10122.Contig1_All	1.17	3.71	3.39	0.34	1.02
CL10122.Contig2_All	0.75	0.85	0.93	0.37	1.2
CL10122.Contig3_All	3.96	6.38	28.17	2.75	13.95
CL10122.Contig4_All	21.59	7.95	3.35	28.64	13.1
CL10123.Contig1_All	0	0	0.29	0	0
CL10123.Contig2_All	0	0	2.57	0.59	1.85
CL10124.Contig1_All	0	0	0.36	0	0
CL10124.Contig3_All	0	0.46	0.52	0	0.5
CL10125.Contig1_All	0.24	0.96	2.39	1.47	4.27
CL10125.Contig2_All	2.23	8.88	1.75	3.59	1.6
CL10125.Contig3_All	0.38	0	0.8	0.74	0
CL10126.Contig1_All	2.13	3.48	2.19	1.2	1.06
CL10126.Contig2_All	10.3	5.92	1.6	5.17	5.19
CL10126.Contig3_All	5.02	4.41	0.25	0.51	4.46
CL10126.Contig4_All	15.38	0.36	6.05	3.16	3.62
CL10127.Contig1_All	0	0	1.12	0	0.8
CL10127.Contig2_All	0	0	0.43	0	0.41
CL10128.Contig1_All	0	0	0.37	0.34	2.13
CL10128.Contig2_All	0	0	0.41	0	0.22
CL10129.Contig1_All	7.34	5.94	4.34	7.7	7.37
CL10129.Contig2_All	0.95	0.56	0	0.47	0.56
CL10129.Contig3_All	0	0.26	0	0.53	0
CL10129.Contig4_All	1.49	0.45	0.62	1.46	1.05
CL10129.Contig5_All	0.24	0.66	0.7	0.22	0
CL1013.Contig1_All	21.25	8.51	13.08	12.09	12.03
CL1013.Contig2_All	3.2	0.17	0.07	0	0.13
CL1013.Contig3_All	3.55	0.17	0.37	0	0.38
CL1013.Contig4_All	3.5	0.88	0.88	0.81	0
CL1013.Contig5_All	0	0.09	0.09	0	0
CL1013.Contig6_All	4.51	0	0.2	0.08	0.71
CL1013.Contig7_All	0.86	0.65	0	0.33	0.47
CL1013.Contig8_All	1.45	0	0	0	0.26
CL1013.Contig9_All	0.41	0	0	0	0
CL10130.Contig2_All	5.98	4.48	4.35	3.54	2.75
CL10131.Contig1_All	0.8	0	0	0	0.12
CL10131.Contig2_All	14.41	1.08	0	0.28	0
CL10132.Contig1_All	0.65	0	0.91	0.63	1.31
CL10132.Contig2_All	0.45	0	1.43	0.44	0
CL10133.Contig1_All	0	0.13	0.43	0.26	0.27
CL10133.Contig2_All	1.33	0	0	0.19	0
CL10134.Contig1_All	0.34	0	2.49	0	0
CL10134.Contig2_All	0	0	0.73	0	0
CL10135.Contig1_All	1.06	0.8	0.38	0.46	0.6
CL10135.Contig2_All	0.14	0.83	1.51	0.7	0
CL10136.Contig1_All	0.36	0	0.19	1.6	3.44
CL10136.Contig2_All	0.39	0	1.2	0.28	1.84
CL10137.Contig1_All	0	0	0	0	0.3
CL10139.Contig1_All	15.73	4.94	8.8	6.85	11.1
CL10139.Contig2_All	7.72	4.46	1.96	4.19	3.06
CL1014.Contig1_All	0.32	0	0	0	0
CL1014.Contig2_All	1.71	0	0	0	0
CL1014.Contig3_All	0	0	0	0.37	0.21
CL10140.Contig1_All	0.15	9.52	0	3.67	0.32
CL10140.Contig2_All	2.51	12.69	14.57	10.15	6.25
CL10140.Contig3_All	1.25	23.67	45.33	38.33	23.07
CL10141.Contig1_All	0	0	0	0.55	1.7
CL10142.Contig2_All	0	0	1.62	0	0
CL10143.Contig1_All	3.71	0.45	0.98	0.45	0
CL10143.Contig2_All	0.28	1.89	0	0	0.71
CL10144.Contig1_All	0	3.79	0.48	3.08	2.31
CL10144.Contig2_All	0.91	0	0	1.68	0.56
CL10144.Contig3_All	8.17	0	0.88	2.88	1.44
CL10144.Contig4_All	0.97	0	0	1.19	0.74
CL10145.Contig1_All	127.51	40.17	48.96	56.44	42.38
CL10145.Contig2_All	1.13	0	0.92	0	0.22
CL10146.Contig1_All	0	0	0.72	0	0
CL10146.Contig2_All	0	0	0	0	0.56
CL10147.Contig1_All	0	0	0.54	2.45	0
CL10147.Contig2_All	0	0	1.01	0	0.49
CL10148.Contig1_All	9.97	2.08	69.25	7.07	24.05
CL10148.Contig2_All	0.45	16.06	3.5	2.48	8.08
CL10148.Contig3_All	0.66	5.85	4.86	1.25	5.76
CL10148.Contig4_All	0.82	18.55	5.19	3.84	7.23
CL10149.Contig1_All	0.83	1.16	0.98	0.56	0.73
CL10149.Contig2_All	4.94	2.5	4.36	2	3.08
CL10149.Contig3_All	0	0.42	3.9	1.87	1.65
CL1015.Contig1_All	1.6	0.43	0.61	0.4	2.41
CL1015.Contig2_All	1.39	3.75	1.88	1.91	2.01
CL10150.Contig1_All	12.33	4.21	0.18	2.59	2.41
CL10150.Contig2_All	6.49	0	0.38	0.68	1.61
CL10151.Contig1_All	0	0	0.92	0	0.29
CL10151.Contig2_All	0.41	0	1.32	0.4	0.84
CL10152.Contig1_All	19.77	54.66	16.71	17.12	50.08
CL10152.Contig2_All	4.64	13.94	7.1	0.66	12.3
CL10153.Contig1_All	0	0	0.32	0	0
CL10153.Contig2_All	0	0	1.13	0	0.22
CL10154.Contig1_All	0	5.47	3.12	0.91	4.41
CL10154.Contig2_All	0	0.9	0.51	0.13	1.22
CL10154.Contig3_All	0.11	0.15	0.9	0	0.22
CL10155.Contig1_All	15.3	22.54	10.82	20.87	12.73
CL10155.Contig2_All	5.46	0.15	0.1	0.58	0.32
CL10156.Contig1_All	1.34	28.35	4.1	1.04	46.23
CL10156.Contig2_All	0.21	3.76	0.14	0.07	1.76
CL10157.Contig1_All	6.69	0.53	1.04	3.91	3.57
CL10157.Contig2_All	15.09	5.52	6.38	4.7	2.73
CL10157.Contig3_All	0.09	0	0	0.61	0.29
CL10158.Contig1_All	0	0	0.55	0	1.06
CL10158.Contig2_All	0.12	0	0.28	0	0.14
CL10159.Contig2_All	0	0	0.49	0.89	0
CL1016.Contig1_All	0.05	0.18	2.16	1.68	3.24
CL1016.Contig2_All	0.12	0.35	1.57	0.81	0.48
CL1016.Contig3_All	0	0.31	1.43	0.08	0.3
CL1016.Contig4_All	0	0.11	0.12	0.52	0.73
CL1016.Contig5_All	0.31	6.65	3.59	1.4	3.29
CL10160.Contig1_All	7.59	4.11	5.06	13.99	2.84
CL10160.Contig2_All	2.97	1.04	1.33	0.32	0.78
CL10161.Contig1_All	2.2	0	0.6	0	0
CL10161.Contig2_All	0.4	0	0.33	0	0
CL10162.Contig1_All	0	0.02	1.37	0.62	1.44
CL10162.Contig2_All	0.7	0.09	1.03	0.42	0.51
CL10162.Contig3_All	2.44	0.73	1.74	2.4	1.01
CL10163.Contig1_All	0	0	0	0.59	0
CL10164.Contig1_All	5.46	2.06	6.76	12.56	7.71
CL10164.Contig2_All	2.97	4.54	5.96	5.47	2.2
CL10164.Contig3_All	6.07	2.8	2.16	1.25	2.38
CL10165.Contig1_All	2.76	7.2	7.14	5.68	7.3
CL10165.Contig2_All	0.71	3.32	2.3	1.13	2.06
CL10166.Contig3_All	0	0	3.65	0	2.92
CL10167.Contig1_All	8.11	5.76	4.02	6.25	9.33
CL10167.Contig2_All	0.16	0.09	0	0	0
CL10168.Contig1_All	0.4	0	0.3	2.2	0
CL10168.Contig2_All	6.04	3.93	21.87	56.01	8.9
CL10169.Contig1_All	0.7	3.49	0.15	0.42	0.56
CL10169.Contig2_All	1.12	0.68	3.01	3.95	2.04
CL10169.Contig3_All	1.36	0	2.2	0	2.25
CL10169.Contig4_All	1.57	1.41	3.54	4.27	1.75
CL10169.Contig5_All	1.2	0.77	3.13	4.68	1.53
CL1017.Contig1_All	0	0	0.33	3.78	0
CL1017.Contig3_All	0	0	0.08	1.98	0
CL10170.Contig1_All	6.83	16.29	7.02	13.07	9.8
CL10170.Contig2_All	0.25	0.55	0	0	0.23
CL10171.Contig1_All	0.36	0	0	0	0
CL10171.Contig2_All	0.37	0.69	0	0	0
CL10172.Contig1_All	106.03	114.68	90.7	50.58	106.77
CL10172.Contig2_All	8.15	1.93	12.84	2.85	6.25
CL10173.Contig1_All	1.2	8.97	8.18	23.02	9.32
CL10173.Contig2_All	1.26	3.07	2.07	1.44	3.37
CL10174.Contig1_All	1.1	0	0	0	0
CL10174.Contig2_All	15.96	3.66	5.69	9.35	4.51
CL10174.Contig3_All	35.78	9.2	13.3	13.67	10.33
CL10175.Contig1_All	9.8	11.45	10.3	14.83	12
CL10175.Contig2_All	6.19	4.88	5.27	8.69	6.13
CL10175.Contig3_All	2.94	4.46	3.22	5.61	3.63
CL10175.Contig4_All	0.12	0	7.13	1.18	0.41
CL10176.Contig1_All	0.42	6.77	6.09	4.01	8.41
CL10176.Contig2_All	0.01	2.26	1.39	0.86	0.63
CL10177.Contig1_All	0	0.23	0.38	0.23	0.48
CL10177.Contig2_All	0	0.24	0.27	0	0.52
CL10177.Contig3_All	0	0.27	0.61	0	0.59
CL10179.Contig1_All	0.61	2.15	1.07	4.1	1.78
CL10179.Contig2_All	2.58	4.83	6.31	9.4	5.01
CL1018.Contig1_All	0.05	1.37	1.82	1.6	0.26
CL1018.Contig2_All	0.1	0.77	1.93	0.54	0.42
CL1018.Contig3_All	0	0.74	8.8	1.15	1.93
CL1018.Contig4_All	1.33	9.17	27.23	29.57	5.18
CL10180.Contig1_All	4.98	2.18	1.71	1.65	2.08
CL10180.Contig2_All	0.95	0.75	0	0.66	0.16
CL10180.Contig3_All	1.73	0	0.18	0.89	0
CL10180.Contig4_All	0.23	0	0	0	0
CL10181.Contig1_All	0	0	0.93	0	0
CL10181.Contig2_All	0	0	0.57	0	0
CL10182.Contig1_All	0	0	1.64	0	0.39
CL10183.Contig1_All	1.19	0.93	1.27	0.35	1.33
CL10183.Contig2_All	0.74	2.11	3.2	1.82	3.8
CL10184.Contig1_All	0.47	81.78	300.18	79.05	53.8
CL10184.Contig2_All	0.32	45.27	66.5	26.4	22.69
CL10185.Contig1_All	121.56	2.58	38.42	26.34	59.44
CL10185.Contig2_All	76.91	74.45	51.45	33.61	81.99
CL10186.Contig1_All	0	1.73	2.02	0.5	1.4
CL10186.Contig2_All	5.93	9.67	83.4	32.45	15.94
CL10186.Contig3_All	5.71	5.29	21.3	0.17	7.01
CL10187.Contig1_All	0	0	0.83	0.76	0.79
CL10187.Contig2_All	0	0	0.53	0	0
CL10188.Contig1_All	0	0.31	0	0	0.12
CL10188.Contig2_All	0	0.31	2.67	0.96	0.3
CL10188.Contig3_All	0	1.45	7.04	3.04	0.69
CL10189.Contig1_All	0	0	2.39	0	0
CL10189.Contig2_All	1.2	0	1.27	0	0.81
CL1019.Contig1_All	0.63	0	0	0	0
CL1019.Contig2_All	3.1	10.29	5.25	7.34	2.32
CL1019.Contig3_All	0.8	0	0.27	0.52	0.71
CL1019.Contig4_All	2.14	2.56	6.61	7.62	2.81
CL1019.Contig5_All	1.1	8.75	2.5	4.97	7.76
CL10190.Contig1_All	0	0	0	0.06	0
CL10190.Contig2_All	0.7	3.58	3.68	1.99	2.66
CL10191.Contig1_All	0.34	0.99	0.18	1.51	3.12
CL10191.Contig2_All	0.22	2.29	4.86	0.21	1.77
CL10191.Contig3_All	0.72	0	0	1.63	1.69
CL10192.Contig1_All	12.84	18.44	14.47	12.38	15.11
CL10192.Contig2_All	2.23	1.84	1.57	1.23	1.09
CL10192.Contig3_All	1.15	0.73	0.93	0.74	0.87
CL10193.Contig1_All	0.06	0.14	0.92	0	0.06
CL10193.Contig2_All	0	0	2.04	8.03	0
CL10194.Contig1_All	0	0	0.94	5.94	0
CL10194.Contig2_All	0.16	0.31	0.77	0.22	0
CL10194.Contig3_All	0	0	1.24	7.81	0
CL10195.Contig1_All	0	0	0.42	0	0
CL10195.Contig2_All	0.9	1.23	2.86	0.53	0.91
CL10196.Contig1_All	0	0	0.69	0	0
CL10197.Contig10_All	0	0.83	1.21	5.56	0.42
CL10197.Contig11_All	0.4	0.18	1.22	1.05	0.63
CL10197.Contig12_All	0.65	0.27	0.59	0.69	0.7
CL10197.Contig13_All	0	0.34	0	0	0
CL10197.Contig14_All	0.48	0.12	0.64	1.29	0.24
CL10197.Contig15_All	2.24	0	0.12	0.04	0.11
CL10197.Contig16_All	0.76	0.71	0	0	0
CL10197.Contig1_All	4.24	7.77	5.76	4.41	8.38
CL10197.Contig2_All	0	0	0	0.2	0
CL10197.Contig3_All	1.69	0.72	2.47	1.89	2.27
CL10197.Contig4_All	2.56	0.73	0	0.79	2.83
CL10197.Contig5_All	0.52	2.12	0.97	0.5	1.36
CL10197.Contig6_All	1	0.24	0.39	0.24	0.16
CL10197.Contig7_All	0.88	0.4	0.26	0	0
CL10197.Contig8_All	1.82	0	0	0.07	0.21
CL10198.Contig1_All	1.12	0	0.34	0.05	0.07
CL10198.Contig2_All	0.89	0	0	0	0
CL10199.Contig1_All	3.54	0.41	3.52	2.16	8.37
CL10199.Contig2_All	28.32	30.21	23.67	10.67	37.25
CL10199.Contig3_All	9.82	30.68	20.09	22.4	1.09
CL10199.Contig4_All	4.94	0.31	0.42	4.58	19.53
CL10199.Contig5_All	0.13	0.12	0.27	0.25	1.77
CL102.Contig1_All	0	0.33	0.93	0.12	0.35
CL102.Contig2_All	0	1.46	0	0.3	0.95
CL102.Contig3_All	0	0	0	0.35	0.74
CL1020.Contig1_All	0.54	0	0	0	0
CL1020.Contig2_All	3.67	0.05	0.77	0.34	0.33
CL1020.Contig3_All	4.58	0.2	1.73	0.85	0.18
CL10200.Contig1_All	0	0	0.33	1.43	0.41
CL10200.Contig2_All	2.3	17.43	22.27	10.42	24.66
CL10200.Contig3_All	1.89	23.16	38.02	17.97	17.17
CL10200.Contig4_All	0	0.15	1.86	4.94	1.19
CL10201.Contig1_All	0	0	0.23	0.7	0
CL10201.Contig2_All	0	0	1.5	1.57	0
CL10202.Contig2_All	0	0	1.26	0	0.4
CL10203.Contig1_All	5.1	2.74	4.17	0.65	0.56
CL10203.Contig2_All	2.61	0.48	2.45	1.3	1.47
CL10204.Contig1_All	0	0	1.22	0	0.23
CL10205.Contig1_All	0.66	0.29	0.23	0.94	1.31
CL10205.Contig2_All	0.52	0.06	0.69	1.03	0.62
CL10205.Contig3_All	0.36	0	0	0	0
CL10206.Contig1_All	17.84	28	27.99	24.08	29.56
CL10206.Contig2_All	0.61	2.25	0.39	1.19	0.41
CL10206.Contig3_All	0	2.33	0.24	0.48	0
CL10207.Contig1_All	9.83	4.49	3.66	10.82	7.18
CL10207.Contig2_All	8.41	2.61	0.24	2.6	6.2
CL10208.Contig1_All	3.63	5.8	2.05	3.98	3.29
CL10208.Contig2_All	0.14	0.16	0	0	0
CL10208.Contig3_All	4.49	5.74	6.37	2.09	5.32
CL10209.Contig1_All	1.07	0.41	1.84	1.46	0.62
CL10209.Contig2_All	2.33	0	0	5.91	1.65
CL1021.Contig1_All	0.58	0	3.22	0.92	1.54
CL1021.Contig2_All	0	0	1.63	2.75	1.56
CL10210.Contig1_All	0	0	0	0.36	0
CL10210.Contig2_All	0	0	0.67	0	0
CL10211.Contig1_All	0	0.49	12.67	69.91	0.29
CL10211.Contig2_All	2.02	3.79	26.82	9.47	17.7
CL10212.Contig1_All	4.6	2.2	5.61	4.1	1.48
CL10212.Contig2_All	1.22	0.58	0	1.25	1.18
CL10212.Contig3_All	3.08	2.51	0	2.84	3.49
CL10213.Contig1_All	0.27	0.52	0.57	0.26	0.27
CL10214.Contig1_All	0.96	4.19	1.44	1.4	3.44
CL10214.Contig2_All	0.81	0.21	0	0	0
CL10215.Contig1_All	1.16	0.28	0.1	1.05	0.29
CL10216.Contig1_All	0.16	0	0.34	0.16	0.16
CL10216.Contig2_All	0	0	0	0.55	0.86
CL10217.Contig1_All	0.65	26.45	14.93	3.62	7.04
CL10217.Contig2_All	0	2.04	0	0	0.81
CL10218.Contig1_All	0.56	3.94	2.18	11.01	2.34
CL10218.Contig2_All	2.88	8.55	6.42	12.53	11.38
CL10219.Contig1_All	0.76	1.45	0.27	2.72	0
CL10219.Contig2_All	0	1.97	0	0	0
CL1022.Contig1_All	0	0.12	0.52	0	0.11
CL1022.Contig2_All	0	5.15	6.37	0.97	3.53
CL1022.Contig3_All	0.42	15.91	61.06	5.15	13.8
CL1022.Contig4_All	0	1.09	4.28	0.21	1.4
CL1022.Contig5_All	0	0.34	1.47	0.11	0.55
CL10220.Contig1_All	22.47	4.65	3.59	7.57	4.49
CL10220.Contig2_All	7.8	0.63	0.68	0	0.88
CL10221.Contig2_All	0	0.4	2.76	0	2.21
CL10222.Contig1_All	6.08	9.85	3.49	9.09	6.12
CL10222.Contig2_All	9.82	7.29	16.87	8.51	13.36
CL10223.Contig1_All	11.67	10.11	13.43	14.86	10.88
CL10223.Contig2_All	2.09	0.42	0.46	0.32	0.21
CL10223.Contig3_All	0.95	0.68	0.15	0.37	0
CL10224.Contig1_All	0	0	1.48	0	0.47
CL10224.Contig4_All	0	0	0.89	0	0.28
CL10224.Contig5_All	0	0	0	0	0.59
CL10225.Contig1_All	1.37	0	0	0.06	0
CL10225.Contig2_All	6.01	0.26	0.92	0.36	0.74
CL10226.Contig1_All	0.5	0.08	0	0.47	0.09
CL10226.Contig2_All	1.4	0	0.21	0.26	0
CL10226.Contig3_All	0	0	1.26	0	0
CL10227.Contig1_All	3.65	3.63	7.14	4.3	2.84
CL10227.Contig2_All	0.37	1.68	6.29	2.38	0.96
CL10227.Contig3_All	0.44	1.29	0.99	1.09	3.13
CL10228.Contig1_All	14.69	0.65	0.24	0	0.46
CL10228.Contig2_All	1.97	1.17	0	1.2	0.25
CL10228.Contig3_All	3.26	0.2	0.09	0	0
CL10228.Contig4_All	19.53	0.42	0.9	0.61	0.93
CL10228.Contig5_All	2.04	0	0	0	0
CL10228.Contig6_All	0.94	0	0	0	0
CL10228.Contig7_All	1.06	0.11	0.55	0.32	0.11
CL10228.Contig8_All	0.65	0.51	0	1.82	0.27
CL10229.Contig1_All	16.21	0.69	5.91	4.31	3.17
CL10229.Contig2_All	34.16	12.64	2.47	17.85	0
CL1023.Contig1_All	3.17	6.41	2.59	3.3	4.95
CL1023.Contig2_All	0.26	0.88	0.29	1.67	0.3
CL1023.Contig3_All	2	1.72	1.91	1.55	0.71
CL1023.Contig4_All	3.55	2.88	0.49	1.79	0.62
CL1023.Contig5_All	1.61	0.16	1.88	3.33	0.09
CL1023.Contig6_All	1.43	0	1.01	0.46	0
CL10230.Contig1_All	0.28	0	0.74	0	0.71
CL10230.Contig2_All	0	0	2.09	0	0.33
CL10231.Contig1_All	0.4	0	0.08	2.68	0
CL10231.Contig2_All	0.28	0	0	1.29	0.04
CL10231.Contig3_All	0.31	0	0	1.33	0
CL10231.Contig4_All	0.17	0.17	0	0	0
CL10231.Contig5_All	1.55	0.36	0.44	0.31	0.23
CL10231.Contig6_All	3.8	1.8	0	0.57	0.09
CL10231.Contig7_All	0.52	0	0	0.75	0.14
CL10231.Contig8_All	2.06	0	0	2.78	0.13
CL10231.Contig9_All	0.34	0	0	0	0
CL10232.Contig1_All	6.78	4.38	5.62	3.39	3.32
CL10232.Contig2_All	27.27	24.71	31.12	33.14	34.49
CL10232.Contig3_All	2.06	0.2	0.2	0.38	0
CL10233.Contig1_All	0	0	0.65	0	0.63
CL10233.Contig2_All	0	25.23	30.79	49.81	25.24
CL10233.Contig3_All	0	0.71	10	1.35	2.88
CL10233.Contig4_All	0.6	177.3	613.02	571.28	538.64
CL10234.Contig1_All	0	0	2.35	0	1.13
CL10234.Contig2_All	0	0	3.32	0	0
CL10235.Contig1_All	25.61	18.4	22.85	24.08	24.69
CL10235.Contig2_All	0	0	1.35	4.67	2.57
CL10236.Contig1_All	4.4	7.76	8.69	25.69	6.34
CL10236.Contig2_All	0	0.48	0	0	0
CL10237.Contig1_All	0	24.69	44.4	15.26	14.87
CL10237.Contig2_All	0	2.82	4.55	1.05	3.19
CL10238.Contig1_All	0.34	0.32	0.36	0	0
CL10238.Contig2_All	0	0.6	1.38	0	0
CL10239.Contig1_All	5.98	5.58	2.74	7.76	3.11
CL10239.Contig2_All	5.23	7.68	4.63	7.69	6.75
CL10239.Contig3_All	22.67	11.56	9.86	11.5	8.12
CL10239.Contig4_All	6.31	8.62	6.6	6.75	9.81
CL1024.Contig1_All	0.91	1.4	1.52	2.82	1.97
CL1024.Contig3_All	0	0	0	0	0.45
CL10240.Contig1_All	9.41	6.44	20.34	32.84	6.07
CL10240.Contig2_All	0.95	2.03	0.63	1.41	2.13
CL10240.Contig3_All	0	0.29	0	0	0.33
CL10241.Contig1_All	0	0	1.52	0.46	0.49
CL10242.Contig1_All	74.59	3.57	29.46	3.29	6.14
CL10242.Contig2_All	10.56	0.47	4.64	0.37	1.44
CL10243.Contig1_All	2.09	12.94	15.67	5.55	7.01
CL10243.Contig2_All	0.95	4.04	7.52	5.64	11.59
CL10243.Contig3_All	2.53	2.3	1.72	3.71	1.43
CL10244.Contig1_All	2.64	0.85	0.43	1.48	0.3
CL10244.Contig2_All	0	0.19	0.05	1.68	0.4
CL10245.Contig1_All	0.71	14.69	0.24	2.2	4.82
CL10245.Contig2_All	10.68	40.4	34.04	26.01	63.05
CL10246.Contig1_All	0	4.21	0.05	0.05	0.78
CL10246.Contig2_All	0	3.23	1.1	1.32	2.4
CL10246.Contig3_All	0	1.28	0	0	0
CL10246.Contig4_All	0	2.98	0.58	2.91	0.79
CL10247.Contig1_All	1.27	1.57	0.45	0	0
CL10247.Contig2_All	0.86	0	0	0	0
CL10248.Contig1_All	7.3	1.39	4.25	3.09	4.57
CL10248.Contig2_All	0.23	0	0	0	0.59
CL10249.Contig1_All	5.14	8.33	13.31	17.94	8.94
CL10249.Contig2_All	0	1.79	0.81	0.88	3.49
CL10249.Contig3_All	0.49	0	0.92	0.53	0
CL1025.Contig1_All	1.01	0.86	1.38	3.28	1.84
CL1025.Contig2_All	0.84	1.12	2.66	3.48	1.85
CL10250.Contig1_All	0	2.2	3.81	1.57	4.66
CL10251.Contig1_All	6.53	12.62	35.16	101.52	23.1
CL10251.Contig2_All	2.56	17.26	17.61	58.13	6.68
CL10252.Contig1_All	366.24	214.11	214.31	415.71	275.47
CL10252.Contig2_All	66.04	54.26	53.46	96.95	67.72
CL10253.Contig1_All	24.98	0	0.59	33.68	3.06
CL10253.Contig2_All	6.28	0	0	0	2.28
CL10253.Contig3_All	3	0	0.14	0.63	0.08
CL10254.Contig1_All	0.19	0	1.42	0.19	1.75
CL10254.Contig2_All	0	0	0.61	0	0.58
CL10255.Contig1_All	0	0	0	0	1.46
CL10255.Contig2_All	0	0	0.53	0	0
CL10255.Contig3_All	0.16	0.15	0	0	0.16
CL10255.Contig4_All	0	0	0.99	0	0
CL10256.Contig1_All	12.21	2.69	1.65	3.62	2.37
CL10256.Contig2_All	0	1.72	0.69	0	1.43
CL10256.Contig3_All	1	0	0.85	0.65	0
CL10256.Contig4_All	0.35	0	0	0.23	0.3
CL10257.Contig1_All	0.87	12.06	6.13	1.63	28.96
CL10257.Contig2_All	0	13.44	11.59	1.55	19.12
CL10258.Contig1_All	107.61	257.95	143.02	167.25	164.05
CL10258.Contig2_All	0.5	0.56	1.75	0.71	0.31
CL10258.Contig3_All	2.22	23.61	16.79	3.34	10.35
CL10258.Contig4_All	42.94	24.58	31.03	14.53	31.45
CL1026.Contig1_All	0.35	0.23	0.55	0	0.6
CL1026.Contig2_All	0.25	0	0	0.25	1.13
CL1026.Contig3_All	0	0	1.01	0	0
CL10260.Contig1_All	0.49	2.69	3.14	3.92	2.96
CL10260.Contig2_All	0.88	4.69	2.58	3.97	6.92
CL10260.Contig3_All	0	0.4	0	0	0.44
CL10261.Contig1_All	0	0	1.52	0.23	0
CL10261.Contig2_All	0	0	0.5	0	0
CL10261.Contig3_All	0	0	3.35	0	0.53
CL10262.Contig1_All	0	45.47	0.72	6.22	6.41
CL10262.Contig2_All	0	0.54	0.61	0	0.29
CL10262.Contig3_All	0	0	0.25	0	0.24
CL10263.Contig1_All	0	0	1.82	0	0
CL10263.Contig2_All	0.32	0	1.12	0.92	0
CL10264.Contig1_All	24.39	7.2	17.51	9.07	34.64
CL10264.Contig2_All	31.07	36.19	22.56	38.52	29.74
CL10264.Contig3_All	1.34	0	0	0.78	0
CL10265.Contig1_All	0.21	4.09	8.04	3.86	4.81
CL10265.Contig2_All	2.03	0.6	1.45	0.32	0.69
CL10265.Contig3_All	1.18	0	2.17	1.6	0.75
CL10266.Contig1_All	0	1.73	0.66	0.67	1.21
CL10266.Contig2_All	11.55	23.36	29.92	22.76	16.81
CL10266.Contig3_All	1.94	1.56	4.02	2.66	2.44
CL10267.Contig1_All	17.77	19.26	24.6	10.55	1.12
CL10267.Contig2_All	5.19	2.79	4.02	14.32	11.5
CL10267.Contig3_All	47.13	12.13	19.31	26.12	34.73
CL10268.Contig1_All	0	0.97	0.54	0.45	0.77
CL10268.Contig2_All	2.55	2.77	2.52	3.12	2.06
CL10269.Contig1_All	0	0	0	0.76	0
CL10269.Contig2_All	0.2	0	0	0	1.19
CL1027.Contig1_All	0.22	0	0	0.42	1.2
CL1027.Contig2_All	0	0	0.37	0	0.53
CL10270.Contig1_All	0.11	5.94	2.96	1.16	3.25
CL10271.Contig1_All	0.17	0.48	0.53	0	1.69
CL10271.Contig2_All	0	0	0	0.73	0
CL10272.Contig1_All	0.39	0	0	0	0.79
CL10272.Contig2_All	1.56	0.07	0	0.2	0.07
CL10273.Contig1_All	0.58	0	0	0	0
CL10273.Contig3_All	0.43	0.96	0.15	0.14	0.57
CL10274.Contig2_All	0	0	2.49	0	0
CL10275.Contig1_All	0	0	0.45	0	0
CL10275.Contig2_All	0	0	1.08	0	0
CL10276.Contig1_All	9.49	18.99	29.34	34.99	20.33
CL10276.Contig2_All	5.83	3.03	1.36	4.17	3.68
CL10277.Contig1_All	0.42	0.29	0.47	1.2	0.54
CL10277.Contig2_All	0.17	0.32	0.63	1.89	0.67
CL10278.Contig1_All	12.88	9.94	4.35	26.96	10.97
CL10278.Contig2_All	4.6	8.9	4.97	6.07	7.86
CL10279.Contig1_All	0	58.06	126.9	1.59	41.73
CL10279.Contig2_All	0	1.04	0.59	0	0.86
CL10279.Contig3_All	0	2.42	6.4	0.1	11.84
CL10279.Contig4_All	0.02	50.79	25.31	12.51	172.58
CL1028.Contig1_All	0.72	0.35	10.15	1.24	8.59
CL1028.Contig2_All	0.66	0	0.35	0	0.33
CL10280.Contig1_All	0.7	0.25	0.36	0	0
CL10280.Contig2_All	2.79	0.65	0.94	0.73	1.37
CL10281.Contig1_All	0	0	0	0	0.39
CL10281.Contig2_All	0.56	0	1.03	0	1.27
CL10282.Contig1_All	31.69	15.42	25.31	30.65	20.84
CL10282.Contig2_All	7.69	0.53	0.25	0.12	2.11
CL10282.Contig3_All	0.8	1.29	2.78	1.13	2.27
CL10283.Contig1_All	14.03	5.47	12.64	14.55	8.08
CL10283.Contig2_All	0	0	0.67	2.41	0.32
CL10284.Contig2_All	0.23	0	0	0.44	0
CL10285.Contig1_All	16.19	6.53	9.57	10.53	9.13
CL10285.Contig2_All	18.56	0.44	5.12	4.29	3.07
CL10285.Contig4_All	3.8	0.95	0	3.3	3.05
CL10286.Contig1_All	6.25	23.99	24.68	13.9	20.57
CL10286.Contig2_All	2.07	0.18	5.25	3.21	9.43
CL10286.Contig3_All	2.79	5.36	3.67	5.95	11.49
CL10287.Contig1_All	15.69	0	1.27	11.25	4.44
CL10287.Contig2_All	13.15	4.12	2.89	2.13	2.16
CL10287.Contig3_All	10.5	2.58	2.22	3.89	2.04
CL10288.Contig1_All	1.02	1.41	1.55	1.15	2.27
CL10288.Contig2_All	0	0	0	0	0.17
CL10289.Contig1_All	0	0	0.92	0	0.31
CL10289.Contig2_All	11.73	42.82	126.74	54.76	36.94
CL1029.Contig1_All	2.1	0.41	0	0.97	0.24
CL1029.Contig2_All	0	0.47	0.69	0.32	0.33
CL10290.Contig1_All	3.78	10.6	5.06	4.81	7.28
CL10290.Contig2_All	0.25	0	0.55	0	0.18
CL10290.Contig3_All	0.75	0	0.53	2.18	3.31
CL10291.Contig1_All	5.15	10.47	4.01	6.06	7.78
CL10291.Contig2_All	2.79	0	0.35	0.59	0
CL10291.Contig3_All	0.3	0	0.1	0.07	0.08
CL10291.Contig4_All	0.18	0.11	0	0	0.25
CL10291.Contig5_All	3.72	0.25	6.8	2.35	1.95
CL10292.Contig1_All	0.51	4.1	5.28	2.46	8.02
CL10292.Contig2_All	0	0.61	2.14	0.68	0.84
CL10292.Contig3_All	0	3.71	5.41	5.77	9.08
CL10293.Contig1_All	0.75	0	0	0	0
CL10293.Contig2_All	2.17	1.85	0	4.08	0.73
CL10294.Contig1_All	0	0	0	0	0.78
CL10294.Contig2_All	0	0	1.87	0	0.26
CL10295.Contig1_All	0.69	0	10.25	9.96	8.33
CL10295.Contig2_All	0.66	0	1.44	9.44	1.18
CL10295.Contig3_All	1.04	0	0	3.78	0
CL10296.Contig1_All	0	0.16	0.53	0	0.34
CL10296.Contig2_All	0.31	0	1.64	0	2.51
CL10296.Contig3_All	0	0.24	2.13	0.49	0.76
CL10297.Contig1_All	7.12	1.57	2.77	7.33	1.64
CL10297.Contig2_All	9.72	0.97	2.15	4.2	2.17
CL10298.Contig1_All	1.25	0.13	0.14	0.13	0.4
CL10298.Contig2_All	0.73	0	0.31	0	0.15
CL10298.Contig4_All	0	0.54	0	0	0.59
CL10299.Contig1_All	0	0	1.27	0.75	0.45
CL10299.Contig2_All	0	0.06	1.38	0.29	0.11
CL103.Contig1_All	2.44	0.83	6.59	5.03	2.91
CL103.Contig2_All	0.84	0	5.04	5.67	0.71
CL103.Contig3_All	2.25	1.03	9.58	4.14	4.14
CL103.Contig4_All	0	1.02	1.15	1	2.01
CL103.Contig5_All	0.18	0	0.24	0	0
CL103.Contig6_All	0.41	0.12	1.3	0.73	0.08
CL103.Contig7_All	0.87	0.65	2.65	1.44	0
CL1030.Contig2_All	0	0	0.64	0.3	0.62
CL10300.Contig1_All	8.11	11	17.67	14.57	9.25
CL10300.Contig2_All	4.49	1.06	3.53	1.52	1.5
CL10301.Contig1_All	4.43	0.23	0.55	0.58	0.34
CL10301.Contig2_All	3.23	5.3	2.65	3.89	3.54
CL10301.Contig3_All	2.77	1.73	3.28	0.31	0.96
CL10302.Contig1_All	3.9	4.73	4.13	8.73	5.05
CL10302.Contig2_All	3.85	4.21	1.43	7.59	5.6
CL10302.Contig3_All	0.96	0.26	0.86	0.27	0.34
CL10302.Contig4_All	0	0	0.57	0	0
CL10303.Contig1_All	0.2	0	1.1	0.25	0
CL10303.Contig2_All	0.12	5.77	0.83	0	0.74
CL10303.Contig3_All	0.37	0.34	0.13	0.1	1.02
CL10303.Contig4_All	0.78	0.58	2.09	0.68	3.06
CL10303.Contig5_All	68.48	47.66	35.74	19.59	64.37
CL10304.Contig1_All	53.71	23.78	24.53	81.85	47.74
CL10304.Contig2_All	24.54	5.12	15.84	19.1	23.24
CL10305.Contig1_All	0	0	2.14	1.21	0
CL10306.Contig1_All	0	2.71	2.77	1.41	6.61
CL10306.Contig2_All	0.21	9.23	12.97	4.4	24.91
CL10306.Contig3_All	0	1.15	0	0.27	2.16
CL10306.Contig4_All	0.04	4.2	0	1.14	3.24
CL10306.Contig5_All	0.54	0	0	0	0
CL10307.Contig1_All	4.92	13.84	4.5	8.71	12.1
CL10307.Contig2_All	1.04	0.2	0.66	0.2	0.21
CL10308.Contig1_All	0.86	0.16	0.36	1.01	0.52
CL10308.Contig2_All	0.4	1.07	1.17	0.98	1.21
CL10309.Contig1_All	0	0.74	0.28	0.22	0
CL10309.Contig2_All	0.2	0.48	0.9	1.26	1.3
CL1031.Contig1_All	9.54	5.14	8.55	8.1	5.93
CL1031.Contig2_All	3.06	0	0	0.76	0.75
CL1031.Contig3_All	1.58	0	0	0	0.17
CL1031.Contig4_All	2.88	0	0	0.58	0
CL10310.Contig1_All	0.4	0	1.27	0	0.2
CL10310.Contig2_All	3.27	0	0	0	0
CL10311.Contig1_All	8.86	4.69	9.4	8.65	7.78
CL10311.Contig2_All	1.56	2.35	0.26	2.06	0.61
CL10311.Contig3_All	1.05	0.2	0	0.31	0
CL10312.Contig1_All	14.62	18.46	22.71	31.62	36.85
CL10312.Contig2_All	34.3	2.99	11.47	32.07	26.35
CL10313.Contig1_All	0	0	0.35	0	0
CL10313.Contig2_All	0	0	0.41	0	0
CL10314.Contig1_All	0	0	0.55	0	0
CL10314.Contig2_All	0.63	12.61	11.22	4.52	9.18
CL10315.Contig3_All	0	0	0.23	0	0
CL10316.Contig1_All	1.17	10.67	17.96	12.3	4.9
CL10316.Contig2_All	41.52	80.72	92.3	68.79	27.56
CL10316.Contig3_All	32.84	3.19	79.2	77.36	74.93
CL10317.Contig1_All	0.65	0	1.38	0.21	0
CL10317.Contig2_All	0	0	0.6	0	0
CL10318.Contig1_All	0.37	1.63	0.99	0.27	2.91
CL10318.Contig3_All	0.11	0	3.14	1.08	0.91
CL10318.Contig4_All	0	0	0.74	0	1.4
CL10319.Contig1_All	7.74	32.67	25.45	19.8	33.62
CL10319.Contig2_All	0	0	0.19	0	0.22
CL1032.Contig1_All	0	0	0	0	0.87
CL10320.Contig1_All	0.34	0.5	1.74	2.01	0.57
CL10320.Contig2_All	0.88	0	0	0	0
CL10321.Contig1_All	0	0	0	0	0.4
CL10321.Contig2_All	0	0	0.84	0.16	0
CL10321.Contig3_All	0	0	0.66	0	0
CL10322.Contig1_All	0	35.55	3.26	1.19	5.99
CL10322.Contig2_All	0.18	10.03	2.94	2.14	8.96
CL10322.Contig3_All	0	0	6.2	0.9	5.2
CL10323.Contig1_All	199.93	331.74	474.97	481.88	468.04
CL10324.Contig1_All	21.19	46.98	67.16	94.25	80.59
CL10324.Contig2_All	0	2.05	1.5	0.54	0.52
CL10324.Contig3_All	0.22	0.72	1.42	0	0.08
CL10324.Contig4_All	0.06	5.31	0.67	0	1.03
CL10325.Contig1_All	0	0.98	1.8	1.35	0
CL10325.Contig2_All	0.52	0.52	4.01	1.22	0.64
CL10325.Contig3_All	0	0.1	2.59	0.45	0.76
CL10325.Contig4_All	0	0.31	0	0	0
CL10326.Contig1_All	0	1.41	0	0.58	0
CL10326.Contig2_All	0	0.85	0.98	0	0
CL10327.Contig1_All	0.82	1.1	0	0.78	0.81
CL10327.Contig2_All	0.66	0.65	0.82	0.6	2.23
CL10327.Contig3_All	0.34	0	1.46	0	0
CL10328.Contig1_All	0.4	0	1.07	0.79	0.82
CL10328.Contig2_All	0.33	0.15	0.31	1.47	1.16
CL10328.Contig3_All	5.22	1.02	2.22	2.44	1.23
CL10329.Contig1_All	4.01	2.15	7.21	7.12	1.18
CL10329.Contig2_All	17.03	7.77	4	13.7	6.62
CL1033.Contig1_All	0.72	0	6.56	0.11	3.65
CL1033.Contig2_All	3.93	0	0	1.82	0.58
CL10330.Contig1_All	0	0	2.14	0	0
CL10330.Contig2_All	0.71	0.64	3	1.37	1.44
CL10330.Contig3_All	0	0	0	0	0.66
CL10331.Contig1_All	0	1.87	2.36	1.17	3.83
CL10331.Contig2_All	0.22	0.26	0	0	0
CL10331.Contig3_All	0.79	2.4	5.1	0.29	3.97
CL10332.Contig1_All	192.31	90.2	96.9	17.31	170.77
CL10332.Contig2_All	1.53	0	0	0	0
CL10333.Contig2_All	0.87	1.99	2.16	3.15	2.5
CL10334.Contig1_All	10.15	58.61	67.55	29.74	41.03
CL10334.Contig2_All	2.49	5.07	4.15	2.32	4.11
CL10335.Contig1_All	1.07	0	2.54	1.34	1.54
CL10335.Contig2_All	0	0	1.19	0.53	0
CL10335.Contig3_All	0	0	0.34	0.29	0
CL10335.Contig4_All	0.41	0.38	0.43	0	0.41
CL10336.Contig1_All	0	0	0.43	0.8	1.03
CL10337.Contig1_All	4.82	317.17	81.39	52.08	150.57
CL10337.Contig2_All	0	0.27	0.28	0	1.16
CL10337.Contig3_All	3.76	0.6	7.69	1.63	72.35
CL10337.Contig4_All	0.13	4.33	5.44	0.23	6.9
CL10337.Contig5_All	0	0.97	1.93	0.14	4.73
CL10338.Contig1_All	3.42	4.37	7.59	2.3	9.41
CL10338.Contig2_All	12.64	15.8	15.4	13.81	23.16
CL10338.Contig3_All	0.31	0.34	0.12	0.11	0.34
CL10338.Contig4_All	2	0	0	0	0
CL10338.Contig5_All	2.92	0	0	0	0
CL10338.Contig6_All	0.93	1.51	1.53	0	2.06
CL10338.Contig7_All	1.62	0	0	1.3	0
CL10339.Contig1_All	0.33	0	2.07	4.51	0.08
CL10339.Contig2_All	0.7	0	0	0	0
CL1034.Contig1_All	15.77	5.27	14.85	22.69	20.84
CL1034.Contig2_All	11.48	2	4.41	5.44	6.14
CL1034.Contig3_All	31.11	6.13	14.65	11.84	15.8
CL1034.Contig4_All	2.25	0.7	0.33	1.42	1.71
CL1034.Contig5_All	1.58	0.28	0.46	1.83	0.87
CL1034.Contig6_All	34.6	11.05	20.25	20.99	8.15
CL1034.Contig7_All	7.64	1.04	2.1	2.1	2.21
CL10340.Contig1_All	3.28	0.55	7.68	9.72	1.21
CL10340.Contig2_All	25.83	7.2	12.03	36.44	14.75
CL10341.Contig1_All	4.68	7.86	7.57	6.21	8.21
CL10341.Contig2_All	8.39	18.05	17.52	11.25	16.8
CL10342.Contig1_All	0	0	1.43	0.44	0
CL10342.Contig2_All	0	2.32	0.2	0.37	0
CL10343.Contig1_All	0	0	2.15	0.63	0.36
CL10343.Contig2_All	0	0.15	0.6	0.36	0.84
CL10344.Contig1_All	8.16	3.82	2.22	4.52	6.25
CL10344.Contig2_All	0.12	0.48	0.39	0.19	0.56
CL10345.Contig1_All	0	0	1.63	0	0
CL10345.Contig2_All	0.58	0	0.62	0.56	0.59
CL10345.Contig3_All	0	0	0	0.22	0
CL10345.Contig4_All	0.33	0	0	0.13	0.1
CL10346.Contig1_All	61.21	30.5	55.03	46.77	54.36
CL10346.Contig2_All	0.87	0	0.27	0.83	0.3
CL10346.Contig3_All	12.22	0	0.17	0.11	0
CL10347.Contig1_All	1.66	4.92	1.57	2.47	3.59
CL10347.Contig2_All	0.44	0	1.97	1.11	1.9
CL10348.Contig1_All	6.96	2.89	1.72	3.45	2.03
CL10348.Contig2_All	0.5	0.05	0.42	0.06	0.11
CL10348.Contig3_All	0.83	0.35	0.65	0.46	0.56
CL10348.Contig4_All	0.09	0	0.49	0.09	0
CL10348.Contig5_All	0.49	0.05	0.4	0.33	0.43
CL10348.Contig6_All	0.65	0.86	0.92	0.86	0.36
CL10348.Contig7_All	0.44	0.22	1	0.57	0.89
CL10348.Contig8_All	1.55	0	0	1.2	0
CL10349.Contig1_All	57.54	221.35	184.06	443.84	267.19
CL10349.Contig2_All	359.92	181.96	170.13	237.46	173.46
CL10349.Contig3_All	0	0	0	0	6.37
CL1035.Contig1_All	0.07	5.04	7.32	4.11	12.54
CL1035.Contig2_All	14.08	13.04	17.14	6.97	43.62
CL1035.Contig3_All	3.72	2.4	5.27	2.54	10.58
CL1035.Contig4_All	0	0.17	0.5	0	1.73
CL10350.Contig1_All	0.91	0.41	1.47	0.53	0.6
CL10350.Contig2_All	2.97	1.99	1.52	3.32	2.3
CL10351.Contig1_All	3.72	0	0	0	0
CL10351.Contig2_All	2.15	0.58	0.38	0.4	0.03
CL10351.Contig3_All	12.29	0.44	1.29	1.04	0.09
CL10351.Contig4_All	0.26	0.05	0	0	0
CL10352.Contig1_All	15.04	1.38	1.92	2.96	2.16
CL10352.Contig2_All	4.83	0.5	0.08	0.47	0.56
CL10353.Contig1_All	0.4	45.49	6.96	0.3	21.86
CL10353.Contig2_All	10.92	344.48	30.54	18.54	234.53
CL10354.Contig1_All	0	0.38	0.32	0.17	0.68
CL10354.Contig2_All	0.64	0.27	0.2	0.08	0.41
CL10355.Contig1_All	6.53	10.32	8.71	7.4	8.91
CL10355.Contig2_All	0.79	0.25	0.56	0.26	0.8
CL10355.Contig3_All	0.12	0	0.77	3.22	0.74
CL10356.Contig1_All	20.44	8.3	6.78	7.83	10.95
CL10356.Contig3_All	0.77	1.24	2.34	0.37	0.89
CL10357.Contig1_All	2.08	0.69	0.4	1.16	1.1
CL10357.Contig2_All	0	0	0	0.15	0.16
CL10357.Contig3_All	6.39	5.73	2.19	13.43	15.31
CL10357.Contig4_All	27.67	51.46	10.68	48.69	51.52
CL10358.Contig1_All	0.2	0	0.53	0.5	3.24
CL10358.Contig2_All	0	1.58	0.9	0.32	2.96
CL10359.Contig2_All	0.49	1.17	1.49	1	1.35
CL1036.Contig1_All	0	0	0.83	0	1.51
CL1036.Contig2_All	2.68	1.95	2.89	5.35	2.2
CL1036.Contig3_All	0.7	13	9.59	8.82	4.83
CL1036.Contig4_All	1.81	0.08	0.83	0.19	2.94
CL1036.Contig5_All	2.5	0.62	0.25	2.14	0.6
CL1036.Contig6_All	0.45	2.95	0.74	1.23	1.05
CL1036.Contig7_All	0	0	0.55	0	0
CL10360.Contig2_All	0.17	0	0	0	0.34
CL10360.Contig3_All	0.18	0	0.58	0	0.37
CL10362.Contig1_All	0.71	0.45	0	0.49	0
CL10362.Contig2_All	0.25	0	1.27	1.25	1.21
CL10362.Contig3_All	1.88	1.31	2	1.15	2.09
CL10363.Contig1_All	0.39	0	0	0	0
CL10363.Contig2_All	1.03	0	0	0	0
CL10364.Contig1_All	0	0.45	0	0	0
CL10364.Contig2_All	0	1.19	0.21	0	0
CL10364.Contig3_All	0	1.91	0	0	0
CL10365.Contig1_All	0.08	3.08	5.6	4.21	4.3
CL10366.Contig1_All	1.29	5.34	2.87	2.36	6.33
CL10366.Contig2_All	0.32	0.42	0	3.42	0.73
CL10367.Contig1_All	0.45	3.91	10.03	3.43	6.12
CL10367.Contig2_All	0	0	0	0	0.11
CL10367.Contig3_All	62.45	29.2	45.21	34.27	47.84
CL10368.Contig1_All	9.95	7.07	8.13	5.8	3.25
CL10368.Contig2_All	1.28	0.26	0	0.3	0.27
CL10369.Contig1_All	0	0.98	2.39	0.21	0.18
CL10369.Contig2_All	0	1.16	1.15	0.63	1.07
CL1037.Contig1_All	14.11	8.75	11.8	10.51	8.47
CL1037.Contig2_All	0.4	0	0.1	0	0.6
CL1037.Contig3_All	0.69	0.11	0	0	0.28
CL1037.Contig4_All	3.29	1.84	5.77	1.43	3.6
CL1037.Contig5_All	1.85	0	0.1	0	0.11
CL1037.Contig6_All	2.99	0.05	0.42	0.34	0.5
CL1037.Contig7_All	1.79	0.21	0.77	0.58	0.59
CL10370.Contig1_All	2.07	2.73	10.52	16.34	2.9
CL10370.Contig2_All	0.56	6.78	28.25	41.91	8.66
CL10371.Contig1_All	1.54	0.85	1.12	0.28	0.5
CL10371.Contig2_All	0.52	0.19	0.63	0.22	0.23
CL10372.Contig1_All	0	0	0	0	1.07
CL10372.Contig2_All	0	0	0	0	0.43
CL10373.Contig1_All	1.44	0	0.17	0.36	0.59
CL10373.Contig2_All	3.75	0.08	0.51	1.17	0.08
CL10373.Contig3_All	6.16	0.57	0.84	0.8	0.73
CL10374.Contig1_All	7.73	53.14	11.72	1.04	116.25
CL10374.Contig2_All	4.54	58.27	5.21	0.91	135.14
CL10375.Contig1_All	2.15	6.3	12.1	4.21	4.43
CL10375.Contig2_All	0.58	2.09	10.11	4.66	2.71
CL10375.Contig3_All	0	0.25	1.53	0.48	1.26
CL10375.Contig4_All	0.43	0	0	0	1.14
CL10375.Contig5_All	1.65	5.64	6.15	10.73	7.56
CL10375.Contig6_All	0.21	0	0	0	0
CL10375.Contig7_All	0	0.96	9.08	4.56	2.36
CL10376.Contig1_All	0.04	0.21	0.11	0.21	0.93
CL10377.Contig1_All	2	0	0	0	0
CL10377.Contig2_All	0.69	0	0	0	0
CL10377.Contig3_All	9.01	1.7	2.37	3.33	2.06
CL10378.Contig2_All	0.1	1.83	0.11	0	0.74
CL10379.Contig1_All	0.41	13.1	9.81	13.09	12.11
CL10379.Contig2_All	0.13	5.59	1.57	10.51	8.02
CL1038.Contig1_All	0.35	0.14	0.41	0.26	0.04
CL1038.Contig2_All	0.14	0.12	0.27	0.14	0.31
CL1038.Contig3_All	0	1.03	0.79	0.31	1.07
CL1038.Contig4_All	1.39	0	0.98	0.45	0
CL10380.Contig2_All	8.21	0	0	0	0
CL10380.Contig3_All	28.88	0	0	0	0
CL10380.Contig4_All	0.93	0	0	0	0
CL10381.Contig1_All	1.7	22.25	27.19	30.77	26.49
CL10381.Contig2_All	128.06	173.31	209.29	421.13	236.46
CL10381.Contig3_All	105.57	88.35	77.57	177.28	155.74
CL10382.Contig1_All	6.81	11.16	34.44	125.71	23.91
CL10382.Contig2_All	0	2.13	1.32	0.27	0.34
CL10383.Contig1_All	4.9	7.95	0.77	1.96	2.38
CL10383.Contig2_All	3.96	6.32	5.57	3.05	9.4
CL10383.Contig3_All	9.25	0	2.38	4.13	2.31
CL10383.Contig4_All	5.48	10.29	2.25	2.46	6.6
CL10383.Contig5_All	1.09	0	0.86	1.64	0.37
CL10383.Contig6_All	0	2.79	5.86	10.16	1.27
CL10384.Contig1_All	12.34	15.34	11.06	18.98	14.5
CL10384.Contig2_All	2.44	6.26	3.58	5.2	10.49
CL10385.Contig1_All	0	0.85	0.16	0.3	0.81
CL10385.Contig2_All	0	0.57	0	0.08	0.82
CL10386.Contig1_All	2	3.04	3.51	1.29	2.05
CL10386.Contig2_All	0.49	0.09	0	0.07	0.07
CL10386.Contig3_All	1.51	0.15	1.37	0.2	0.18
CL10386.Contig4_All	0.97	0	2.99	2.9	1.87
CL10386.Contig5_All	1.72	0.41	1.57	0.78	1.12
CL10387.Contig1_All	0	0	1.5	0	0.29
CL10388.Contig1_All	1	9.97	7.4	19.85	9.36
CL10388.Contig2_All	0	2.01	0	7.22	8.23
CL10389.Contig1_All	1	0	0	0	0
CL10389.Contig2_All	0.6	0	0.46	0	0
CL1039.Contig1_All	3.07	2.42	1.15	3.35	2.79
CL1039.Contig2_All	3.68	5.27	3.55	4.6	3.39
CL1039.Contig3_All	1.87	0.65	1.58	0	0
CL10390.Contig1_All	2.55	1.73	2.02	0.45	0.1
CL10390.Contig2_All	0.57	0.07	0.7	0.26	0.06
CL10391.Contig1_All	0.33	16.15	24.74	7.33	12.97
CL10391.Contig2_All	0.52	0.9	1.01	1.38	1.82
CL10392.Contig1_All	4.13	11.43	15.39	17.56	30.12
CL10392.Contig2_All	0.64	6.8	5.3	4.09	6.63
CL10392.Contig3_All	0.12	0.24	0.01	0.44	0.81
CL10392.Contig4_All	0.16	0.98	3.39	1.16	2.4
CL10393.Contig1_All	8.94	15.33	19.04	39.23	9.86
CL10393.Contig2_All	0.91	1.17	0.22	0.48	2.22
CL10393.Contig3_All	0	0	0.58	0.17	0.16
CL10394.Contig1_All	9.24	1.91	3.68	11.63	3.76
CL10394.Contig2_All	2.34	0.49	2.1	0.58	1.27
CL10395.Contig3_All	0	0	0.42	0	0
CL10396.Contig10_All	0.37	0	0	0.09	0
CL10396.Contig11_All	0.91	0.77	1.32	1.44	0.83
CL10396.Contig12_All	0	0	0	0	0.34
CL10396.Contig13_All	0.77	1.69	1.59	0.29	2.07
CL10396.Contig14_All	0.65	1.82	0	4.51	4.14
CL10396.Contig15_All	3.11	0	0.34	0.1	0.11
CL10396.Contig16_All	0.29	0	0.06	0.11	0
CL10396.Contig1_All	1.5	5.18	9.01	8.17	2.48
CL10396.Contig2_All	0.78	0.29	1.94	0.56	0.37
CL10396.Contig3_All	0.72	0.45	1.97	1.03	1.29
CL10396.Contig4_All	8.33	0.38	1.99	1.64	1.54
CL10396.Contig5_All	0.14	0.44	1.49	4.3	0.8
CL10396.Contig6_All	2.07	0.6	2.26	1.88	0.76
CL10396.Contig7_All	1.02	0.9	1.95	0.89	1.13
CL10396.Contig8_All	0	0.64	0	0.93	0.59
CL10396.Contig9_All	0.37	0	0.2	0.36	0
CL10397.Contig1_All	0	1.29	0.24	0.44	0.46
CL10397.Contig2_All	0	0	0	1.1	0
CL10398.Contig1_All	0.25	0.84	1.3	0	0
CL10398.Contig2_All	3.23	9.47	6.9	8.1	8.05
CL10399.Contig1_All	34.87	19.73	22.55	19.03	16.73
CL10399.Contig2_All	5.01	5.61	3.36	0	6.32
CL104.Contig1_All	4.43	0	1.41	0	0
CL104.Contig2_All	17.77	0.71	2.26	3.28	0.73
CL104.Contig3_All	8.87	0	0.53	3.94	0
CL1040.Contig1_All	0	0	1.87	0.86	0
CL10400.Contig1_All	0	1.5	0	0	0.36
CL10400.Contig2_All	0	0	0	0	0.8
CL10401.Contig1_All	0	0.16	1.43	0.33	0.68
CL10401.Contig2_All	0	3.53	8.61	2.5	1.13
CL10402.Contig1_All	21.62	27.09	15.07	23.27	27.18
CL10402.Contig2_All	26.44	4.44	2.38	6.48	3.28
CL10403.Contig1_All	3.4	0.6	0.41	1.6	0.44
CL10403.Contig2_All	2.01	0.09	0.27	0.34	0.51
CL10403.Contig3_All	1.06	0.5	0	0.26	0.42
CL10403.Contig4_All	0.71	0.45	0.42	0.67	0
CL10403.Contig5_All	3.25	2.81	4.93	5.52	2.41
CL10404.Contig1_All	4.22	61.59	91.54	29.24	34.1
CL10404.Contig2_All	4.16	6.82	11.44	37.84	4.73
CL10404.Contig3_All	1.02	8.66	14.6	25.5	2.2
CL10404.Contig4_All	0	0	0	1.5	0
CL10405.Contig1_All	14.52	27.65	10.33	12.57	17.89
CL10405.Contig2_All	2.43	0.71	0.54	0	0.82
CL10406.Contig1_All	0	0.27	1.46	0	0.56
CL10406.Contig2_All	0	0.77	1.07	0.39	0.82
CL10406.Contig3_All	0	3.03	0.28	0.26	0.66
CL10407.Contig1_All	8.94	5.25	3.52	2.58	4.47
CL10407.Contig2_All	6.31	0.13	4.68	3.23	2.94
CL10408.Contig1_All	6.9	3.62	2.09	2.84	1.17
CL10408.Contig2_All	1.09	7.18	8.68	15.35	6.49
CL10409.Contig1_All	0	0	0	1.5	0
CL10409.Contig2_All	0	0	0	0.65	0
CL1041.Contig10_All	10.32	7.24	15.68	7.79	0.09
CL1041.Contig11_All	12.92	1.69	12.75	0	3.94
CL1041.Contig1_All	5.08	0	0	8.39	0
CL1041.Contig2_All	15.02	4.77	9.02	5.34	27.82
CL1041.Contig3_All	38.62	30.88	59.03	41.97	37.42
CL1041.Contig4_All	11.57	3.73	4.62	3.08	7.91
CL1041.Contig5_All	10.12	0	8.62	3.37	8.52
CL1041.Contig6_All	6.8	10.85	0.07	4.24	0
CL1041.Contig7_All	0.56	0.39	0	0	2.46
CL1041.Contig8_All	0.02	6.38	0.03	0.01	16.03
CL1041.Contig9_All	0	1.37	0.68	0.51	0.98
CL10410.Contig1_All	0.58	1.81	0.73	0.44	1.48
CL10410.Contig2_All	0.78	2.63	2.17	0.16	2.34
CL10410.Contig3_All	2.72	3.75	1.75	0.99	3.37
CL10411.Contig1_All	55.66	52.49	50.79	36.3	37.11
CL10411.Contig2_All	1.9	5.97	2.69	4.77	4.01
CL10411.Contig3_All	1.14	0.58	0	0	0.38
CL10412.Contig1_All	114.06	851.2	203.24	63.02	375.4
CL10412.Contig2_All	0.54	17.48	9.36	4.32	6.86
CL10413.Contig1_All	0	0.3	0.13	0.75	0.2
CL10413.Contig2_All	1.45	0.13	0	0.09	0.44
CL10413.Contig3_All	2.92	0	0.83	0.42	0
CL10413.Contig4_All	0	0.37	0	0	0
CL10413.Contig5_All	1.91	0	0.91	0.3	0.96
CL10414.Contig1_All	0.29	0	0	0	0
CL10414.Contig2_All	0.88	0.28	0	0	0.3
CL10415.Contig1_All	11.4	15.27	15.94	16.4	14.05
CL10415.Contig2_All	4.4	6.47	6.23	4.49	7.58
CL10416.Contig1_All	0.08	1.37	5.88	1.71	1.85
CL10416.Contig2_All	0.07	0	4.14	3.76	2.93
CL10417.Contig1_All	3.6	5.64	4.77	36.75	5.69
CL10417.Contig2_All	0	0	0.23	0.92	0
CL10418.Contig1_All	1.2	0.18	1.37	0.99	0.74
CL10418.Contig2_All	0.69	0	0.73	0.67	0.23
CL10419.Contig1_All	2.38	11.39	7.31	10.07	8.63
CL10419.Contig2_All	3.2	7.08	12.36	5.37	5.71
CL10419.Contig3_All	0	0.42	1.96	0	0
CL10419.Contig4_All	1.12	1.74	5.12	0.65	1.15
CL1042.Contig1_All	12.1	8.81	7.68	10.83	8.13
CL1042.Contig2_All	1.69	2.35	3.12	2.06	0.88
CL10420.Contig1_All	22.75	6.58	9.61	3.85	6.48
CL10420.Contig2_All	0.62	2.83	1.92	0	0
CL10420.Contig3_All	0.8	0.23	0.27	0.25	0
CL10420.Contig4_All	3.3	0.19	1	0.71	1.67
CL10420.Contig5_All	3.25	5.95	10.03	3.57	1.59
CL10420.Contig6_All	12.19	0	0	9.84	10.39
CL10420.Contig7_All	3.82	0.37	0.53	3.95	0.16
CL10421.Contig1_All	0.21	0.62	0	0.68	0
CL10421.Contig2_All	1.23	0.07	0.47	1.05	0.27
CL10421.Contig3_All	0	0	2.01	0	0
CL10422.Contig1_All	1.13	0	2.84	0.69	1.71
CL10422.Contig2_All	0.28	0	0.59	0.27	0.56
CL10422.Contig3_All	0	0	1.67	0	0
CL10423.Contig1_All	4.58	0	0.22	0.19	0
CL10423.Contig2_All	16.98	0.59	1.02	0.77	0.83
CL10423.Contig3_All	15.84	0.51	0.31	1.15	0
CL10423.Contig4_All	5.57	0.41	0.66	0.32	1
CL10423.Contig5_All	1.2	0.81	0	0.7	0
CL10423.Contig6_All	2.13	0.08	0.11	0.08	0.05
CL10424.Contig1_All	0	0.09	0.18	0.2	0.1
CL10424.Contig2_All	0.83	0	1.93	1.16	2.13
CL10424.Contig3_All	2.63	15.45	19.41	5.11	14.48
CL10424.Contig4_All	1.39	3.45	0.96	2.42	0.87
CL10424.Contig5_All	3.4	1.83	3.27	6.93	2.88
CL10424.Contig6_All	0.47	3.11	5.89	1.76	4.3
CL10424.Contig7_All	2.65	6.59	6.79	6.71	7.49
CL10425.Contig1_All	5.52	3.6	1.28	3.18	5.11
CL10425.Contig2_All	39.29	30.37	20.09	28.06	33.01
CL10426.Contig1_All	1.63	12.46	12.18	3.59	15.02
CL10426.Contig2_All	1	9.31	8.09	0.17	2.2
CL10427.Contig1_All	0	0.74	0.89	0.79	0.66
CL10427.Contig2_All	1.58	2.07	3.35	3.58	3.98
CL10427.Contig3_All	0.61	0	0	0	0.62
CL10428.Contig1_All	0	16.08	33.94	31.33	4.36
CL10428.Contig2_All	0	0.28	3.96	2.13	0.36
CL10429.Contig1_All	0.03	0	8.27	3.39	6.75
CL10429.Contig2_All	0	0.05	2.6	0.36	1.19
CL10429.Contig3_All	0.17	1.66	1.46	9.67	1
CL10429.Contig4_All	0	2.53	6.59	2.22	1.28
CL1043.Contig1_All	0.48	0.62	2.17	2.42	0.35
CL1043.Contig2_All	0.13	0.38	0.58	0	0.67
CL10430.Contig1_All	1.33	0.9	2.53	0.86	4.67
CL10430.Contig2_All	0	0	0	1.86	0
CL10431.Contig2_All	0.57	0	0	0	0
CL10432.Contig1_All	1.03	0.24	0.82	0	0.26
CL10433.Contig1_All	0.91	0	0	0.39	0
CL10433.Contig2_All	0.82	9.15	9.79	10.19	7.87
CL10433.Contig3_All	1.39	25.16	12.46	8.64	12.75
CL10434.Contig1_All	0	0	0.93	0.09	0
CL10434.Contig2_All	0.14	0	0.39	0.37	1.58
CL10435.Contig1_All	15.21	48.16	48.92	36.9	63.84
CL10435.Contig2_All	0.36	5.64	1.02	0.18	1.01
CL10436.Contig1_All	0.16	1.12	1.95	0.21	0
CL10436.Contig2_All	0	0	0.49	0.79	0.16
CL10436.Contig3_All	0.67	2.06	2.01	1.42	1.94
CL10437.Contig1_All	3.63	230.39	185.43	133.68	132.65
CL10437.Contig2_All	0	13.13	1.19	1.25	0.39
CL10438.Contig1_All	0	0.22	2.41	0.14	0.15
CL10438.Contig2_All	0	0	0	0	0.96
CL10439.Contig1_All	155.76	241.6	37.7	63.02	130.45
CL10439.Contig2_All	14.47	123.82	3.54	24.48	11.67
CL10439.Contig3_All	0	0	8.39	0	19.47
CL10439.Contig4_All	135.48	0	73.77	84.43	279.3
CL10439.Contig5_All	0.72	0	2.19	0.4	0.1
CL10439.Contig6_All	45.31	0.84	0.89	1.41	1.58
CL1044.Contig1_All	4.65	1.54	2.79	2.16	2.53
CL1044.Contig2_All	2.37	0.88	0.28	0.51	0.14
CL10440.Contig1_All	41.85	8.85	9.58	8.45	12.92
CL10440.Contig2_All	1.19	0.58	0.25	0.3	1.62
CL10440.Contig3_All	5.47	2.07	4.6	6.4	3.93
CL10440.Contig4_All	1.1	0	0.06	0	0
CL10441.Contig1_All	27.05	11.86	5.52	4.29	8.69
CL10441.Contig2_All	38.54	26.95	19.44	6.12	30.54
CL10441.Contig3_All	48.28	26.8	12.95	7.19	18.11
CL10441.Contig4_All	5.04	1.77	0.98	1.4	0.91
CL10442.Contig1_All	0.38	10.5	19.63	0.51	22.92
CL10442.Contig2_All	1.13	2.33	3	6.25	3.58
CL10443.Contig1_All	0.1	0.3	0	1.02	0
CL10443.Contig2_All	0	0	0.62	0.57	0.29
CL10444.Contig1_All	10.56	10.61	16.69	31.34	33.24
CL10444.Contig2_All	2.08	6.37	0.54	0.12	7.77
CL10445.Contig1_All	2.59	0	1.71	0	0
CL10445.Contig2_All	2.26	2.01	1.58	2.26	4.05
CL10445.Contig3_All	1.78	1.86	1.23	3.3	3.79
CL10445.Contig4_All	0.94	0	3.97	0	0
CL10446.Contig1_All	5.8	1.41	3.68	5.85	3.01
CL10446.Contig2_All	1.6	0.21	0	0.33	0.27
CL10446.Contig3_All	0.3	0	0.28	0	0.18
CL10446.Contig4_All	0.86	0	0	0	0
CL10447.Contig1_All	0.79	0.58	2.31	0.19	0.6
CL10448.Contig1_All	0	2.55	2.03	0.28	1.62
CL10448.Contig2_All	0.2	13.41	2.21	7.32	7.96
CL10449.Contig1_All	0	0	0	0	0.37
CL10449.Contig2_All	1.09	1.05	0.38	0.12	0.98
CL1045.Contig1_All	0	0.7	0	0	0
CL1045.Contig2_All	1.21	0.23	0.26	0.47	0
CL1045.Contig3_All	0	0	0	1.53	0
CL10450.Contig1_All	4.19	12.71	123.57	43.81	28.2
CL10450.Contig2_All	0.21	0.07	5.89	1.39	0.57
CL10451.Contig1_All	8.45	7.29	11.31	10.39	7.41
CL10451.Contig2_All	3.43	2.3	3.95	2.92	2.2
CL10452.Contig1_All	22.13	25.26	8.32	35.8	26.35
CL10452.Contig2_All	0.09	0.67	0.27	1.27	3.05
CL10453.Contig1_All	0.24	0.23	0.51	0	0
CL10453.Contig2_All	0	0	0	0.19	0.77
CL10454.Contig1_All	0	0	0.82	0.21	0
CL10454.Contig2_All	0	0	0.95	2.7	0
CL10454.Contig3_All	0	0	0.27	0.21	0
CL10454.Contig4_All	0	0.08	0	1.21	0
CL10454.Contig5_All	0	0	0.23	0.58	0
CL10455.Contig1_All	0.6	0.85	0.96	1.22	0.75
CL10455.Contig2_All	0.43	0.71	1.2	0.4	1.13
CL10455.Contig3_All	0.3	0.85	0.9	0.59	1.03
CL10455.Contig4_All	0.52	0.66	0.79	1.12	0.89
CL10456.Contig1_All	1.59	1.09	0.3	0.18	2.02
CL10456.Contig2_All	1.23	0.32	1.17	1.18	1.88
CL10457.Contig1_All	1.93	1.73	2.24	1.25	0.26
CL10457.Contig2_All	0.99	0.83	1.95	1.09	0.45
CL10458.Contig1_All	50.8	91.29	56.27	39.26	90.11
CL10458.Contig2_All	1.04	0	0	0	0
CL10459.Contig1_All	1.78	0	0.09	0.54	2.08
CL10459.Contig2_All	6.2	1.64	1.89	0.82	1.84
CL1046.Contig1_All	75.58	309.52	181.96	109	263.56
CL1046.Contig2_All	8.57	65.9	8.6	14.93	8.19
CL10460.Contig1_All	0	0	0.79	0	0
CL10460.Contig2_All	0	0	0.53	0	0.5
CL10461.Contig1_All	1.16	0.09	0	0.18	0
CL10461.Contig3_All	0	0	0.66	0	0.63
CL10462.Contig1_All	5.92	3.78	2.73	1.86	6.33
CL10462.Contig2_All	0.87	0.38	1.15	0.18	0.4
CL10463.Contig1_All	1.62	0.35	0.4	0.45	0.34
CL10463.Contig2_All	0	0.11	0	0	0
CL10464.Contig1_All	16	57.66	1.16	43.85	4.95
CL10464.Contig2_All	27.89	81.28	61.86	71.6	109.04
CL10464.Contig3_All	47.88	33.86	23.61	44.03	23.47
CL10464.Contig4_All	0.4	0.15	0	2.57	6.58
CL10465.Contig1_All	0	4.12	3.6	20.83	3.08
CL10466.Contig1_All	1268.34	4.32	17.75	0	9.39
CL10466.Contig2_All	816.62	11.25	12.87	0.95	0
CL10467.Contig1_All	4.19	0	0.21	0.14	0.13
CL10467.Contig2_All	2.16	0	0.57	0	0.55
CL10468.Contig1_All	29.41	156.82	81.62	82.31	116.42
CL10468.Contig2_All	0.18	1.23	4.22	0.38	1.16
CL10469.Contig1_All	32.42	47.27	54.54	47.45	54.79
CL10469.Contig2_All	0.61	4.33	1.31	0.32	3.07
CL1047.Contig1_All	0	0	0	0	2.35
CL1047.Contig2_All	1.28	0.22	0	0	0.4
CL1047.Contig3_All	1.58	0	0	0.46	0
CL1047.Contig4_All	0.81	0.99	0	0.68	1.04
CL10470.Contig1_All	0.16	3.03	1.39	0.68	6.18
CL10470.Contig2_All	0.21	3.92	2.27	6.67	3.7
CL10470.Contig4_All	0	0.25	0.4	0.28	0
CL10471.Contig1_All	13.03	19.48	16.4	25.24	16.01
CL10471.Contig2_All	43.31	27.41	31.96	12.86	43.35
CL10472.Contig1_All	0	0	1.54	1.18	0.49
CL10472.Contig2_All	0	0	0.98	0.23	0
CL10473.Contig1_All	0.37	0	0.41	0.34	1
CL10473.Contig2_All	0	0	0	0	0.52
CL10474.Contig1_All	0	0	0.45	0	0
CL10474.Contig2_All	0	0	0	0.23	0
CL10475.Contig1_All	0.63	0	0	0.53	0
CL10475.Contig2_All	0.91	0.11	1.12	0.17	0.71
CL10476.Contig1_All	12.86	5.45	4.56	3.18	3.66
CL10476.Contig2_All	7.13	3.23	2.2	2.28	3.51
CL10477.Contig1_All	0	0	0.94	0	0.9
CL10477.Contig2_All	0	0	0.74	0	0
CL10478.Contig1_All	0.23	2.46	4.27	1.24	6.86
CL10478.Contig2_All	0	0.68	0.76	0.23	0.24
CL10479.Contig1_All	3.6	8.31	13.47	23.98	20.52
CL10479.Contig2_All	4.81	2.92	2.17	1.72	2.99
CL10479.Contig3_All	1.53	0.91	2.12	10.97	8.07
CL10479.Contig4_All	10.69	0.13	2.71	10.58	7.21
CL10479.Contig5_All	0	0	0	0.06	5.11
CL1048.Contig1_All	4.71	3.62	4.37	6.3	2.88
CL1048.Contig2_All	6.07	4.33	2.37	4.3	3.53
CL1048.Contig3_All	0	0.11	1.1	0.05	0
CL1048.Contig4_All	2.7	0	0	0.17	1.46
CL1048.Contig5_All	0.2	0	0.31	0	0
CL10480.Contig1_All	6.34	17.34	11.99	10.87	5.73
CL10480.Contig2_All	0.96	1.59	1.48	0.73	1.29
CL10480.Contig3_All	1.76	0.24	1.21	0.35	1.49
CL10480.Contig4_All	0	0	0	0.57	0.63
CL10481.Contig1_All	0.43	1.54	1.38	2.94	1.52
CL10481.Contig2_All	0.81	0.63	0.49	3.53	1.78
CL10482.Contig1_All	0	1.28	0.96	1.4	0.89
CL10482.Contig2_All	2.78	2.9	4.18	2.29	5.37
CL10483.Contig1_All	5.25	4.5	4.35	1.5	5.5
CL10483.Contig2_All	1.63	4.29	4.74	5.26	2.94
CL10483.Contig3_All	11.05	5.28	6	3.43	5.68
CL10484.Contig1_All	18.54	23.14	27.54	145.67	14.86
CL10484.Contig2_All	0	0	1.19	0.28	0.29
CL10485.Contig2_All	3.09	0	0	1	0
CL10485.Contig3_All	0.39	0	0	0	0.8
CL10485.Contig4_All	5.93	8.29	10.35	4.37	5.17
CL10486.Contig1_All	3.19	402.29	308.37	226.76	922.82
CL10486.Contig2_All	0.1	110.01	21.35	35.82	75.28
CL10486.Contig3_All	0.59	64.23	33.26	30.16	106.82
CL10487.Contig1_All	0.31	0.15	0.49	0.3	0.62
CL10487.Contig2_All	13.61	13.05	16.77	8.63	14.96
CL10488.Contig1_All	0.06	0.23	0.03	0.22	2.16
CL10488.Contig2_All	0.26	0	1.12	0.3	1.75
CL10488.Contig3_All	1.02	2.43	4.19	4.07	9
CL10489.Contig1_All	0.71	0.14	1.67	1.4	0.72
CL10489.Contig2_All	0	0	0	0.43	0.45
CL1049.Contig1_All	14.61	15.45	15.02	14.82	14.5
CL1049.Contig2_All	0.35	0	0	0.19	0
CL10490.Contig1_All	1.72	0	0	0.2	0
CL10490.Contig2_All	2.48	0.02	0.36	0.73	0.13
CL10490.Contig3_All	4.87	0.3	0.83	0.82	0.45
CL10490.Contig4_All	8.3	0.16	0.64	1.21	0.48
CL10490.Contig5_All	0.9	0	0	0.36	0
CL10490.Contig6_All	0.57	0.13	0	0.19	0.01
CL10490.Contig7_All	0	0.84	0	0	0
CL10490.Contig8_All	0	0	0	0.22	0
CL10491.Contig1_All	0	0	0	1.13	0
CL10491.Contig2_All	0	0	0	7.78	0
CL10492.Contig2_All	0	0	1.61	0	1.03
CL10493.Contig1_All	0	0.45	0.95	0.56	1.02
CL10493.Contig2_All	0	0.32	0.97	0	0.57
CL10494.Contig1_All	0.8	0	0.28	0.13	0.84
CL10494.Contig2_All	1.15	0	0	0.32	0.26
CL10495.Contig1_All	0	1.51	0	0.34	0.53
CL10495.Contig2_All	0	0.89	0	0	0
CL10495.Contig3_All	0	0	0	0	0.41
CL10496.Contig1_All	2.95	1.64	0.7	0.27	0.71
CL10496.Contig2_All	1.05	0.11	0.26	0	0.04
CL10496.Contig3_All	9.07	1.3	0.82	0.87	1.43
CL10496.Contig4_All	0.33	0	0	0	0.66
CL10496.Contig5_All	2.66	0	0	0.13	0.05
CL10496.Contig6_All	3.57	3.32	1.14	0.2	0.56
CL10497.Contig1_All	0	0.72	2.76	0.1	4.64
CL10497.Contig2_All	0	0	0.11	0.11	2.93
CL10498.Contig1_All	2.95	22.89	31.44	18.18	21.45
CL10498.Contig2_All	1.21	0.23	0	0	0
CL10499.Contig1_All	1.24	0	0.27	0.62	0
CL10499.Contig2_All	1.64	0	0	0	0
CL105.Contig1_All	1.05	2.09	3.55	2.75	3.32
CL105.Contig2_All	0	2.39	4.39	4.18	1.74
CL105.Contig3_All	0.31	1.8	2.33	1.26	3.07
CL105.Contig4_All	1.92	4.21	6.27	4.12	3.51
CL1050.Contig1_All	2.86	0.45	1.79	2.42	3.45
CL1050.Contig2_All	8.32	22.16	20.08	19.09	14.14
CL1050.Contig3_All	8.65	5.6	7.34	8.93	7.48
CL1050.Contig4_All	1.21	2.07	1.96	1.45	3.46
CL10500.Contig1_All	0.47	1.03	0.13	0.12	0.6
CL10500.Contig2_All	0.07	0.07	0.74	0.48	1.97
CL10500.Contig3_All	1	8.72	5.35	5.19	4.44
CL10500.Contig4_All	0.91	0	2.99	1.2	1.54
CL10501.Contig1_All	0.17	1.97	14.09	170.09	2.14
CL10501.Contig2_All	0.15	0	0	2.3	0.07
CL10502.Contig1_All	0.25	3.09	0.27	0.57	0.84
CL10502.Contig2_All	5.83	8.5	3.86	2.84	8.71
CL10502.Contig3_All	1.18	0.58	0	0.97	1.59
CL10502.Contig4_All	0.5	0.21	0	0.51	0.37
CL10503.Contig1_All	0	436.63	9.89	4.48	121.29
CL10503.Contig2_All	11.31	13.26	12.7	18.22	43.4
CL10503.Contig3_All	6.66	0.46	0	0.1	0.77
CL10504.Contig1_All	0.2	0.86	1.76	7.78	1.64
CL10504.Contig2_All	0.56	1.48	5	8.58	1.51
CL10505.Contig1_All	1.26	0.24	0.27	0.62	0.76
CL10505.Contig2_All	0.14	2.05	0.75	0.83	0.48
CL10506.Contig1_All	1.39	1.08	0.49	2.52	0.75
CL10506.Contig2_All	0.59	0	0	0	0.04
CL10507.Contig1_All	0.16	0.4	0.87	1.45	0.83
CL10507.Contig2_All	0.38	1.6	0.13	0.12	0
CL10507.Contig3_All	0	0	1.15	0	0
CL10508.Contig1_All	0.92	0.61	2.65	9.51	0.45
CL10508.Contig2_All	0	0.06	0.74	2.46	0.37
CL10509.Contig1_All	1.35	5.99	9.17	25.25	9.14
CL10509.Contig2_All	1.41	0.41	1.81	0.79	0.22
CL1051.Contig1_All	0.26	1.61	1.43	2.79	1.15
CL1051.Contig2_All	1.08	0.47	3.36	3.02	2.32
CL10510.Contig1_All	0.17	0.15	0	0.11	0.09
CL10510.Contig2_All	2.98	3.94	4.35	1.92	5.17
CL10510.Contig3_All	0.11	0.73	1.38	0.15	4.76
CL10511.Contig1_All	2.91	5.84	8.07	7.68	7.63
CL10511.Contig2_All	1.16	5.75	1.48	1.57	4.83
CL10511.Contig3_All	0.55	0	0	0.5	0
CL10511.Contig4_All	0.23	0.75	7.14	3.52	0.54
CL10512.Contig1_All	0.98	0.05	0	0.13	0
CL10512.Contig2_All	0.44	0.07	0	0	0
CL10512.Contig3_All	2.61	0.17	0	0	0.66
CL10512.Contig4_All	3.13	2.24	1.67	1.98	0.76
CL10513.Contig1_All	6.75	32.18	134.65	75.25	46.06
CL10513.Contig2_All	0.13	0.82	12.51	3.36	1.87
CL10514.Contig1_All	0	0	2.12	1.29	0
CL10514.Contig2_All	0	0	2.48	0.45	0.48
CL10515.Contig1_All	2.69	0.24	0.53	0.76	0.19
CL10515.Contig2_All	0.46	0	1.07	0.67	0.47
CL10515.Contig3_All	1.86	0.54	1.09	0.59	0.36
CL10515.Contig4_All	4.79	0.74	1.51	0.49	1.3
CL10515.Contig5_All	2.79	0	0.46	1.12	0.69
CL10515.Contig6_All	1.33	0.86	2.49	1.6	0.44
CL10516.Contig1_All	1.56	1.58	1.02	4.74	0.55
CL10516.Contig2_All	1.57	0.79	3.79	3.99	1.27
CL10517.Contig1_All	1.54	0.33	1.42	1.03	1.57
CL10517.Contig2_All	5.02	0.26	1.4	0.72	0.81
CL10518.Contig2_All	0	0	0.33	0	0.63
CL10519.Contig1_All	0	0	2.49	0	0.89
CL1052.Contig11_All	0.37	0	0	3.31	1.09
CL1052.Contig12_All	4.88	0	0.83	1.63	0.21
CL1052.Contig13_All	0.45	0	1.8	0	0.86
CL1052.Contig14_All	1.02	0.42	3.09	6.44	0.79
CL1052.Contig15_All	0.21	0	0	0	0
CL1052.Contig2_All	0.26	0	1.26	0	0
CL1052.Contig3_All	1.05	0	0	0	0
CL1052.Contig4_All	0.55	0.64	0.28	0.98	0.14
CL1052.Contig5_All	4.98	10.95	11.36	5.77	7.64
CL1052.Contig6_All	0.11	0.15	0.17	0.55	0.17
CL1052.Contig7_All	1.68	0	0.29	0.36	0.32
CL1052.Contig8_All	1.1	2.21	2.43	5.32	1.71
CL10520.Contig1_All	1.05	0	0.56	0.26	0
CL10520.Contig2_All	0.71	3.1	0	0.93	0
CL10521.Contig1_All	3.28	0.63	0.34	0.32	1.78
CL10521.Contig2_All	0.4	0	0.43	0	1.22
CL10522.Contig1_All	197.26	452.99	452.59	386.92	406.18
CL10522.Contig2_All	0	0	1.27	0.25	0.36
CL10523.Contig1_All	0.24	2.14	0	0	0
CL10523.Contig2_All	0.56	1.86	0	0.47	0
CL10523.Contig3_All	0	0	0	0	1.41
CL10524.Contig1_All	0.02	0.52	3.36	1.48	0.56
CL10524.Contig2_All	0.07	1.55	1.92	6.88	3.53
CL10524.Contig3_All	0	0	1.69	0.91	0.37
CL10524.Contig4_All	0.14	4.31	2.98	18.42	2.13
CL10524.Contig5_All	0	0	0.54	0	0.16
CL10525.Contig1_All	2.44	6.41	5.66	8.71	3.58
CL10525.Contig2_All	0	0	1.13	0.46	0.52
CL10526.Contig1_All	52.85	0	19.58	37.26	19.76
CL10526.Contig2_All	0.81	0.45	0	0.07	0.58
CL10526.Contig3_All	57.55	12.46	31.5	22.57	16.21
CL10526.Contig4_All	15.51	13.32	6.84	3.18	4.76
CL10527.Contig1_All	0	0	1.71	6.13	0.82
CL10528.Contig1_All	0.23	0.36	1.79	0.85	0.77
CL10528.Contig2_All	0.44	1.89	0.93	8.12	0
CL10529.Contig1_All	7.91	6.39	16.72	9.22	9.55
CL10529.Contig2_All	25.97	18.03	15.22	25.01	15.13
CL10529.Contig3_All	0.95	0.71	0	0	0.58
CL10529.Contig4_All	10.46	0.91	0.73	0.81	0.64
CL1053.Contig1_All	0.26	40.28	31.28	12.26	40.27
CL1053.Contig2_All	0	0.26	0.29	0.26	0.56
CL1053.Contig3_All	0.35	1.4	0.98	0.12	0.76
CL1053.Contig4_All	0	1.68	0.39	0.15	0
CL10530.Contig1_All	0	0.18	0.19	0	0
CL10530.Contig2_All	0	3.08	0.49	0.3	0.34
CL10530.Contig3_All	10.61	30.26	25.93	13.72	26.56
CL10531.Contig1_All	0	1.17	0.26	0.72	0.25
CL10531.Contig2_All	0.53	0	1.96	0.77	0.27
CL10532.Contig1_All	0.15	91.93	92.23	49.85	52.23
CL10532.Contig2_All	2.47	4.73	6.44	3.1	0
CL10533.Contig1_All	15.13	20.58	27.95	40.34	27.76
CL10533.Contig2_All	1.83	2.78	3.69	5.91	7.33
CL10534.Contig1_All	359.82	120.62	125.34	215.35	202.28
CL10534.Contig2_All	0	0	0	0.29	0
CL10534.Contig3_All	57.09	833.28	1315.29	832.42	540.13
CL10535.Contig1_All	0.21	1.91	2.57	2.41	1.53
CL10535.Contig2_All	0.03	0	0	0	0
CL10535.Contig3_All	0.09	0.45	0.82	1.33	0.31
CL10536.Contig1_All	67.77	35.7	37.69	51.42	53.7
CL10536.Contig2_All	4.66	5.6	4.85	6.63	7.16
CL10536.Contig3_All	0	2.04	1.57	0	2.85
CL10537.Contig1_All	1.72	19.38	9.61	13.51	20.27
CL10537.Contig2_All	13.54	0	13.65	11	0
CL10538.Contig1_All	0	0	0.45	0.08	0.25
CL10539.Contig1_All	2.38	0	0	0.25	0
CL10539.Contig2_All	1.57	0.2	0.44	0	0.14
CL1054.Contig1_All	2.19	1.79	2.59	2.83	1.97
CL1054.Contig2_All	0	0.65	0.53	0.69	0.72
CL1054.Contig3_All	1.56	0.35	1.03	1.9	0
CL1054.Contig4_All	1.22	0	0	0.34	0.62
CL1054.Contig5_All	0.36	0	0.46	1.72	0.31
CL1054.Contig6_All	1.16	0	0	0.22	0
CL10540.Contig1_All	1.08	0	0	0	0
CL10540.Contig2_All	0	0.39	0	0	0.32
CL10540.Contig3_All	0.41	0	0.19	0.19	0
CL10540.Contig4_All	0	0	0.44	0	0.57
CL10540.Contig5_All	3.24	4.45	7.12	8.51	4.17
CL10540.Contig6_All	2.14	6.52	3.96	11.71	5.38
CL10541.Contig1_All	3.24	7.16	8.77	8.07	7.87
CL10542.Contig1_All	3.27	2.01	5.38	1.75	7.47
CL10542.Contig2_All	7.32	0.2	0	0	0
CL10542.Contig3_All	112.59	47.65	72.61	71.71	66.47
CL10543.Contig1_All	6.3	8.93	10.16	6.25	8.15
CL10543.Contig2_All	0	0	0.14	0.29	0
CL10543.Contig3_All	2.31	0	0	0	0.21
CL10543.Contig4_All	1.91	2.47	2.6	0.61	0.82
CL10543.Contig5_All	2.19	7.7	6.44	4.95	3.03
CL10543.Contig6_All	0.87	0.42	0	0.81	0.22
CL10543.Contig7_All	2.92	13.51	11.71	12.4	4.96
CL10543.Contig8_All	3.33	4.67	2.49	3.83	3.63
CL10544.Contig1_All	1.47	0.69	1.24	0.38	0.85
CL10544.Contig2_All	0.91	0.22	1	0.25	0.46
CL10545.Contig1_All	5.95	21.81	18.87	5.74	23.15
CL10545.Contig2_All	0.87	1.6	1.7	0.44	0.71
CL10545.Contig3_All	0.1	4.26	1.99	0.45	4.84
CL10546.Contig1_All	0	0	0	1.05	0
CL10546.Contig2_All	0	0	0	1.09	0
CL10547.Contig1_All	2.91	39	42.02	35.45	33.57
CL10547.Contig2_All	1.18	2.37	1.04	1.3	6.29
CL10548.Contig1_All	0	0	1	0.31	0.32
CL10548.Contig2_All	0	0	0	0	0.68
CL10549.Contig1_All	0	0	1.49	0	0.71
CL10549.Contig2_All	0	0	0.62	0	0
CL1055.Contig1_All	0.57	0	3.43	0.91	1.07
CL1055.Contig2_All	0.2	0	2.76	0	0.2
CL1055.Contig3_All	0	0	1.47	0.27	0.56
CL1055.Contig4_All	0	0	1.06	0	0
CL10550.Contig1_All	25.34	0	0	26.32	16.67
CL10550.Contig2_All	11.14	33.7	12.67	11.58	20.38
CL10550.Contig3_All	18.89	0	35.59	6.43	34.91
CL10550.Contig4_All	35.26	0	0	29.89	19.41
CL10550.Contig5_All	1.31	0	0.09	1.51	0.94
CL10550.Contig6_All	0.6	0.11	0	0	0
CL10550.Contig7_All	11.52	0.57	31.8	23.78	14.88
CL10550.Contig8_All	0.75	0	0.74	0.81	0.94
CL10550.Contig9_All	1.62	0.24	6.72	3.64	1.69
CL10551.Contig1_All	26.93	15.94	18.79	18.06	18.5
CL10551.Contig2_All	0.14	0.13	0.87	0.4	0.14
CL10552.Contig1_All	1.07	2.86	4.11	3.51	1.84
CL10552.Contig2_All	0.13	0.52	0.23	0.31	0
CL10552.Contig3_All	0	0	0.75	0	0
CL10553.Contig1_All	0	0	0	0.29	0
CL10554.Contig1_All	0.2	0	1.48	0	0.2
CL10554.Contig2_All	0.72	0.78	0.79	0.46	1.58
CL10554.Contig3_All	1.6	0.2	0.31	1.68	0.69
CL10554.Contig4_All	0.75	0.15	0.22	0.23	0.17
CL10554.Contig5_All	1.92	1.07	1.91	0.31	0.65
CL10554.Contig6_All	0.83	0.22	2.24	0.34	0.63
CL10554.Contig7_All	1.72	0.39	0.23	0.8	0.42
CL10554.Contig8_All	0.59	2.94	0.98	1.14	2.36
CL10555.Contig1_All	0.25	0	4.84	1.24	2.83
CL10555.Contig2_All	1.05	0	0.28	0	0.27
CL10555.Contig3_All	1.06	0	0	0	0
CL10556.Contig1_All	0.54	0	5.5	1.24	3.87
CL10556.Contig2_All	0.46	0	3.04	1.33	2.7
CL10557.Contig1_All	5.26	15.25	23.95	28.62	24.67
CL10557.Contig2_All	1.77	0.64	0.71	9.48	0.82
CL10557.Contig3_All	0	1.61	3.75	1.56	5.86
CL10558.Contig1_All	0.37	10.97	4.5	6.04	7.1
CL10558.Contig2_All	0.31	7.61	2.32	3.92	3.61
CL10559.Contig1_All	0	0.36	0	0	0.77
CL10559.Contig2_All	1.26	0.74	1.02	0.26	1.79
CL1056.Contig1_All	40.03	33.91	46.94	31.7	35.19
CL1056.Contig2_All	22.79	5.76	6.82	11.43	5.07
CL1056.Contig3_All	1.67	1.24	2.57	0.25	2.5
CL10560.Contig1_All	1.61	4.19	2.46	2.29	2.17
CL10560.Contig2_All	0.06	0	0	0	0
CL10560.Contig3_All	1.04	0.14	1.36	1.25	1.44
CL10560.Contig4_All	0.07	0	0	0	0
CL10560.Contig5_All	0.73	0.19	1.29	0.18	0.34
CL10560.Contig6_All	1.97	3.42	2.43	3.84	4.47
CL10560.Contig7_All	2.63	1.08	3.62	5.29	1.49
CL10560.Contig8_All	1.68	0.23	1.64	0.53	0
CL10561.Contig1_All	0	0.34	0	0	0
CL10561.Contig2_All	0.16	0.49	1.05	2.61	0.68
CL10562.Contig1_All	8.18	3.77	5.19	8.88	4.8
CL10562.Contig2_All	2.49	2.94	3.5	3.06	2.15
CL10563.Contig1_All	4.17	4.21	0.98	1.19	2.46
CL10563.Contig2_All	2.75	1.97	2.08	8.7	4.08
CL10563.Contig3_All	38.6	5.24	10.86	5.65	12.41
CL10564.Contig1_All	0	0.96	0.53	2.21	0.25
CL10565.Contig1_All	0	0.12	0.61	0.17	0.39
CL10565.Contig2_All	0.18	0	0	0	0
CL10565.Contig3_All	0	0.79	0.44	0.78	0.11
CL10565.Contig4_All	0.18	4.18	7.48	7.27	2.97
CL10566.Contig1_All	1.7	0	0.51	0	0.73
CL10566.Contig2_All	0	1.29	0	0	0.35
CL10567.Contig1_All	35.01	24.07	33.99	31.29	21.61
CL10567.Contig2_All	0.16	0.24	0	0.64	0.34
CL10568.Contig1_All	321.85	671.79	566.12	467.11	502.99
CL10568.Contig2_All	1.47	3.11	2.45	0.72	3.52
CL10569.Contig1_All	1.03	0	0	0	0.21
CL10569.Contig2_All	1.28	0	0.9	0.66	0
CL1057.Contig1_All	12.62	5.32	4.32	4.04	4.76
CL1057.Contig2_All	2.59	0.32	0.11	0.26	0.49
CL1057.Contig3_All	0.25	0.08	0.26	0.36	1.09
CL10570.Contig1_All	0	0	0	2.48	0
CL10570.Contig2_All	0.09	0	0	2.81	0
CL10571.Contig1_All	0	40.08	7.13	1.4	54.73
CL10571.Contig2_All	0	106.81	7.85	2.6	95.6
CL10572.Contig1_All	0.29	0	2.13	0	0.58
CL10573.Contig1_All	7.49	10.93	1.49	0.78	5.79
CL10573.Contig2_All	3.79	0.18	0	1.89	3.25
CL10574.Contig1_All	4.78	12.35	18.29	8.57	25.63
CL10574.Contig2_All	0	3.07	0.02	0.05	0.02
CL10574.Contig3_All	1.92	4.47	1.25	0.68	9.28
CL10574.Contig4_All	0	1.91	2.5	1.59	1.16
CL10575.Contig1_All	0	0.8	0.49	1.79	0.81
CL10575.Contig2_All	0.95	1.08	0.8	1.74	3.94
CL10575.Contig3_All	0	0.17	0	0.74	0.67
CL10576.Contig1_All	0	0	0	0.48	0
CL10576.Contig2_All	0	0	1.43	0.88	0
CL10577.Contig1_All	16.75	40.63	21.46	11.7	51.11
CL10577.Contig2_All	4.46	6.32	1.37	0.6	1.95
CL10577.Contig3_All	8.59	7.98	1.06	2.29	0
CL10578.Contig1_All	1.26	1.78	0.99	0.65	1.34
CL10578.Contig2_All	0.99	0	0	0	0
CL10579.Contig1_All	59.34	81.36	65.45	35.26	47.04
CL10579.Contig2_All	3.74	1.79	0	0	0
CL1058.Contig10_All	1.2	4.54	1.47	4.76	4.63
CL1058.Contig11_All	1.2	1.95	1.61	1.93	1.64
CL1058.Contig12_All	0.66	1.89	0.09	1.7	2.14
CL1058.Contig13_All	4.48	3.07	1.15	2.03	2.91
CL1058.Contig1_All	0.18	0.85	1.17	0.86	0.47
CL1058.Contig2_All	1.32	1.08	2.41	0.95	2.36
CL1058.Contig3_All	0.13	0	0	0.11	0.05
CL1058.Contig4_All	0.12	0	0	0	0.12
CL1058.Contig5_All	0.35	0	0.18	0.11	0
CL1058.Contig7_All	0	0.85	1.95	2.03	1.26
CL1058.Contig8_All	0.42	0.58	0.45	0.69	0.73
CL10580.Contig1_All	3.34	0.52	4.35	0	2.23
CL10580.Contig2_All	5.59	0.15	0.95	0.22	0.25
CL10581.Contig1_All	1.55	0	0	0	0.2
CL10581.Contig2_All	2.17	0.29	0.51	0	0.89
CL10581.Contig3_All	7.3	3.54	4.61	4.19	2.78
CL10582.Contig1_All	1.82	1.46	2.89	3.14	0.68
CL10582.Contig2_All	2.85	4.91	2.74	7.52	4.16
CL10583.Contig1_All	307.51	60.38	52.78	92.04	127.74
CL10583.Contig2_All	1.95	0.46	0.75	0	1.35
CL10584.Contig1_All	7.6	3.86	2.3	5.94	4.87
CL10584.Contig2_All	5.21	3.77	2.93	0.97	6.29
CL10585.Contig1_All	1.02	0.41	0.72	0	0.17
CL10586.Contig1_All	5.58	6.67	4.14	3.45	5.68
CL10586.Contig2_All	3.24	2.15	0.72	0.97	2.48
CL10587.Contig1_All	18.74	61.75	46.9	41.43	35.26
CL10587.Contig2_All	0	0	1.53	0	1.76
CL10588.Contig1_All	2.78	0.49	1	0.47	1.57
CL10588.Contig2_All	3.26	5.87	8.4	4.62	2.18
CL10588.Contig3_All	6.22	1.63	2.3	13.05	4.44
CL10588.Contig4_All	13.62	12.2	19.64	10.16	11.16
CL10588.Contig5_All	0.96	0.53	0.55	1.07	0.35
CL10588.Contig6_All	3.28	1.19	1.2	3.52	3.21
CL10589.Contig1_All	1.39	0	1.22	0	0.17
CL10589.Contig2_All	2.37	0	0.13	0.09	0.26
CL10589.Contig3_All	0.5	0	0	0	0
CL10589.Contig4_All	30.46	0.35	11.65	8.67	1.22
CL1059.Contig1_All	2.86	0	0	14.03	11.31
CL1059.Contig2_All	13.14	11.16	17.46	13.44	14.44
CL1059.Contig4_All	0	1.17	0.93	3.47	0.22
CL1059.Contig5_All	0.1	0	0	0	0.25
CL1059.Contig6_All	5.1	3.44	0.28	1.97	9.05
CL1059.Contig7_All	2.76	9.4	5.51	2.31	3.11
CL1059.Contig8_All	0.3	2.83	1.2	0.38	1.34
CL1059.Contig9_All	4.32	3.6	7.42	5.12	3.02
CL10590.Contig1_All	22.95	79.21	29.11	22.3	42.46
CL10590.Contig2_All	8.31	214.09	24.02	5.81	19.45
CL10591.Contig1_All	0.89	0	0.62	0.29	0.9
CL10591.Contig2_All	0	0	0	1.46	0.51
CL10592.Contig1_All	10.66	7.12	6.08	6.35	2.07
CL10592.Contig2_All	89.2	81.37	69.81	59.15	70.93
CL10593.Contig2_All	0	0	0.12	0	0.27
CL10593.Contig3_All	1.06	0.76	2.48	1.21	2.75
CL10594.Contig1_All	8.77	0.93	1.71	2.31	1.85
CL10594.Contig2_All	15.22	119.14	49.3	217.28	59.26
CL10594.Contig3_All	0	59.41	24.07	182.67	23.4
CL10594.Contig4_All	10.92	0.05	0.06	0.09	0
CL10595.Contig1_All	1.02	1.57	2.92	1.66	2.38
CL10595.Contig2_All	2.06	0.62	0.75	0.42	1.18
CL10596.Contig3_All	0	0	0	0.4	0
CL10597.Contig1_All	0	2.23	0.65	0	0
CL10597.Contig2_All	0.38	5.51	0.05	0	3.87
CL10598.Contig1_All	3.73	6.71	13.7	4.29	3.33
CL10598.Contig2_All	1.6	8.14	1.11	3.65	3.41
CL10598.Contig3_All	1.27	5.13	0	2.88	8.07
CL10599.Contig1_All	0.69	0.87	5.9	6.23	0.53
CL10599.Contig2_All	0.23	0.11	0.36	0.8	0.47
CL10599.Contig3_All	0	0.36	0.54	0.75	0.36
CL106.Contig1_All	12.27	8.18	7.48	4.81	6.57
CL106.Contig2_All	0	1.74	3.54	0	1.35
CL106.Contig3_All	2.46	5.2	2.23	9.2	4.32
CL106.Contig4_All	5.72	5.14	9.88	4.22	9.43
CL1060.Contig1_All	0	0	2.14	0.88	0
CL1060.Contig2_All	0	0	0.59	0	0
CL1060.Contig4_All	0.68	0	1.08	0	0.69
CL10600.Contig1_All	0	0	0.59	1.05	0
CL10600.Contig2_All	0	0	1.87	12.5	0
CL10601.Contig1_All	6.87	3.84	15.13	195.1	9.87
CL10601.Contig2_All	0.17	0.16	0.29	2.57	0.27
CL10602.Contig1_All	0	7.45	16.18	3.93	17.12
CL10602.Contig2_All	0.17	0.65	7.04	5.81	14.43
CL10603.Contig1_All	0.24	0	0.77	0.47	1.97
CL10603.Contig2_All	0	0.65	2.27	0	2.18
CL10604.Contig1_All	0.56	1.85	1.18	1.09	2.26
CL10604.Contig2_All	0	0	0.53	0	0.5
CL10605.Contig1_All	0	0.29	1.31	0	1.57
CL10605.Contig2_All	0	0	3.02	0	0.47
CL10606.Contig1_All	0.19	0	1.02	1.31	0.19
CL10606.Contig2_All	0	0	0	0.76	1.6
CL10606.Contig3_All	0	0	2.2	0	0
CL10607.Contig1_All	2.32	35.54	5.2	17.55	14.68
CL10607.Contig2_All	0.8	0	26.11	10.66	31.6
CL10608.Contig1_All	7.89	6.33	3.02	6.07	5.27
CL10608.Contig2_All	0.16	0	1.28	0.82	0
CL10609.Contig1_All	0.2	0	0	1.61	0.16
CL10609.Contig2_All	0	0.34	0.25	0	0.5
CL10609.Contig3_All	4.16	0	0.34	13.28	0.86
CL1061.Contig1_All	0	0.69	0.58	0.29	0.61
CL1061.Contig2_All	0	39.27	30.5	2.5	31.17
CL1061.Contig3_All	0	24.78	19.37	1.36	14.62
CL1061.Contig4_All	0.63	0	0.3	1.28	0
CL10610.Contig1_All	0	0.72	0.7	0.97	2.7
CL10610.Contig2_All	0	2.65	1.9	1.28	4.28
CL10610.Contig3_All	0	0	0.43	0	0
CL10611.Contig1_All	0.82	0.07	0.22	0.07	0.14
CL10611.Contig2_All	0.43	0	0	0	0
CL10612.Contig1_All	1.3	3.88	6.7	5.37	4.47
CL10612.Contig2_All	1.17	11.82	18.1	18.42	11.25
CL10613.Contig1_All	0.38	0	1.62	0.37	1.16
CL10614.Contig1_All	8.86	10.02	9.26	5.43	10.13
CL10614.Contig2_All	0.86	0.45	0.69	0.11	0.85
CL10614.Contig3_All	0	0	0.94	1.56	1.32
CL10615.Contig1_All	0.44	0	0.49	1.07	0
CL10615.Contig2_All	4.26	0.03	0.95	0.62	0.32
CL10615.Contig3_All	7.56	0.18	1.04	1.69	1.17
CL10615.Contig4_All	0.67	0.26	0.24	0.19	0
CL10615.Contig5_All	1.69	0	0.62	0.43	0
CL10616.Contig1_All	0.57	0	0	0	0
CL10616.Contig2_All	0	0	0.36	0	1.02
CL10617.Contig1_All	0.19	2.62	4.96	1.4	1.23
CL10617.Contig2_All	0.82	13.84	9.21	11.16	12.23
CL10618.Contig1_All	0	0	7.42	0.23	0.3
CL10618.Contig2_All	0	4.9	90.99	1.95	5.65
CL10619.Contig1_All	0	0	0.45	0	0.33
CL10619.Contig2_All	0.93	6.82	3.11	9.84	11.15
CL10619.Contig3_All	0.68	7.11	8.05	19.32	3.51
CL10619.Contig4_All	0.56	2.32	1.53	3.26	0.61
CL10619.Contig5_All	0.73	1.18	0	0	0
CL1062.Contig1_All	8.19	6.44	38.65	34.18	3.94
CL1062.Contig2_All	16.8	0.35	1.93	2.24	0.14
CL10620.Contig1_All	224.84	210.57	282.98	253.38	398.11
CL10620.Contig2_All	24.57	4.34	4.29	2.07	16.75
CL10621.Contig1_All	0.4	0.57	2.42	1.23	0.18
CL10621.Contig2_All	0.26	0.63	1.09	1.47	0.23
CL10622.Contig1_All	0.7	39.1	17.75	3.26	25.09
CL10622.Contig2_All	0	6.27	13.79	1.9	3.49
CL10622.Contig3_All	0	5.3	24.67	2.07	16.29
CL10622.Contig4_All	0	0.71	0	0	0
CL10624.Contig1_All	0	0	1.98	0.18	0.76
CL10624.Contig2_All	0	0	0.2	0.19	0
CL10625.Contig1_All	3.47	5.53	4.27	6.31	5.49
CL10625.Contig2_All	4.77	7.62	4.87	7.02	8.23
CL10626.Contig1_All	3.13	3.65	3.34	4	4.21
CL10626.Contig2_All	7.16	0	4.42	8.03	4.96
CL10626.Contig3_All	6.91	2.95	1.8	2.42	2.06
CL10626.Contig4_All	4.17	0.04	0.11	1.49	0
CL10626.Contig5_All	0	1.77	3.63	0	2.36
CL10627.Contig1_All	11.58	73.02	53.17	28.46	42.61
CL10627.Contig2_All	8.91	0	4.6	6.88	4.07
CL10627.Contig3_All	15.92	0	3.11	4.17	2.26
CL10627.Contig5_All	31.34	5.79	6.65	8.73	7.72
CL10627.Contig6_All	1	0	0.14	0.54	0.36
CL10628.Contig1_All	0	0	0.61	0	0
CL10628.Contig2_All	1.23	2.82	3.43	3.62	2.65
CL10628.Contig3_All	0.75	0.43	1.27	2.5	0.76
CL10629.Contig1_All	0.44	5.47	1.44	0	0.05
CL10629.Contig2_All	2.5	7.03	4.01	1.05	0
CL1063.Contig1_All	0	0	0	0.09	1.24
CL1063.Contig2_All	0	0.28	0.93	0.1	0.49
CL10630.Contig1_All	1.14	2.89	2.08	1.3	3.16
CL10630.Contig2_All	0.76	2.98	3.92	1.73	4.12
CL10631.Contig1_All	0	1.94	0.56	0	0
CL10632.Contig1_All	0.58	1.99	4.47	4.74	6.05
CL10632.Contig2_All	15.88	27.51	18.33	11.33	25.59
CL10633.Contig1_All	4.27	1	1.36	3.16	2.27
CL10633.Contig2_All	1.1	0.94	0	0	0
CL10634.Contig1_All	151.66	66.57	65.36	49.12	55.1
CL10634.Contig2_All	0.86	1.13	1.22	0.35	1.6
CL10634.Contig3_All	4.12	0.8	1.25	1.72	1.49
CL10635.Contig1_All	0.24	0.44	2.77	0.71	0.91
CL10635.Contig2_All	0.68	2.33	2.93	4.71	2.3
CL10636.Contig1_All	0.93	0.36	1.71	0	0
CL10636.Contig2_All	0.84	0.23	0.88	0.26	0.66
CL10637.Contig1_All	0.84	0	0	1.39	0.68
CL10637.Contig2_All	0.55	0	0	0.74	0.4
CL10638.Contig1_All	1.46	0	0	0	0
CL10638.Contig2_All	0.36	0	0.11	0.2	0
CL10638.Contig3_All	1.2	0	0	0	0
CL10639.Contig1_All	2.39	23.27	10.8	21.97	11.26
CL10639.Contig2_All	13.45	56.13	50.04	50.5	60.73
CL1064.Contig1_All	0.25	74.75	84.29	89.11	15.14
CL1064.Contig2_All	0	17.28	23.6	3.02	10.12
CL1064.Contig3_All	0.12	0.25	0.58	1.13	0.39
CL1064.Contig4_All	0	0.32	3.35	2.48	0.91
CL10640.Contig1_All	0	0.25	0.5	0	0
CL10640.Contig2_All	0	0.57	0	0	0
CL10641.Contig1_All	14.4	9.56	7.25	7.8	3.7
CL10641.Contig2_All	0.86	0.81	2.08	0.2	0.9
CL10641.Contig3_All	5.66	2.93	1.31	5.58	5.77
CL10642.Contig1_All	0.12	0	2.8	0	0
CL10642.Contig2_All	0.62	2.39	3.95	2.46	2.67
CL10643.Contig1_All	0.23	0	0.24	0.45	0
CL10643.Contig2_All	0.85	0	2.24	0.41	0.86
CL10644.Contig1_All	147.05	103.18	173.34	99.96	115.55
CL10644.Contig2_All	17.94	0.06	0	0.1	0
CL10645.Contig1_All	1.32	6.58	0	0.29	0
CL10645.Contig2_All	17.94	9.5	15.17	18.27	17.75
CL10646.Contig1_All	0.61	0	0	0.48	0.62
CL10646.Contig2_All	1.69	0.9	0	0	0
CL10647.Contig1_All	0	0.11	0.63	0	0.15
CL10647.Contig2_All	0.58	6.22	5.72	1.34	5.45
CL10648.Contig1_All	58.34	11.67	43.11	80.58	15.86
CL10648.Contig2_All	4.6	10.96	5.51	3.85	5.56
CL10648.Contig3_All	0.78	1.47	2.98	1.24	1.94
CL10648.Contig4_All	0.13	0.5	2.14	1.48	1.44
CL10648.Contig5_All	8.62	0.75	5.84	9.89	2.01
[truncated: 63,535 more rows]
