# Supplementary material for: A Comparative Transcriptome Analysis Reveals the Molecular Mechanisms That Underlie Somatic Embryogenesis in Peaonia ostii ‘Fengdan’
Source: Int J Mol Sci. 2022 Sep 13;23(18):10595. doi: 10.3390/ijms231810595 (PMC9505998; doi:10.3390/ijms231810595)
Supplement: Supplementary file 1 [file ijms-23-10595-s001.zip › Supplmentary tables and figures/Supplementary table S2 All DEGs in all groups.xls]

## Sheet: S0 vs S2
Supplementary table S2-1 Differentially expressed genes between S0 and S2
Gene ID	EMB FPKM	EC FPKM	log2(EC/EMB)	FDR(EMB-vs-EC)	Pvalue(EMB-vs-EC)
CL1.Contig1_All	17.58	5.86	-1.58496	1.15e-67	6.79e-69
CL1.Contig2_All	9.49	0.8	-3.56834	8.63e-89	4.04e-90
CL1.Contig4_All	5.22	1.57	-1.73329	1.49e-22	1.91e-23
CL10.Contig11_All	0.23	0.8	1.79837	0.000334	0.000108
CL10.Contig12_All	0	0.84	6.39232	2.75e-08	6.28e-09
CL10.Contig14_All	0.29	1.69	2.5429	4.03e-09	8.78e-10
CL10.Contig16_All	7.14	0.75	-3.25096	3.02e-42	2.53e-43
CL10.Contig17_All	28.81	11.25	-1.35664	2.51e-58	1.67e-59
CL10.Contig18_All	19.38	0	-10.9204	#######	#######
CL10.Contig1_All	0.28	1.32	2.23704	8.91e-07	2.25e-07
CL10.Contig20_All	1.95	0	-7.60733	3.98e-08	9.16e-09
CL10.Contig25_All	32.49	7.56	-2.10354	#######	#######
CL10.Contig2_All	99.62	27.36	-1.86437	0	0
CL10.Contig4_All	31.09	7.99	-1.96018	2.09e-95	9.18e-97
CL10.Contig5_All	0	0.54	5.75489	7.59e-06	2.08e-06
CL10.Contig6_All	0	0.48	5.58496	4.62e-07	1.14e-07
CL100.Contig1_All	2.18	30.57	3.80972	#######	#######
CL1000.Contig1_All	6.89	28.06	2.02594	3.77e-71	2.12e-72
CL1000.Contig3_All	0.82	3.5	2.09366	2.05e-08	4.65e-09
CL10000.Contig1_All	0	2.16	7.75489	3.59e-18	5.25e-19
CL10000.Contig3_All	0	0.71	6.14975	3.78e-06	1.01e-06
CL10000.Contig4_All	0	0.42	5.39232	0.000979	0.000333
CL10000.Contig5_All	0	2.83	8.14466	7.81e-23	9.9e-24
CL10000.Contig6_All	0	1.58	7.30378	5.55e-12	1.04e-12
CL10001.Contig1_All	3.41	7.95	1.22118	7.21e-24	8.86e-25
CL10002.Contig1_All	2.5	5.38	1.10568	6.27e-09	1.38e-09
CL10002.Contig2_All	0.65	6.38	3.29505	4.59e-40	3.99e-41
CL10002.Contig3_All	14.58	5.23	-1.47911	6.66e-32	6.72e-33
CL10002.Contig4_All	4.88	0	-8.93074	2.44e-39	2.14e-40
CL10007.Contig1_All	2.35	16.97	2.85225	6.45e-35	6.14e-36
CL10008.Contig2_All	0	3.76	8.55459	1.76e-18	2.54e-19
CL10009.Contig3_All	15.9	0.49	-5.0201	1.17e-69	6.7e-71
CL1001.Contig2_All	0.15	4.04	4.75132	1.11e-19	1.55e-20
CL1001.Contig3_All	0.1	2.28	4.51096	1.55e-10	3.12e-11
CL1001.Contig4_All	1.83	4.77	1.38215	1.89e-06	4.91e-07
CL10011.Contig1_All	0.68	4.27	2.65063	3.45e-25	4.08e-26
CL10014.Contig1_All	4.47	0	-8.80413	5.2e-07	1.29e-07
CL10015.Contig1_All	7.42	14.85	1.00097	1.19e-07	2.83e-08
CL10017.Contig1_All	4.65	45.91	3.30351	0	0
CL10017.Contig2_All	0	6.49	9.34207	1.22e-81	6.14e-83
CL10017.Contig3_All	1.24	37.73	4.9273	#######	#######
CL10017.Contig4_All	0.94	12.7	3.75602	#######	#######
CL10023.Contig1_All	8.78	2.22	-1.98366	2.11e-12	3.89e-13
CL10023.Contig2_All	11.35	4.49	-1.3379	8.31e-12	1.57e-12
CL10024.Contig2_All	2.7	0	-8.07682	9.87e-07	2.51e-07
CL10025.Contig2_All	2.19	0.9	-1.28293	2.95e-05	8.47e-06
CL10025.Contig4_All	2.79	0	-8.12412	1.16e-25	1.36e-26
CL10026.Contig1_All	65.3	26.65	-1.29295	4.48e-38	4.03e-39
CL10027.Contig1_All	4.67	11.84	1.34217	1.53e-16	2.38e-17
CL1003.Contig4_All	1.76	0.1	-4.1375	2.61e-11	5.07e-12
CL10034.Contig1_All	7.47	3.53	-1.08144	1.1e-07	2.61e-08
CL10035.Contig2_All	0	2.1	7.71425	2.29e-07	5.53e-08
CL10036.Contig1_All	4.62	41.98	3.18374	#######	#######
CL10036.Contig2_All	0.73	89.88	6.94396	0	0
CL10036.Contig3_All	0	25.78	11.332	#######	#######
CL10038.Contig3_All	4.05	0.58	-2.8038	7.33e-18	1.08e-18
CL1004.Contig2_All	2.55	0	-7.99435	3.94e-19	5.59e-20
CL10040.Contig2_All	1.55	5.99	1.95029	6e-18	8.84e-19
CL10041.Contig2_All	0.47	1.52	1.69334	8.28e-09	1.84e-09
CL10043.Contig1_All	1.37	3.05	1.15463	0.000595	0.000198
CL10044.Contig2_All	14.1	41.38	1.55324	#######	#######
CL10046.Contig2_All	1.43	6.74	2.23673	4.59e-25	5.45e-26
CL10048.Contig2_All	7.87	3.01	-1.3866	1.69e-09	3.6e-10
CL10051.Contig1_All	1.73	79.01	5.51319	0	0
CL10051.Contig2_All	1.38	13.1	3.24683	2.48e-78	1.29e-79
CL10051.Contig3_All	0.6	8.15	3.76377	6.9e-48	5.29e-49
CL10052.Contig1_All	43.14	88.27	1.0329	#######	#######
CL10053.Contig2_All	0	1.75	7.45121	3.23e-13	5.74e-14
CL10054.Contig2_All	5.24	19.34	1.88395	1.42e-32	1.41e-33
CL10056.Contig1_All	0.49	9.89	4.33512	1.91e-60	1.23e-61
CL10056.Contig2_All	3.02	30.51	3.33666	#######	#######
CL10057.Contig2_All	0	0.71	6.14975	3.08e-05	8.85e-06
CL10057.Contig3_All	0	1.27	6.98869	1.34e-12	2.45e-13
CL10057.Contig5_All	0	1.9	7.56986	7.8e-14	1.35e-14
CL10057.Contig6_All	0.56	2.96	2.4021	2.25e-11	4.35e-12
CL10057.Contig7_All	2.41	7.53	1.64362	2.65e-14	4.49e-15
CL10057.Contig8_All	5.29	22.28	2.07441	1.51e-56	1.02e-57
CL10058.Contig2_All	5.59	0	-9.1267	2.11e-21	2.8e-22
CL10059.Contig1_All	2.72	0.4	-2.76553	1.12e-14	1.86e-15
CL10059.Contig3_All	9.27	0.89	-3.38069	2.19e-55	1.52e-56
CL1006.Contig4_All	1.04	9.21	3.14662	4.54e-13	8.12e-14
CL1006.Contig5_All	0	1.09	6.76818	0.000977	0.000333
CL10060.Contig1_All	9.61	1.6	-2.58646	3.41e-26	3.94e-27
CL10061.Contig1_All	10.62	0	-10.0526	2.4e-35	2.27e-36
CL10061.Contig2_All	85.41	0.4	-7.73826	0	0
CL10061.Contig4_All	5.16	0.44	-3.5518	8.3e-15	1.38e-15
CL10065.Contig3_All	0.19	2.91	3.93695	1.7e-14	2.85e-15
CL10066.Contig1_All	1.03	2.81	1.44793	3.32e-09	7.21e-10
CL10067.Contig2_All	0.79	4.9	2.63286	3.67e-28	4.03e-29
CL10067.Contig3_All	0.78	6.34	3.02294	1.08e-40	9.25e-42
CL10068.Contig1_All	3.73	48.02	3.68639	#######	#######
CL10068.Contig2_All	0.21	2.42	3.52655	1.09e-11	2.07e-12
CL10069.Contig2_All	8.17	0.91	-3.1664	3.21e-22	4.13e-23
CL10070.Contig1_All	0.7	8.71	3.63725	3.75e-23	4.71e-24
CL10071.Contig1_All	11.64	2.11	-2.46378	1.12e-31	1.14e-32
CL10071.Contig3_All	0.21	1.6	2.92961	5.37e-06	1.44e-06
CL10072.Contig1_All	1.26	0	-6.97728	7.56e-08	1.78e-08
CL10073.Contig2_All	5.7	19.96	1.80808	1.32e-48	1e-49
CL10073.Contig3_All	0.77	2.4	1.6401	1.96e-08	4.43e-09
CL10074.Contig1_All	5.33	12.82	1.26619	6.04e-47	4.7e-48
CL10075.Contig1_All	1.81	0.46	-1.97628	6.56e-07	1.64e-07
CL10076.Contig1_All	1.26	0	-6.97728	2.74e-07	6.68e-08
CL1008.Contig3_All	7.21	2.6	-1.47149	1.64e-39	1.43e-40
CL1008.Contig6_All	0.48	3.11	2.69581	5.18e-18	7.61e-19
CL1008.Contig7_All	2.95	0.29	-3.34659	7.89e-13	1.43e-13
CL10080.Contig1_All	62.92	1.31	-5.58588	0	0
CL10081.Contig2_All	10.58	77.11	2.86558	#######	#######
CL10081.Contig3_All	0	53.56	12.3869	0	0
CL10082.Contig2_All	1.25	0.17	-2.87832	0.000214	6.7e-05
CL10084.Contig1_All	3.58	0.65	-2.46145	4.87e-21	6.53e-22
CL10084.Contig2_All	0.78	0	-6.2854	1.09e-08	2.44e-09
CL10084.Contig3_All	1.37	0.41	-1.74048	3.31e-05	9.58e-06
CL10085.Contig2_All	0	2.47	7.94837	9.31e-07	2.36e-07
CL1009.Contig1_All	0.23	1.75	2.92765	4.95e-07	1.23e-07
CL1009.Contig3_All	1.27	0.3	-2.08179	5.67e-07	1.42e-07
CL10090.Contig1_All	9.5	1.95	-2.28445	6.05e-16	9.61e-17
CL10090.Contig2_All	9.08	0.77	-3.55976	5.35e-22	6.95e-23
CL10092.Contig1_All	0.59	13.97	4.56547	1.35e-83	6.65e-85
CL10092.Contig2_All	0.07	77.97	10.1213	0	0
CL10092.Contig3_All	0.2	2.25	3.49185	3.91e-05	1.14e-05
CL10093.Contig1_All	24.76	12.02	-1.04257	3.11e-33	3.05e-34
CL10099.Contig1_All	0	0.94	6.55459	1.88e-06	4.87e-07
CL10101.Contig2_All	2.38	6.03	1.3412	5.46e-13	9.78e-14
CL10101.Contig3_All	1.19	2.45	1.04182	0.000905	0.000305
CL10101.Contig5_All	0.94	2.3	1.2909	7.02e-05	2.1e-05
CL10101.Contig6_All	3.08	9.46	1.61891	1.24e-26	1.41e-27
CL10101.Contig7_All	0.38	5.67	3.89928	2.96e-53	2.12e-54
CL10103.Contig1_All	1.75	0.83	-1.07617	0.000305	9.82e-05
CL10103.Contig2_All	8.35	73.57	3.13927	0	0
CL10107.Contig2_All	0	2.84	8.14975	0.000494	0.000161
CL10108.Contig1_All	0.63	4.34	2.78427	5.44e-05	1.6e-05
CL10113.Contig1_All	73.7	20.31	-1.85947	0	0
CL10113.Contig2_All	0.32	0.01	-5	8.59e-05	2.59e-05
CL10113.Contig3_All	9.9	2.97	-1.73697	3.81e-56	2.6e-57
CL10113.Contig4_All	5.07	1.3	-1.96347	3.75e-34	3.62e-35
CL10115.Contig4_All	1.57	0	-7.29462	2.42e-05	6.88e-06
CL10116.Contig1_All	6.4	0.3	-4.41504	4.67e-96	2.04e-97
CL10116.Contig2_All	9.24	2.49	-1.89175	7.76e-32	7.85e-33
CL10116.Contig3_All	20.28	3.74	-2.43895	#######	#######
CL10116.Contig4_All	10.24	1.72	-2.57374	8.22e-58	5.5e-59
CL10117.Contig1_All	0.11	0.9	3.03242	0.000117	3.57e-05
CL10117.Contig4_All	0.18	4.71	4.70966	2.3e-38	2.05e-39
CL10117.Contig5_All	0.03	8.11	8.0786	#######	#######
CL10117.Contig6_All	7.61	1.95	-1.96442	2.91e-11	5.67e-12
CL10117.Contig8_All	0	1.73	7.43463	2.61e-30	2.74e-31
CL10117.Contig9_All	3.33	1.12	-1.57202	0.000357	0.000115
CL10118.Contig1_All	0.15	2.63	4.13203	0.000143	4.41e-05
CL10119.Contig1_All	0	1.65	7.36632	0.000124	3.78e-05
CL10119.Contig2_All	1.81	5.77	1.67258	0.000338	0.000109
CL1012.Contig1_All	77.43	210.23	1.441	0	0
CL1012.Contig3_All	0	2.69	8.07146	0.000979	0.000333
CL10122.Contig1_All	1.17	3.39	1.53478	4.04e-11	7.9e-12
CL10122.Contig3_All	3.96	28.17	2.83059	#######	#######
CL10122.Contig4_All	21.59	3.35	-2.68813	5.04e-99	#######
CL10125.Contig1_All	0.24	2.39	3.3159	1.75e-13	3.06e-14
CL10126.Contig2_All	10.3	1.6	-2.6865	1.9e-49	1.42e-50
CL10126.Contig3_All	5.02	0.25	-4.32769	1.83e-38	1.63e-39
CL10126.Contig4_All	15.38	6.05	-1.34605	1.27e-32	1.26e-33
CL1013.Contig2_All	3.2	0.07	-5.51457	1.76e-50	1.3e-51
CL1013.Contig3_All	3.55	0.37	-3.26222	2.4e-11	4.65e-12
CL1013.Contig4_All	3.5	0.88	-1.99178	4.82e-19	6.87e-20
CL1013.Contig6_All	4.51	0.2	-4.49506	7.88e-72	4.4e-73
CL10131.Contig2_All	14.41	0	-10.4929	2.55e-14	4.32e-15
CL10139.Contig2_All	7.72	1.96	-1.97775	1.59e-69	9.12e-71
CL1014.Contig2_All	1.71	0	-7.41785	0.000304	9.72e-05
CL10140.Contig2_All	2.51	14.57	2.53724	2.16e-55	1.49e-56
CL10140.Contig3_All	1.25	45.33	5.18047	#######	#######
CL10144.Contig2_All	0.91	0	-6.50779	0.000303	9.72e-05
CL10144.Contig3_All	8.17	0.88	-3.21476	1.63e-19	2.29e-20
CL10145.Contig1_All	127.51	48.96	-1.38093	#######	#######
CL10148.Contig1_All	9.97	69.25	2.79615	0	0
CL10148.Contig2_All	0.45	3.5	2.95936	5.96e-21	8.02e-22
CL10148.Contig3_All	0.66	4.86	2.88042	6.28e-28	6.95e-29
CL10148.Contig4_All	0.82	5.19	2.66204	6.24e-26	7.26e-27
CL10149.Contig3_All	0	3.9	8.60733	6.24e-17	9.54e-18
CL1015.Contig1_All	1.6	0.61	-1.39119	0.000116	3.54e-05
CL10150.Contig1_All	12.33	0.18	-6.09803	8.92e-99	#######
CL10150.Contig2_All	6.49	0.38	-4.09415	4.85e-38	4.36e-39
CL10154.Contig1_All	0	3.12	8.2854	4.51e-15	7.4e-16
CL10155.Contig2_All	5.46	0.1	-5.77083	2.16e-37	1.97e-38
CL10156.Contig1_All	1.34	4.1	1.61339	9.78e-08	2.31e-08
CL10157.Contig1_All	6.69	1.04	-2.68542	2.45e-21	3.25e-22
CL10157.Contig2_All	15.09	6.38	-1.24196	4.1e-16	6.46e-17
CL1016.Contig1_All	0.05	2.16	5.43296	4.29e-25	5.09e-26
CL1016.Contig2_All	0.12	1.57	3.70966	3.91e-05	1.14e-05
CL1016.Contig3_All	0	1.43	7.15987	1.27e-16	1.97e-17
CL1016.Contig5_All	0.31	3.59	3.53364	9.02e-33	8.95e-34
CL10162.Contig1_All	0	1.37	7.09803	2.75e-08	6.28e-09
CL10164.Contig2_All	2.97	5.96	1.00485	1.03e-05	2.84e-06
CL10164.Contig3_All	6.07	2.16	-1.49067	1.65e-07	3.96e-08
CL10165.Contig1_All	2.76	7.14	1.37126	6.21e-18	9.15e-19
CL10165.Contig2_All	0.71	2.3	1.69574	6.2e-09	1.36e-09
CL10167.Contig1_All	8.11	4.02	-1.01251	3.65e-20	5.02e-21
CL10168.Contig2_All	6.04	21.87	1.85633	1.76e-90	8.11e-92
CL10169.Contig1_All	0.7	0.15	-2.22239	2.8e-10	5.71e-11
CL10169.Contig2_All	1.12	3.01	1.42626	2.21e-06	5.78e-07
CL10169.Contig4_All	1.57	3.54	1.17298	3.5e-20	4.82e-21
CL10169.Contig5_All	1.2	3.13	1.38313	5.47e-21	7.34e-22
CL10173.Contig1_All	1.2	8.18	2.76907	7.45e-37	6.84e-38
CL10174.Contig2_All	15.96	5.69	-1.48796	#######	#######
CL10174.Contig3_All	35.78	13.3	-1.42773	0	0
CL10175.Contig4_All	0.12	7.13	5.8928	3.22e-90	1.49e-91
CL10176.Contig1_All	0.42	6.09	3.85798	2.39e-56	1.63e-57
CL10176.Contig2_All	0.01	1.39	7.11894	3.82e-14	6.52e-15
CL10179.Contig2_All	2.58	6.31	1.29027	4.16e-14	7.11e-15
CL1018.Contig1_All	0.05	1.82	5.18587	1.1e-10	2.2e-11
CL1018.Contig2_All	0.1	1.93	4.27053	1.58e-16	2.46e-17
CL1018.Contig3_All	0	8.8	9.78136	2.89e-82	1.44e-83
CL1018.Contig4_All	1.33	27.23	4.3557	#######	#######
CL10180.Contig1_All	4.98	1.71	-1.54215	3.99e-07	9.83e-08
CL10180.Contig2_All	0.95	0	-6.56986	0.000303	9.72e-05
CL10180.Contig3_All	1.73	0.18	-3.2647	0.000123	3.74e-05
CL10183.Contig2_All	0.74	3.2	2.11247	1.36e-06	3.49e-07
CL10184.Contig1_All	0.47	300.18	9.31895	0	0
CL10184.Contig2_All	0.32	66.5	7.69914	#######	#######
CL10185.Contig1_All	121.56	38.42	-1.66174	#######	#######
CL10186.Contig1_All	0	2.02	7.65821	1.6e-22	2.05e-23
CL10186.Contig2_All	5.93	83.4	3.81394	0	0
CL10186.Contig3_All	5.71	21.3	1.89929	1.35e-37	1.23e-38
CL10188.Contig2_All	0	2.67	8.0607	1.12e-34	1.07e-35
CL10188.Contig3_All	0	7.04	9.45943	#######	#######
CL1019.Contig4_All	2.14	6.61	1.62704	2.18e-09	4.67e-10
CL10190.Contig2_All	0.7	3.68	2.39428	2.43e-14	4.11e-15
CL10191.Contig2_All	0.22	4.86	4.46538	1.06e-05	2.91e-06
CL10193.Contig1_All	0.06	0.92	3.9386	2.13e-07	5.14e-08
CL10193.Contig2_All	0	2.04	7.67242	2.8e-21	3.72e-22
CL10195.Contig2_All	0.9	2.86	1.66802	0.000104	3.15e-05
CL10197.Contig10_All	0	1.21	6.91886	1.62e-09	3.45e-10
CL10197.Contig11_All	0.4	1.22	1.60881	1.66e-06	4.28e-07
CL10197.Contig15_All	2.24	0.12	-4.22239	3e-13	5.31e-14
CL10197.Contig4_All	2.56	0	-8	1.39e-16	2.16e-17
CL10197.Contig8_All	1.82	0	-7.50779	2.74e-07	6.68e-08
CL10198.Contig1_All	1.12	0.34	-1.71989	3.86e-07	9.5e-08
CL10198.Contig2_All	0.89	0	-6.47573	2.68e-16	4.2e-17
CL10199.Contig3_All	9.82	20.09	1.03268	1.61e-36	1.49e-37
CL10199.Contig4_All	4.94	0.42	-3.55605	7.04e-40	6.14e-41
CL1020.Contig2_All	3.67	0.77	-2.25285	7.38e-11	1.46e-11
CL1020.Contig3_All	4.58	1.73	-1.40458	2.07e-09	4.44e-10
CL10200.Contig2_All	2.3	22.27	3.2754	2.61e-72	1.45e-73
CL10200.Contig3_All	1.89	38.02	4.3303	#######	#######
CL10200.Contig4_All	0	1.86	7.53916	2.29e-07	5.53e-08
CL10207.Contig1_All	9.83	3.66	-1.42535	1.3e-10	2.62e-11
CL10207.Contig2_All	8.41	0.24	-5.131	4.93e-14	8.45e-15
CL1021.Contig1_All	0.58	3.22	2.47294	0.000176	5.5e-05
CL10211.Contig1_All	0	12.67	10.3072	#######	#######
CL10211.Contig2_All	2.02	26.82	3.73088	#######	#######
CL10212.Contig2_All	1.22	0	-6.93074	1.18e-10	2.37e-11
CL10212.Contig3_All	3.08	0	-8.26679	6.16e-28	6.81e-29
CL10217.Contig1_All	0.65	14.93	4.52163	2.14e-64	1.31e-65
CL10218.Contig1_All	0.56	2.18	1.96083	1.69e-15	2.72e-16
CL10218.Contig2_All	2.88	6.42	1.1565	8.8e-19	1.26e-19
CL1022.Contig2_All	0	6.37	9.31515	2.29e-39	2.01e-40
CL1022.Contig3_All	0.42	61.06	7.18369	0	0
CL1022.Contig4_All	0	4.28	8.74147	4.71e-34	4.55e-35
CL1022.Contig5_All	0	1.47	7.19967	3.24e-13	5.74e-14
CL10220.Contig1_All	22.47	3.59	-2.64594	#######	#######
CL10220.Contig2_All	7.8	0.68	-3.51987	5.97e-60	3.88e-61
CL10223.Contig2_All	2.09	0.46	-2.1838	1.06e-09	2.23e-10
CL10225.Contig1_All	1.37	0	-7.09803	9.87e-07	2.51e-07
CL10225.Contig2_All	6.01	0.92	-2.70766	4.33e-34	4.18e-35
CL10227.Contig2_All	0.37	6.29	4.08746	2.72e-59	1.78e-60
CL10228.Contig1_All	14.69	0.24	-5.93566	8.6e-17	1.32e-17
CL10228.Contig3_All	3.26	0.09	-5.1788	2.18e-12	4.02e-13
CL10228.Contig4_All	19.53	0.9	-4.43962	#######	#######
CL10229.Contig1_All	16.21	5.91	-1.45565	7.27e-33	7.2e-34
CL10229.Contig2_All	34.16	2.47	-3.78973	#######	#######
CL1023.Contig4_All	3.55	0.49	-2.85697	1.53e-17	2.29e-18
CL10231.Contig6_All	3.8	0	-8.56986	6.36e-32	6.42e-33
CL10231.Contig8_All	2.06	0	-7.6865	3.01e-09	6.48e-10
CL10232.Contig3_All	2.06	0.2	-3.36457	1.06e-23	1.31e-24
CL10233.Contig2_All	0	30.79	11.5883	1.22e-81	6.14e-83
CL10233.Contig3_All	0	10	9.96578	1.1e-29	1.17e-30
CL10233.Contig4_All	0.6	613.02	9.99676	0	0
CL10235.Contig2_All	0	1.35	7.07682	3.77e-06	1.01e-06
CL10237.Contig1_All	0	44.4	12.1163	0	0
CL10237.Contig2_All	0	4.55	8.82972	1.34e-87	6.37e-89
CL10239.Contig1_All	5.98	2.74	-1.12597	7.69e-11	1.53e-11
CL10239.Contig3_All	22.67	9.86	-1.20112	4.51e-37	4.12e-38
CL10240.Contig1_All	9.41	20.34	1.11205	7.46e-12	1.41e-12
CL10242.Contig1_All	74.59	29.46	-1.34022	7.46e-86	3.58e-87
CL10242.Contig2_All	10.56	4.64	-1.18641	3.38e-10	6.93e-11
CL10243.Contig1_All	2.09	15.67	2.90643	4.28e-69	2.47e-70
CL10243.Contig2_All	0.95	7.52	2.98473	3.24e-27	3.64e-28
CL10245.Contig2_All	10.68	34.04	1.67232	2.36e-62	1.49e-63
CL10246.Contig2_All	0	1.1	6.78136	0.000979	0.000333
CL10249.Contig1_All	5.14	13.31	1.37267	6.62e-21	8.91e-22
CL10249.Contig2_All	0	0.81	6.33985	0.000247	7.8e-05
CL1025.Contig2_All	0.84	2.66	1.66297	1.07e-06	2.73e-07
CL10250.Contig1_All	0	3.81	8.57365	1.24e-25	1.45e-26
CL10251.Contig1_All	6.53	35.16	2.42878	#######	#######
CL10251.Contig2_All	2.56	17.61	2.78218	#######	#######
CL10253.Contig1_All	24.98	0.59	-5.40391	#######	#######
CL10253.Contig2_All	6.28	0	-9.29462	5.72e-22	7.44e-23
CL10253.Contig3_All	3	0.14	-4.42146	5.37e-21	7.21e-22
CL10256.Contig1_All	12.21	1.65	-2.88753	5.09e-40	4.44e-41
CL10256.Contig2_All	0	0.69	6.10852	0.000977	0.000333
CL10257.Contig1_All	0.87	6.13	2.8168	3.77e-18	5.51e-19
CL10257.Contig2_All	0	11.59	10.1787	6.72e-62	4.25e-63
CL10258.Contig2_All	0.5	1.75	1.80736	6.47e-05	1.93e-05
CL10258.Contig3_All	2.22	16.79	2.91897	6.8e-71	3.84e-72
CL10260.Contig1_All	0.49	3.14	2.67991	2.35e-33	2.3e-34
CL10260.Contig2_All	0.88	2.58	1.5518	1.26e-13	2.19e-14
CL10261.Contig3_All	0	3.35	8.38802	0.000491	0.000161
CL10265.Contig1_All	0.21	8.04	5.25873	3.48e-15	5.68e-16
CL10266.Contig1_All	0	0.66	6.04439	0.000493	0.000161
CL10266.Contig2_All	11.55	29.92	1.37322	1.52e-48	1.15e-49
CL10266.Contig3_All	1.94	4.02	1.05114	1.48e-10	2.97e-11
CL10267.Contig3_All	47.13	19.31	-1.2873	1.19e-93	5.31e-95
CL10270.Contig1_All	0.11	2.96	4.75002	3.81e-07	9.37e-08
CL10272.Contig2_All	1.56	0	-7.2854	9.87e-07	2.51e-07
CL10276.Contig1_All	9.49	29.34	1.62839	1.58e-46	1.24e-47
CL10276.Contig2_All	5.83	1.36	-2.09989	2.59e-12	4.79e-13
CL10278.Contig1_All	12.88	4.35	-1.56605	1.43e-22	1.82e-23
CL10279.Contig1_All	0	126.9	13.6314	0	0
CL10279.Contig3_All	0	6.4	9.32193	4.59e-96	2e-97
CL10279.Contig4_All	0.02	25.31	10.3055	0	0
CL1028.Contig1_All	0.72	10.15	3.81734	3.41e-12	6.34e-13
CL10280.Contig2_All	2.79	0.94	-1.56953	5.26e-15	8.65e-16
CL10282.Contig2_All	7.69	0.25	-4.94298	#######	#######
CL10282.Contig3_All	0.8	2.78	1.79701	1.85e-11	3.56e-12
CL10285.Contig2_All	18.56	5.12	-1.85798	1.54e-74	8.3e-76
CL10285.Contig4_All	3.8	0	-8.56986	4.68e-37	4.28e-38
CL10286.Contig1_All	6.25	24.68	1.98141	6.72e-93	3.02e-94
CL10286.Contig2_All	2.07	5.25	1.34269	1.15e-11	2.19e-12
CL10287.Contig1_All	15.69	1.27	-3.62694	4.01e-43	3.3e-44
CL10287.Contig2_All	13.15	2.89	-2.18592	5.96e-22	7.76e-23
CL10287.Contig3_All	10.5	2.22	-2.24176	5.92e-14	1.02e-14
CL10289.Contig2_All	11.73	126.74	3.4336	0	0
CL1029.Contig1_All	2.1	0	-7.71425	1.26e-12	2.3e-13
CL10291.Contig2_All	2.79	0.35	-2.99484	2.38e-24	2.89e-25
CL10292.Contig1_All	0.51	5.28	3.37197	4.6e-25	5.47e-26
CL10292.Contig2_All	0	2.14	7.74147	3.29e-09	7.13e-10
CL10292.Contig3_All	0	5.41	9.07949	2.29e-39	2.01e-40
CL10293.Contig2_All	2.17	0	-7.76155	2.55e-14	4.32e-15
CL10295.Contig1_All	0.69	10.25	3.89288	5.23e-24	6.4e-25
CL10297.Contig1_All	7.12	2.77	-1.36199	7.35e-27	8.34e-28
CL10297.Contig2_All	9.72	2.15	-2.17662	5.2e-69	3e-70
CL10298.Contig1_All	1.25	0.14	-3.15843	0.000639	0.000213
CL10299.Contig1_All	0	1.27	6.98869	4.62e-07	1.14e-07
CL10299.Contig2_All	0	1.38	7.10852	9.31e-07	2.36e-07
CL103.Contig1_All	2.44	6.59	1.4334	1.21e-15	1.95e-16
CL103.Contig2_All	0.84	5.04	2.58496	7.38e-16	1.18e-16
CL103.Contig3_All	2.25	9.58	2.0901	1.77e-19	2.49e-20
CL103.Contig4_All	0	1.15	6.84549	0.000247	7.8e-05
CL103.Contig7_All	0.87	2.65	1.60691	1.85e-06	4.79e-07
CL10300.Contig1_All	8.11	17.67	1.12353	1.04e-27	1.16e-28
CL10301.Contig1_All	4.43	0.55	-3.0098	6.57e-16	1.04e-16
CL10302.Contig2_All	3.85	1.43	-1.42884	1.81e-06	4.67e-07
CL10302.Contig4_All	0	0.57	5.83289	0.000246	7.8e-05
CL10303.Contig1_All	0.2	1.1	2.45943	0.000103	3.12e-05
CL10303.Contig2_All	0.12	0.83	2.79008	2.08e-11	4.01e-12
CL10303.Contig4_All	0.78	2.09	1.42196	2.43e-11	4.71e-12
CL10304.Contig1_All	53.71	24.53	-1.13064	1.61e-80	8.16e-82
CL10305.Contig1_All	0	2.14	7.74147	9.52e-11	1.9e-11
CL10306.Contig1_All	0	2.77	8.11374	3.27e-22	4.22e-23
CL10306.Contig2_All	0.21	12.97	5.94864	7.39e-83	3.66e-84
CL1031.Contig2_All	3.06	0	-8.25739	8.47e-27	9.62e-28
CL1031.Contig3_All	1.58	0	-7.30378	2.26e-10	4.59e-11
CL1031.Contig4_All	2.88	0	-8.16993	1.13e-23	1.4e-24
CL10311.Contig2_All	1.56	0.26	-2.58496	2.09e-11	4.03e-12
CL10311.Contig3_All	1.05	0	-6.71425	2.26e-10	4.59e-11
CL10312.Contig2_All	34.3	11.47	-1.58034	3.73e-69	2.15e-70
CL10314.Contig2_All	0.63	11.22	4.15458	3.25e-55	2.26e-56
CL10316.Contig1_All	1.17	17.96	3.94021	#######	#######
CL10316.Contig2_All	41.52	92.3	1.15252	#######	#######
CL10316.Contig3_All	32.84	79.2	1.27005	#######	#######
CL10318.Contig3_All	0.11	3.14	4.83519	1.95e-07	4.69e-08
CL10319.Contig1_All	7.74	25.45	1.71726	7.11e-80	3.63e-81
CL10320.Contig1_All	0.34	1.74	2.35548	0.000104	3.17e-05
CL10322.Contig1_All	0	3.26	8.34873	9.13e-24	1.12e-24
CL10322.Contig2_All	0.18	2.94	4.02975	1.74e-21	2.3e-22
CL10322.Contig3_All	0	6.2	9.27612	9.48e-49	7.18e-50
CL10323.Contig1_All	199.93	474.97	1.24834	0	0
CL10324.Contig1_All	21.19	67.16	1.66422	#######	#######
CL10324.Contig2_All	0	1.5	7.22882	6.69e-22	8.72e-23
CL10324.Contig3_All	0.22	1.42	2.69032	6.67e-10	1.39e-10
CL10324.Contig4_All	0.06	0.67	3.48113	1.88e-07	4.53e-08
CL10325.Contig1_All	0	1.8	7.49185	1.34e-12	2.45e-13
CL10325.Contig2_All	0.52	4.01	2.94702	2.2e-14	3.71e-15
CL10325.Contig3_All	0	2.59	8.01681	1.62e-09	3.45e-10
CL10328.Contig3_All	5.22	2.22	-1.23349	1.41e-13	2.46e-14
CL10329.Contig2_All	17.03	4	-2.09001	2.81e-63	1.75e-64
CL1033.Contig1_All	0.72	6.56	3.18763	5.14e-22	6.68e-23
CL1033.Contig2_All	3.93	0	-8.61839	2.18e-23	2.72e-24
CL10331.Contig1_All	0	2.36	7.88264	6.58e-13	1.19e-13
CL10331.Contig3_All	0.79	5.1	2.69057	6.1e-19	8.71e-20
CL10332.Contig2_All	1.53	0	-7.25739	1.57e-09	3.34e-10
CL10334.Contig1_All	10.15	67.55	2.73448	#######	#######
CL10337.Contig1_All	4.82	81.39	4.07775	0	0
CL10337.Contig3_All	3.76	7.69	1.03225	2.13e-13	3.75e-14
CL10337.Contig4_All	0.13	5.44	5.38702	5.52e-60	3.58e-61
CL10337.Contig5_All	0	1.93	7.59246	6.04e-26	7.02e-27
CL10338.Contig1_All	3.42	7.59	1.1501	7.51e-10	1.57e-10
CL10338.Contig4_All	2	0	-7.64386	1.28e-05	3.55e-06
CL10338.Contig5_All	2.92	0	-8.18982	3e-09	6.48e-10
CL10338.Contig7_All	1.62	0	-7.33985	1.34e-14	2.23e-15
CL10339.Contig1_All	0.33	2.07	2.64909	5.5e-08	1.28e-08
CL1034.Contig2_All	11.48	4.41	-1.38027	5.34e-30	5.62e-31
CL1034.Contig3_All	31.11	14.65	-1.08648	1.1e-49	8.27e-51
CL1034.Contig4_All	2.25	0.33	-2.76939	4.71e-10	9.77e-11
CL1034.Contig7_All	7.64	2.1	-1.86318	3.42e-19	4.84e-20
CL10340.Contig1_All	3.28	7.68	1.22741	4.14e-06	1.11e-06
CL10340.Contig2_All	25.83	12.03	-1.10241	3.38e-16	5.31e-17
CL10341.Contig2_All	8.39	17.52	1.06226	4.79e-11	9.43e-12
CL10343.Contig1_All	0	2.15	7.74819	0.000123	3.78e-05
CL10344.Contig1_All	8.16	2.22	-1.87801	3.28e-22	4.24e-23
CL10346.Contig3_All	12.22	0.17	-6.16757	4.13e-44	3.35e-45
CL10347.Contig2_All	0.44	1.97	2.16262	6.92e-06	1.88e-06
CL10348.Contig1_All	6.96	1.72	-2.01668	3.12e-23	3.91e-24
CL10349.Contig1_All	57.54	184.06	1.67754	#######	#######
CL10349.Contig2_All	359.92	170.13	-1.08104	#######	#######
CL1035.Contig1_All	0.07	7.32	6.70834	3.15e-29	3.37e-30
CL10351.Contig1_All	3.72	0	-8.53916	1.63e-26	1.87e-27
CL10351.Contig2_All	2.15	0.38	-2.50027	2.16e-10	4.39e-11
CL10351.Contig3_All	12.29	1.29	-3.25204	2.17e-99	#######
CL10352.Contig1_All	15.04	1.92	-2.96963	1.66e-54	1.16e-55
CL10352.Contig2_All	4.83	0.08	-5.91588	5.01e-24	6.13e-25
CL10353.Contig1_All	0.4	6.96	4.12101	3.16e-38	2.83e-39
CL10353.Contig2_All	10.92	30.54	1.48373	4.32e-55	3e-56
CL10356.Contig1_All	20.44	6.78	-1.59204	1.27e-85	6.13e-87
CL10356.Contig3_All	0.77	2.34	1.60358	1.36e-11	2.6e-12
CL10357.Contig1_All	2.08	0.4	-2.37851	0.000258	8.17e-05
CL10357.Contig3_All	6.39	2.19	-1.54489	4.17e-12	7.78e-13
CL10357.Contig4_All	27.67	10.68	-1.37341	3.39e-39	2.99e-40
CL10358.Contig2_All	0	0.9	6.49185	0.000981	0.000333
CL10359.Contig2_All	0.49	1.49	1.60446	0.000442	0.000144
CL1036.Contig3_All	0.7	9.59	3.7761	4.18e-61	2.67e-62
CL1036.Contig5_All	2.5	0.25	-3.32193	4.6e-13	8.22e-14
CL10365.Contig1_All	0.08	5.6	6.12928	6.06e-53	4.35e-54
CL10367.Contig1_All	0.45	10.03	4.47825	1.39e-66	8.28e-68
CL10369.Contig1_All	0	2.39	7.90087	9.3e-07	2.36e-07
CL1037.Contig3_All	0.69	0	-6.10852	8.83e-12	1.67e-12
CL1037.Contig5_All	1.85	0.1	-4.20945	2.41e-18	3.5e-19
CL1037.Contig6_All	2.99	0.42	-2.83168	9.19e-43	7.63e-44
CL1037.Contig7_All	1.79	0.77	-1.21703	1.6e-05	4.49e-06
CL10370.Contig1_All	2.07	10.52	2.34543	2.53e-30	2.65e-31
CL10370.Contig2_All	0.56	28.25	5.65668	#######	#######
CL10373.Contig1_All	1.44	0.17	-3.08246	3.5e-05	1.01e-05
CL10373.Contig2_All	3.75	0.51	-2.87832	1.7e-14	2.85e-15
CL10373.Contig3_All	6.16	0.84	-2.87447	2.79e-47	2.16e-48
CL10375.Contig1_All	2.15	12.1	2.4926	3.02e-75	1.62e-76
CL10375.Contig2_All	0.58	10.11	4.12359	#######	#######
CL10375.Contig3_All	0	1.53	7.25739	5.58e-08	1.3e-08
CL10375.Contig5_All	1.65	6.15	1.89812	1.26e-17	1.88e-18
CL10375.Contig7_All	0	9.08	9.82655	#######	#######
CL10377.Contig1_All	2	0	-7.64386	7.56e-08	1.78e-08
CL10377.Contig3_All	9.01	2.37	-1.92664	4.67e-18	6.85e-19
CL10379.Contig1_All	0.41	9.81	4.58056	8.97e-38	8.11e-39
CL10379.Contig2_All	0.13	1.57	3.59418	0.000272	8.65e-05
CL10380.Contig2_All	8.21	0	-9.68124	#######	#######
CL10380.Contig3_All	28.88	0	-11.4959	0	0
CL10380.Contig4_All	0.93	0	-6.53916	4.3e-10	8.89e-11
CL10381.Contig1_All	1.7	27.19	3.99947	1.43e-68	8.34e-70
CL10382.Contig1_All	6.81	34.44	2.33836	#######	#######
CL10382.Contig2_All	0	1.32	7.04439	1.13e-07	2.68e-08
CL10383.Contig1_All	4.9	0.77	-2.66985	2.48e-14	4.19e-15
CL10383.Contig3_All	9.25	2.38	-1.95849	6.3e-24	7.74e-25
CL10383.Contig4_All	5.48	2.25	-1.28425	0.000233	7.32e-05
CL10383.Contig6_All	0	5.86	9.19476	8.17e-28	9.05e-29
CL10386.Contig2_All	0.49	0	-5.61471	3e-09	6.48e-10
CL10386.Contig4_All	0.97	2.99	1.62409	4.08e-14	6.96e-15
CL10388.Contig1_All	1	7.4	2.88753	2.08e-11	4.01e-12
CL10391.Contig1_All	0.33	24.74	6.22824	#######	#######
CL10392.Contig1_All	4.13	15.39	1.89778	1.86e-20	2.54e-21
CL10392.Contig2_All	0.64	5.3	3.04985	2.3e-11	4.44e-12
CL10392.Contig4_All	0.16	3.39	4.40514	1.96e-24	2.37e-25
CL10393.Contig1_All	8.94	19.04	1.09069	4.16e-14	7.1e-15
CL10394.Contig1_All	9.24	3.68	-1.32819	2.61e-11	5.08e-12
CL10396.Contig14_All	0.65	0	-6.02237	9.88e-07	2.51e-07
CL10396.Contig15_All	3.11	0.34	-3.19331	1.28e-10	2.57e-11
CL10396.Contig1_All	1.5	9.01	2.58656	2.94e-47	2.28e-48
CL10396.Contig2_All	0.78	1.94	1.31451	0.000322	0.000104
CL10396.Contig3_All	0.72	1.97	1.45213	4.94e-09	1.08e-09
CL10396.Contig4_All	8.33	1.99	-2.06555	2.55e-30	2.67e-31
CL10396.Contig5_All	0.14	1.49	3.41181	4.22e-15	6.91e-16
CL10398.Contig1_All	0.25	1.3	2.37851	7.31e-06	1.99e-06
CL10398.Contig2_All	3.23	6.9	1.09506	2.52e-10	5.15e-11
CL104.Contig1_All	4.43	1.41	-1.65161	6.39e-10	1.33e-10
CL104.Contig2_All	17.77	2.26	-2.97505	7.66e-80	3.91e-81
CL104.Contig3_All	8.87	0.53	-4.06487	9.93e-34	9.66e-35
CL10401.Contig2_All	0	8.61	9.74987	5.31e-16	8.4e-17
CL10402.Contig2_All	26.44	2.38	-3.47369	#######	#######
CL10403.Contig1_All	3.4	0.41	-3.05184	4.84e-22	6.29e-23
CL10403.Contig2_All	2.01	0.27	-2.89616	6.34e-12	1.19e-12
CL10404.Contig1_All	4.22	91.54	4.43909	0	0
CL10404.Contig2_All	4.16	11.44	1.45943	1.09e-23	1.34e-24
CL10404.Contig3_All	1.02	14.6	3.83933	#######	#######
CL10405.Contig2_All	2.43	0.54	-2.16993	5.65e-12	1.06e-12
CL10407.Contig1_All	8.94	3.52	-1.3447	1.32e-16	2.05e-17
CL10408.Contig1_All	6.9	2.09	-1.72309	6.07e-07	1.52e-07
CL10408.Contig2_All	1.09	8.68	2.99337	7.99e-16	1.27e-16
CL1041.Contig1_All	5.08	0	-8.98868	2.39e-69	1.37e-70
CL1041.Contig4_All	11.57	4.62	-1.32442	8.96e-10	1.89e-10
CL1041.Contig6_All	6.8	0.07	-6.60204	#######	#######
CL1041.Contig7_All	0.56	0	-5.80735	0.000162	5.01e-05
CL1041.Contig9_All	0	0.68	6.08746	1.53e-05	4.29e-06
CL10410.Contig2_All	0.78	2.17	1.47615	3.27e-10	6.71e-11
CL10412.Contig2_All	0.54	9.36	4.11548	2.98e-43	2.45e-44
CL10413.Contig2_All	1.45	0	-7.17991	1.13e-23	1.4e-24
CL10413.Contig3_All	2.92	0.83	-1.81479	1.43e-16	2.23e-17
CL10413.Contig5_All	1.91	0.91	-1.06963	5.5e-06	1.48e-06
CL10416.Contig1_All	0.08	5.88	6.19967	7.2e-54	5.1e-55
CL10416.Contig2_All	0.07	4.14	5.88613	1.42e-37	1.29e-38
CL10419.Contig1_All	2.38	7.31	1.61891	1.13e-13	1.96e-14
CL10419.Contig2_All	3.2	12.36	1.94954	1.3e-21	1.71e-22
CL10419.Contig3_All	0	1.96	7.61471	2.28e-07	5.53e-08
CL10419.Contig4_All	1.12	5.12	2.19265	1.49e-06	3.84e-07
CL10420.Contig1_All	22.75	9.61	-1.24326	#######	#######
CL10420.Contig2_All	0.62	1.92	1.63077	3.17e-15	5.16e-16
CL10420.Contig4_All	3.3	1	-1.72247	3.19e-29	3.42e-30
CL10420.Contig5_All	3.25	10.03	1.62581	3.41e-59	2.24e-60
CL10420.Contig6_All	12.19	0	-10.2515	#######	#######
CL10420.Contig7_All	3.82	0.53	-2.84951	1.6e-21	2.11e-22
CL10423.Contig1_All	4.58	0.22	-4.37977	1.1e-16	1.7e-17
CL10423.Contig2_All	16.98	1.02	-4.0572	1.59e-56	1.08e-57
CL10423.Contig3_All	15.84	0.31	-5.67516	8.45e-71	4.77e-72
CL10423.Contig4_All	5.57	0.66	-3.07714	8.18e-17	1.26e-17
CL10423.Contig6_All	2.13	0.11	-4.27528	1.83e-09	3.9e-10
CL10424.Contig2_All	0.83	1.93	1.21742	6.8e-06	1.84e-06
CL10424.Contig3_All	2.63	19.41	2.88367	#######	#######
CL10424.Contig6_All	0.47	5.89	3.64753	1.27e-56	8.62e-58
CL10424.Contig7_All	2.65	6.79	1.35742	3.33e-16	5.24e-17
CL10425.Contig1_All	5.52	1.28	-2.10852	6.07e-07	1.52e-07
CL10426.Contig1_All	1.63	12.18	2.90157	4.28e-69	2.47e-70
CL10426.Contig2_All	1	8.09	3.01614	2.95e-50	2.19e-51
CL10427.Contig1_All	0	0.89	6.47573	5.55e-12	1.04e-12
CL10427.Contig2_All	1.58	3.35	1.08424	1.41e-07	3.37e-08
CL10428.Contig1_All	0	33.94	11.7288	#######	#######
CL10428.Contig2_All	0	3.96	8.62936	3.98e-28	4.38e-29
CL10429.Contig1_All	0.03	8.27	8.10678	3.02e-93	1.35e-94
CL10429.Contig2_All	0	2.6	8.02237	6.22e-31	6.42e-32
CL10429.Contig3_All	0.17	1.46	3.10236	8.41e-10	1.77e-10
CL10429.Contig4_All	0	6.59	9.36413	4.3e-64	2.66e-65
CL1043.Contig1_All	0.48	2.17	2.17659	2.49e-06	6.54e-07
CL10433.Contig1_All	0.91	0	-6.50779	2.55e-14	4.32e-15
CL10433.Contig2_All	0.82	9.79	3.57761	#######	#######
CL10433.Contig3_All	1.39	12.46	3.16415	#######	#######
CL10435.Contig1_All	15.21	48.92	1.6854	6.62e-69	3.82e-70
CL10436.Contig1_All	0.16	1.95	3.60733	0.000514	0.000169
CL10437.Contig1_All	3.63	185.43	5.67476	0	0
CL10438.Contig1_All	0	2.41	7.91289	2.05e-19	2.88e-20
CL10439.Contig1_All	155.76	37.7	-2.04669	0	0
CL10439.Contig2_All	14.47	3.54	-2.03124	6.23e-58	4.16e-59
CL10439.Contig3_All	0	8.39	9.71253	7.19e-94	3.2e-95
CL10439.Contig6_All	45.31	0.89	-5.66988	0	0
CL1044.Contig2_All	2.37	0.28	-3.08139	3.63e-08	8.33e-09
CL10440.Contig1_All	41.85	9.58	-2.12713	0	0
CL10440.Contig4_All	1.1	0.06	-4.1964	1.46e-14	2.43e-15
CL10441.Contig1_All	27.05	5.52	-2.29289	2.95e-72	1.64e-73
CL10441.Contig3_All	48.28	12.95	-1.89847	2.8e-75	1.5e-76
CL10441.Contig4_All	5.04	0.98	-2.36257	5.23e-19	7.46e-20
CL10442.Contig1_All	0.38	19.63	5.69092	6.3e-80	3.21e-81
CL10444.Contig2_All	2.08	0.54	-1.94555	0.000299	9.55e-05
CL10446.Contig2_All	1.6	0	-7.32193	1.26e-12	2.3e-13
CL10446.Contig4_All	0.86	0	-6.42626	2.42e-05	6.88e-06
CL10448.Contig1_All	0	2.03	7.66534	8.57e-19	1.23e-19
CL10448.Contig2_All	0.2	2.21	3.46597	4e-13	7.13e-14
CL10450.Contig1_All	4.19	123.57	4.88223	0	0
CL10450.Contig2_All	0.21	5.89	4.80981	6.35e-42	5.34e-43
CL10452.Contig1_All	22.13	8.32	-1.41135	1.58e-19	2.21e-20
CL10454.Contig1_All	0	0.82	6.35755	1.53e-05	4.29e-06
CL10454.Contig2_All	0	0.95	6.56986	2.28e-07	5.53e-08
CL10459.Contig1_All	1.78	0.09	-4.30581	6.28e-06	1.7e-06
CL10459.Contig2_All	6.2	1.89	-1.71388	3.09e-09	6.68e-10
CL1046.Contig1_All	75.58	181.96	1.26754	0	0
CL10461.Contig1_All	1.16	0	-6.85798	0.000568	0.000188
CL10462.Contig1_All	5.92	2.73	-1.1167	9.04e-06	2.48e-06
CL10463.Contig1_All	1.62	0.4	-2.01792	3.39e-05	9.79e-06
CL10464.Contig1_All	16	1.16	-3.78588	#######	#######
CL10464.Contig2_All	27.89	61.86	1.14926	6.97e-99	#######
CL10464.Contig3_All	47.88	23.61	-1.02003	2.59e-58	1.72e-59
CL10465.Contig1_All	0	3.6	8.49185	3.77e-06	1.01e-06
CL10466.Contig1_All	1268.34	17.75	-6.15898	0	0
CL10466.Contig2_All	816.62	12.87	-5.98758	0	0
CL10467.Contig1_All	4.19	0.21	-4.31849	3.58e-51	2.63e-52
CL10468.Contig1_All	29.41	81.62	1.47262	#######	#######
CL10468.Contig2_All	0.18	4.22	4.55117	4.66e-32	4.69e-33
CL1047.Contig2_All	1.28	0	-7	6.76e-06	1.83e-06
CL1047.Contig4_All	0.81	0	-6.33985	4.56e-05	1.33e-05
CL10470.Contig1_All	0.16	1.39	3.11894	8.01e-08	1.88e-08
CL10470.Contig2_All	0.21	2.27	3.43423	1.3e-13	2.27e-14
CL10476.Contig1_All	12.86	4.56	-1.49578	3.98e-12	7.42e-13
CL10476.Contig2_All	7.13	2.2	-1.6964	2.3e-15	3.74e-16
CL10478.Contig1_All	0.23	4.27	4.21453	8.16e-09	1.81e-09
CL10479.Contig1_All	3.6	13.47	1.90368	6.18e-27	7e-28
CL10479.Contig2_All	4.81	2.17	-1.14834	1.69e-05	4.76e-06
CL10479.Contig4_All	10.69	2.71	-1.9799	2.63e-21	3.49e-22
CL1048.Contig2_All	6.07	2.37	-1.35681	4.38e-09	9.56e-10
CL1048.Contig3_All	0	1.1	6.78136	1.35e-08	3.04e-09
CL1048.Contig4_All	2.7	0	-8.07682	2.05e-19	2.88e-20
CL10482.Contig1_All	0	0.96	6.58496	0.000492	0.000161
CL10483.Contig2_All	1.63	4.74	1.54001	3.28e-10	6.73e-11
CL10485.Contig2_All	3.09	0	-8.27146	9.38e-14	1.62e-14
CL10486.Contig1_All	3.19	308.37	6.59496	0	0
CL10486.Contig2_All	0.1	21.35	7.73809	1.08e-62	6.74e-64
CL10486.Contig3_All	0.59	33.26	5.81693	9.84e-76	5.24e-77
CL10488.Contig3_All	1.02	4.19	2.03838	1.47e-13	2.56e-14
CL10490.Contig1_All	1.72	0	-7.42626	0.000162	5.01e-05
CL10490.Contig2_All	2.48	0.36	-2.78427	5.15e-13	9.22e-14
CL10490.Contig3_All	4.87	0.83	-2.55274	1.81e-42	1.51e-43
CL10490.Contig4_All	8.3	0.64	-3.69697	3.61e-11	7.06e-12
CL10493.Contig1_All	0	0.95	6.56986	0.000124	3.78e-05
CL10496.Contig1_All	2.95	0.7	-2.07529	1.52e-06	3.92e-07
CL10496.Contig3_All	9.07	0.82	-3.46741	2.53e-38	2.26e-39
CL10496.Contig5_All	2.66	0	-8.05528	1.16e-25	1.36e-26
CL10496.Contig6_All	3.57	1.14	-1.64689	6.78e-10	1.41e-10
CL10497.Contig1_All	0	2.76	8.10852	3.82e-23	4.8e-24
CL10498.Contig1_All	2.95	31.44	3.41381	0	0
CL105.Contig1_All	1.05	3.55	1.75743	1.19e-09	2.52e-10
CL105.Contig2_All	0	4.39	8.77808	7.26e-37	6.66e-38
CL105.Contig3_All	0.31	2.33	2.90999	1.94e-28	2.12e-29
CL105.Contig4_All	1.92	6.27	1.70736	1.44e-38	1.29e-39
CL1050.Contig2_All	8.32	20.08	1.2711	1.14e-25	1.33e-26
CL10500.Contig3_All	1	5.35	2.41954	2.67e-23	3.33e-24
CL10500.Contig4_All	0.91	2.99	1.71621	1.44e-06	3.7e-07
CL10501.Contig1_All	0.17	14.09	6.37299	9.8e-92	4.46e-93
CL10503.Contig1_All	0	9.89	9.94983	1.27e-16	1.97e-17
CL10503.Contig3_All	6.66	0	-9.37938	3.42e-48	2.61e-49
CL10504.Contig1_All	0.2	1.76	3.1375	2.87e-09	6.19e-10
CL10504.Contig2_All	0.56	5	3.15843	2.71e-23	3.39e-24
CL10508.Contig1_All	0.92	2.65	1.52629	4.27e-06	1.14e-06
CL10508.Contig2_All	0	0.74	6.20945	7.6e-06	2.08e-06
CL10509.Contig1_All	1.35	9.17	2.76396	8.79e-38	7.95e-39
CL1051.Contig1_All	0.26	1.43	2.45943	2.09e-05	5.92e-06
CL1051.Contig2_All	1.08	3.36	1.63743	2.07e-07	4.99e-08
CL10510.Contig3_All	0.11	1.38	3.64909	2.04e-05	5.76e-06
CL10511.Contig1_All	2.91	8.07	1.47155	1.08e-27	1.2e-28
CL10511.Contig3_All	0.55	0	-5.78136	5.21e-07	1.29e-07
CL10511.Contig4_All	0.23	7.14	4.95622	8.6e-64	5.33e-65
CL10512.Contig1_All	0.98	0	-6.61471	1.34e-14	2.23e-15
CL10512.Contig2_All	0.44	0	-5.45943	1.27e-05	3.55e-06
CL10512.Contig3_All	2.61	0	-8.02791	2.36e-31	2.41e-32
CL10513.Contig1_All	6.75	134.65	4.31818	0	0
CL10513.Contig2_All	0.13	12.51	6.58843	3.7e-87	1.76e-88
CL10515.Contig1_All	2.69	0.53	-2.34354	3.12e-10	6.38e-11
CL10515.Contig4_All	4.79	1.51	-1.66548	1.43e-16	2.22e-17
CL10515.Contig5_All	2.79	0.46	-2.60056	4.94e-16	7.81e-17
CL10516.Contig2_All	1.57	3.79	1.27143	3.14e-10	6.44e-11
CL10517.Contig2_All	5.02	1.4	-1.84226	1.99e-08	4.5e-09
CL1052.Contig12_All	4.88	0.83	-2.5557	3.74e-23	4.69e-24
CL1052.Contig13_All	0.45	1.8	2	0.000146	4.49e-05
CL1052.Contig14_All	1.02	3.09	1.59904	8.71e-07	2.2e-07
CL1052.Contig5_All	4.98	11.36	1.18975	1.11e-20	1.5e-21
CL1052.Contig8_All	1.1	2.43	1.14345	0.000514	0.000169
CL10521.Contig1_All	3.28	0.34	-3.27009	7.1e-08	1.66e-08
CL10522.Contig1_All	197.26	452.59	1.19811	0	0
CL10522.Contig2_All	0	1.27	6.98869	6.17e-05	1.83e-05
CL10524.Contig1_All	0.02	3.36	7.39232	#######	#######
CL10524.Contig2_All	0.07	1.92	4.77761	1.37e-47	1.06e-48
CL10524.Contig3_All	0	1.69	7.40088	1.88e-14	3.16e-15
CL10524.Contig4_All	0.14	2.98	4.41181	4.74e-26	5.49e-27
CL10524.Contig5_All	0	0.54	5.75489	6.17e-05	1.83e-05
CL10525.Contig1_All	2.44	5.66	1.21392	7.23e-05	2.16e-05
CL10526.Contig1_All	52.85	19.58	-1.43252	#######	#######
CL10526.Contig2_All	0.81	0	-6.33985	1.88e-06	4.87e-07
CL10526.Contig4_All	15.51	6.84	-1.18113	2.67e-56	1.82e-57
CL10528.Contig1_All	0.23	1.79	2.96025	9.78e-11	1.95e-11
CL10529.Contig1_All	7.91	16.72	1.07983	9.77e-18	1.45e-18
CL10529.Contig4_All	10.46	0.73	-3.84084	1e-55	6.88e-57
CL1053.Contig1_All	0.26	31.28	6.91059	#######	#######
CL10530.Contig2_All	0	0.49	5.61471	4.61e-07	1.14e-07
CL10530.Contig3_All	10.61	25.93	1.2892	7.12e-68	4.18e-69
CL10532.Contig1_All	0.15	92.23	9.26413	0	0
CL10532.Contig2_All	2.47	6.44	1.38255	1.54e-05	4.33e-06
CL10533.Contig2_All	1.83	3.69	1.01178	5.31e-08	1.23e-08
CL10534.Contig1_All	359.82	125.34	-1.52143	0	0
CL10534.Contig3_All	57.09	1315.29	4.526	0	0
CL10535.Contig1_All	0.21	2.57	3.61331	2.6e-15	4.22e-16
CL10535.Contig3_All	0.09	0.82	3.18763	3.4e-05	9.85e-06
CL10536.Contig3_All	0	1.57	7.29462	3.78e-06	1.01e-06
CL10537.Contig1_All	1.72	9.61	2.48213	7.66e-29	8.29e-30
CL10539.Contig1_All	2.38	0	-7.89482	3.97e-08	9.16e-09
CL1054.Contig2_All	0	0.53	5.72792	1.53e-05	4.29e-06
CL1054.Contig4_All	1.22	0	-6.93074	9.38e-14	1.62e-14
CL10540.Contig5_All	3.24	7.12	1.13588	4.89e-09	1.07e-09
CL10541.Contig1_All	3.24	8.77	1.43658	1.55e-28	1.69e-29
CL10542.Contig2_All	7.32	0	-9.5157	1.24e-33	1.21e-34
CL10543.Contig5_All	2.19	6.44	1.55613	3.81e-17	5.78e-18
CL10543.Contig6_All	0.87	0	-6.44294	0.00057	0.000188
CL10543.Contig7_All	2.92	11.71	2.0037	1.26e-13	2.19e-14
CL10545.Contig1_All	5.95	18.87	1.66513	7.96e-64	4.93e-65
CL10545.Contig3_All	0.1	1.99	4.3147	6.68e-20	9.28e-21
CL10547.Contig1_All	2.91	42.02	3.85198	#######	#######
CL1055.Contig1_All	0.57	3.43	2.58918	1.68e-07	4.02e-08
CL10550.Contig1_All	25.34	0	-11.3072	#######	#######
CL10550.Contig4_All	35.26	0	-11.7838	#######	#######
CL10550.Contig5_All	1.31	0.09	-3.8635	0.000715	0.000239
CL10550.Contig7_All	11.52	31.8	1.46489	1.61e-41	1.36e-42
CL10550.Contig9_All	1.62	6.72	2.05247	5.81e-17	8.86e-18
CL10552.Contig1_All	1.07	4.11	1.94153	4.05e-07	9.98e-08
CL10554.Contig3_All	1.6	0.31	-2.36773	8.37e-21	1.13e-21
CL10554.Contig4_All	0.75	0.22	-1.76939	2.64e-07	6.43e-08
CL10554.Contig6_All	0.83	2.24	1.43232	1.87e-05	5.27e-06
CL10554.Contig7_All	1.72	0.23	-2.9027	1.97e-20	2.68e-21
CL10555.Contig1_All	0.25	4.84	4.27501	7.49e-05	2.24e-05
CL10556.Contig1_All	0.54	5.5	3.3484	4.12e-06	1.1e-06
CL10557.Contig1_All	5.26	23.95	2.18689	8.77e-61	5.64e-62
CL10557.Contig3_All	0	3.75	8.55075	1.37e-21	1.8e-22
CL10558.Contig1_All	0.37	4.5	3.60433	1.77e-21	2.34e-22
CL10558.Contig2_All	0.31	2.32	2.90379	5.37e-06	1.44e-06
CL1056.Contig2_All	22.79	6.82	-1.74056	#######	#######
CL10561.Contig2_All	0.16	1.05	2.71425	0.000833	0.00028
CL10563.Contig1_All	4.17	0.98	-2.08919	2.52e-38	2.25e-39
CL10563.Contig3_All	38.6	10.86	-1.82958	#######	#######
CL10565.Contig1_All	0	0.61	5.93074	0.000977	0.000333
CL10565.Contig4_All	0.18	7.48	5.37697	#######	#######
CL10569.Contig1_All	1.03	0	-6.6865	2.74e-07	6.68e-08
CL1057.Contig1_All	12.62	4.32	-1.54661	#######	#######
CL1057.Contig2_All	2.59	0.11	-4.55738	4.09e-12	7.64e-13
CL10571.Contig1_All	0	7.13	9.47776	9.2e-15	1.53e-15
CL10571.Contig2_All	0	7.85	9.61655	5.71e-21	7.68e-22
CL10573.Contig1_All	7.49	1.49	-2.32965	2.01e-14	3.39e-15
CL10573.Contig2_All	3.79	0	-8.56605	9.86e-16	1.58e-16
CL10574.Contig1_All	4.78	18.29	1.93597	5.61e-62	3.55e-63
CL10574.Contig4_All	0	2.5	7.96578	7.81e-23	9.9e-24
CL10577.Contig2_All	4.46	1.37	-1.70287	8.63e-19	1.24e-19
CL10577.Contig3_All	8.59	1.06	-3.01859	4.39e-15	7.19e-16
CL10579.Contig2_All	3.74	0	-8.54689	1.09e-08	2.44e-09
CL1058.Contig13_All	4.48	1.15	-1.96186	1.84e-11	3.54e-12
CL1058.Contig7_All	0	1.95	7.60733	7.33e-18	1.08e-18
CL10580.Contig2_All	5.59	0.95	-2.55685	9.05e-13	1.64e-13
CL10581.Contig1_All	1.55	0	-7.27612	#######	#######
CL10581.Contig2_All	2.17	0.51	-2.08913	4.8e-56	3.29e-57
CL10583.Contig1_All	307.51	52.78	-2.54257	0	0
CL10584.Contig1_All	7.6	2.3	-1.72437	1.25e-17	1.87e-18
CL10586.Contig2_All	3.24	0.72	-2.16993	2.39e-07	5.81e-08
CL10587.Contig1_All	18.74	46.9	1.32347	1.97e-29	2.11e-30
CL10588.Contig2_All	3.26	8.4	1.36552	7.21e-06	1.96e-06
CL10588.Contig3_All	6.22	2.3	-1.43528	2.78e-10	5.67e-11
CL10588.Contig6_All	3.28	1.2	-1.45066	7.97e-06	2.18e-06
CL10589.Contig2_All	2.37	0.13	-4.1883	8.85e-11	1.76e-11
CL10589.Contig4_All	30.46	11.65	-1.38659	1.37e-36	1.26e-37
CL1059.Contig1_All	2.86	0	-8.15987	1.76e-40	1.52e-41
CL1059.Contig4_All	0	0.93	6.53916	2.3e-11	4.45e-12
CL1059.Contig6_All	5.1	0.28	-4.187	#######	#######
CL1059.Contig8_All	0.3	1.2	2	5.26e-08	1.22e-08
CL10590.Contig2_All	8.31	24.02	1.53132	2.93e-28	3.21e-29
CL10593.Contig3_All	1.06	2.48	1.22628	1.95e-06	5.09e-07
CL10594.Contig1_All	8.77	1.71	-2.35858	3.58e-33	3.52e-34
CL10594.Contig2_All	15.22	49.3	1.69562	#######	#######
CL10594.Contig3_All	0	24.07	11.233	2.55e-97	1.1e-98
CL10594.Contig4_All	10.92	0.06	-7.50779	4.06e-72	2.26e-73
CL10595.Contig1_All	1.02	2.92	1.5174	2.97e-05	8.52e-06
CL10597.Contig1_All	0	0.65	6.02237	6.16e-05	1.83e-05
CL10598.Contig1_All	3.73	13.7	1.87693	1.15e-16	1.77e-17
CL10599.Contig1_All	0.69	5.9	3.09605	1.32e-16	2.05e-17
CL106.Contig2_All	0	3.54	8.46761	8.66e-69	5.01e-70
CL10600.Contig2_All	0	1.87	7.54689	2.3e-11	4.45e-12
CL10601.Contig1_All	6.87	15.13	1.13903	1.64e-12	3.01e-13
CL10602.Contig1_All	0	16.18	10.66	#######	#######
CL10602.Contig2_All	0.17	7.04	5.37197	1.11e-31	1.12e-32
CL10607.Contig1_All	2.32	5.2	1.16439	3.91e-11	7.66e-12
CL10607.Contig2_All	0.8	26.11	5.02846	#######	#######
CL10608.Contig1_All	7.89	3.02	-1.38548	1.6e-12	2.94e-13
CL10608.Contig2_All	0.16	1.28	3	8.28e-05	2.49e-05
CL10609.Contig3_All	4.16	0.34	-3.61298	2.15e-13	3.78e-14
CL1061.Contig2_All	0	30.5	11.5746	#######	#######
CL1061.Contig3_All	0	19.37	10.9196	#######	#######
CL10610.Contig2_All	0	1.9	7.56986	2.73e-12	5.05e-13
CL10612.Contig1_All	1.3	6.7	2.36565	9.51e-13	1.72e-13
CL10612.Contig2_All	1.17	18.1	3.95141	1.04e-56	7.03e-58
CL10614.Contig3_All	0	0.94	6.55459	1.49e-17	2.24e-18
CL10615.Contig2_All	4.26	0.95	-2.16485	4.06e-22	5.26e-23
CL10615.Contig3_All	7.56	1.04	-2.8618	1.42e-19	1.99e-20
CL10617.Contig1_All	0.19	4.96	4.70627	6.77e-24	8.31e-25
CL10617.Contig2_All	0.82	9.21	3.4895	3.58e-56	2.45e-57
CL10618.Contig1_All	0	7.42	9.53528	1.2e-60	7.74e-62
CL10618.Contig2_All	0	90.99	13.1515	0	0
CL10619.Contig2_All	0.93	3.11	1.74161	4.86e-08	1.12e-08
CL10619.Contig3_All	0.68	8.05	3.56538	8.13e-49	6.15e-50
CL10619.Contig5_All	0.73	0	-6.18982	0.000304	9.72e-05
CL1062.Contig1_All	8.19	38.65	2.23853	#######	#######
CL1062.Contig2_All	16.8	1.93	-3.12179	#######	#######
CL10620.Contig2_All	24.57	4.29	-2.51785	1.76e-66	1.05e-67
CL10621.Contig1_All	0.4	2.42	2.59694	1.52e-07	3.64e-08
CL10622.Contig1_All	0.7	17.75	4.66432	#######	#######
CL10622.Contig2_All	0	13.79	10.4294	#######	#######
CL10622.Contig3_All	0	24.67	11.2685	#######	#######
CL10626.Contig3_All	6.91	1.8	-1.94069	1.57e-30	1.64e-31
CL10626.Contig4_All	4.17	0.11	-5.24447	1.63e-38	1.45e-39
CL10626.Contig5_All	0	3.63	8.50383	1.98e-43	1.62e-44
CL10627.Contig1_All	11.58	53.17	2.19898	#######	#######
CL10627.Contig3_All	15.92	3.11	-2.35585	4.1e-46	3.23e-47
CL10627.Contig5_All	31.34	6.65	-2.23658	2.05e-58	1.36e-59
CL10627.Contig6_All	1	0.14	-2.8365	0.000123	3.74e-05
CL10630.Contig2_All	0.76	3.92	2.36678	3.1e-07	7.58e-08
CL10632.Contig1_All	0.58	4.47	2.94615	7.48e-44	6.08e-45
CL10633.Contig1_All	4.27	1.36	-1.65063	6.45e-05	1.92e-05
CL10634.Contig1_All	151.66	65.36	-1.21436	#######	#######
CL10634.Contig3_All	4.12	1.25	-1.72072	7.63e-09	1.69e-09
CL10635.Contig1_All	0.24	2.77	3.52878	2.28e-20	3.11e-21
CL10635.Contig2_All	0.68	2.93	2.10729	2.43e-12	4.49e-13
CL10638.Contig1_All	1.46	0	-7.18982	2.74e-07	6.68e-08
CL10638.Contig3_All	1.2	0	-6.90689	2.42e-05	6.88e-06
CL10639.Contig1_All	2.39	10.8	2.17595	5.49e-37	5.02e-38
CL10639.Contig2_All	13.45	50.04	1.89548	#######	#######
CL1064.Contig1_All	0.25	84.29	8.39729	#######	#######
CL1064.Contig2_All	0	23.6	11.2046	7.9e-58	5.28e-59
CL1064.Contig4_All	0	3.35	8.38802	1.35e-08	3.04e-09
CL10641.Contig3_All	5.66	1.31	-2.11124	6.31e-08	1.48e-08
CL10642.Contig1_All	0.12	2.8	4.54432	7.43e-07	1.87e-07
CL10642.Contig2_All	0.62	3.95	2.67151	4.06e-20	5.6e-21
CL10644.Contig2_All	17.94	0	-10.809	#######	#######
CL10645.Contig1_All	1.32	0	-7.04439	2.41e-05	6.88e-06
CL10647.Contig2_All	0.58	5.72	3.30189	1.53e-45	1.22e-46
CL10648.Contig3_All	0.78	2.98	1.93377	8.83e-20	1.23e-20
CL10648.Contig4_All	0.13	2.14	4.04103	5.03e-30	5.3e-31
CL10652.Contig1_All	0	83.63	13.0298	#######	#######
CL10652.Contig2_All	0	4.29	8.74483	3.83e-14	6.52e-15
CL10653.Contig1_All	12.84	33.45	1.38136	2.22e-31	2.27e-32
CL10653.Contig2_All	5.69	1.62	-1.81243	3.4e-09	7.39e-10
CL10655.Contig2_All	5.91	0.04	-7.20701	5.59e-76	2.97e-77
CL10655.Contig3_All	0.97	0	-6.59991	0.000303	9.72e-05
CL10656.Contig1_All	1.44	0	-7.16993	0.000569	0.000188
CL10657.Contig1_All	0.24	3.03	3.65821	3.16e-19	4.47e-20
CL10658.Contig2_All	6.17	1.15	-2.42364	5.58e-15	9.19e-16
CL10659.Contig1_All	6.59	1.32	-2.31974	2.99e-20	4.11e-21
CL10659.Contig4_All	494.62	122.33	-2.01554	0	0
CL10660.Contig2_All	2	0	-7.64386	8.59e-05	2.59e-05
CL10661.Contig1_All	2.39	6.38	1.41655	1.69e-21	2.23e-22
CL10661.Contig2_All	1.31	0.59	-1.15078	5.33e-05	1.57e-05
CL10665.Contig3_All	36.87	13.21	-1.48082	4.84e-74	2.63e-75
CL10666.Contig1_All	4.8	54.5	3.50515	0	0
CL10666.Contig3_All	2.64	8.26	1.6456	1.69e-61	1.07e-62
CL10667.Contig2_All	26.18	90.2	1.78466	#######	#######
CL1067.Contig1_All	4.3	37.34	3.11831	#######	#######
CL1067.Contig2_All	28.48	106.21	1.8989	#######	#######
CL10671.Contig1_All	0.94	5.06	2.42841	2.49e-09	5.36e-10
CL10671.Contig2_All	2.29	18.07	2.98018	#######	#######
CL10673.Contig1_All	7.47	2.92	-1.35514	1.54e-23	1.91e-24
CL10673.Contig2_All	2.31	0.97	-1.25184	0.000102	3.1e-05
CL10674.Contig2_All	1.11	6.25	2.4933	1.95e-39	1.71e-40
CL10675.Contig2_All	0.09	1.33	3.88536	1.12e-07	2.64e-08
CL10675.Contig3_All	1.64	10.49	2.67725	2.36e-40	2.04e-41
CL10678.Contig2_All	0	1.19	6.89482	7.6e-06	2.08e-06
CL1068.Contig4_All	1.81	0	-7.49985	9.86e-16	1.58e-16
CL1068.Contig6_All	1.01	0	-6.65821	2.25e-10	4.59e-11
CL10680.Contig1_All	3.17	0	-8.30834	4.61e-12	8.63e-13
CL10683.Contig1_All	14.97	69.05	2.20557	#######	#######
CL10683.Contig2_All	2.24	8.75	1.96578	1.53e-12	2.81e-13
CL10683.Contig3_All	0	1.28	7	6.18e-05	1.83e-05
CL10684.Contig1_All	9.33	1.02	-3.19331	4.6e-38	4.14e-39
CL10684.Contig2_All	76.57	1.56	-5.61716	0	0
CL10685.Contig1_All	1.13	17.85	3.98153	#######	#######
CL10685.Contig2_All	1.08	17.51	4.01908	#######	#######
CL10686.Contig1_All	0.06	4.73	6.30073	2.76e-81	1.39e-82
CL10686.Contig2_All	0	1.47	7.19967	9.21e-15	1.53e-15
CL10687.Contig2_All	46.07	21.41	-1.10554	2.23e-59	1.46e-60
CL10688.Contig1_All	1.08	0	-6.75489	2.74e-07	6.68e-08
CL10689.Contig1_All	16.46	4.71	-1.80517	6.43e-49	4.85e-50
CL10689.Contig2_All	1.86	0.71	-1.38941	3.7e-05	1.08e-05
CL1069.Contig1_All	5.01	0.97	-2.36875	7.58e-91	3.49e-92
CL1069.Contig2_All	2.25	0.63	-1.8365	7.04e-35	6.71e-36
CL10691.Contig1_All	0.15	2.59	4.10992	1.24e-13	2.17e-14
CL10693.Contig11_All	0	17.12	10.7415	#######	#######
CL10693.Contig13_All	2.03	0.44	-2.2059	1.37e-07	3.26e-08
CL10693.Contig14_All	0.85	0	-6.40939	1.09e-08	2.44e-09
CL10693.Contig19_All	0	2.81	8.13443	3.06e-36	2.84e-37
CL10693.Contig21_All	0	3.36	8.39232	1.27e-30	1.33e-31
CL10693.Contig23_All	0.79	0	-6.30378	1.44e-07	3.44e-08
CL10693.Contig25_All	0.02	2.22	6.79442	3.15e-29	3.37e-30
CL10693.Contig26_All	0.73	0	-6.18982	2.74e-07	6.68e-08
CL10693.Contig27_All	0.43	0	-5.42626	8.59e-05	2.59e-05
CL10693.Contig29_All	1.44	0	-7.16993	5.14e-16	8.13e-17
CL10693.Contig2_All	0.13	1.15	3.14505	4.12e-06	1.1e-06
CL10693.Contig33_All	2.33	0.63	-1.88691	3.13e-08	7.18e-09
CL10693.Contig4_All	0	1.65	7.36632	1.1e-29	1.17e-30
CL10693.Contig5_All	0.74	0	-6.20945	9.89e-07	2.51e-07
CL10693.Contig8_All	0	5.34	9.0607	4.01e-48	3.06e-49
CL10693.Contig9_All	0	3.12	8.2854	1.49e-36	1.38e-37
CL10694.Contig1_All	1.38	2.88	1.0614	0.000106	3.22e-05
CL10695.Contig1_All	0	23.07	11.1718	1.34e-87	6.37e-89
CL10696.Contig2_All	2.7	0.98	-1.46211	4.21e-06	1.13e-06
CL10697.Contig2_All	2.7	0.41	-2.71926	1.31e-10	2.62e-11
CL107.Contig10_All	18.28	5.24	-1.80263	8.97e-31	9.29e-32
CL107.Contig11_All	4.41	0	-8.78463	2.42e-61	1.55e-62
CL107.Contig12_All	4.64	0.83	-2.48294	2.09e-11	4.03e-12
CL107.Contig13_All	5.91	0.84	-2.8147	2.28e-15	3.7e-16
CL107.Contig14_All	3.72	0.19	-4.29123	9.11e-39	8.08e-40
CL107.Contig16_All	4.15	0.6	-2.79008	4.13e-50	3.07e-51
CL107.Contig18_All	5.37	1.46	-1.87895	4.53e-11	8.89e-12
CL107.Contig1_All	2.32	0	-7.85798	3e-09	6.48e-10
CL107.Contig21_All	2.93	0	-8.19476	3.25e-30	3.41e-31
CL107.Contig22_All	24.35	4.77	-2.35186	#######	#######
CL107.Contig24_All	1.12	0.06	-4.22239	1.11e-08	2.47e-09
CL107.Contig26_All	2.98	0	-8.21917	4.31e-25	5.11e-26
CL107.Contig27_All	3.09	0	-8.27146	9.17e-45	7.37e-46
CL107.Contig29_All	5.95	2.08	-1.51631	8.88e-13	1.61e-13
CL107.Contig30_All	6.99	0.67	-3.38306	1.71e-66	1.02e-67
CL107.Contig32_All	12.61	1.75	-2.84914	1.59e-84	7.78e-86
CL107.Contig33_All	2.99	0.83	-1.84896	5.49e-16	8.71e-17
CL107.Contig34_All	2.52	0.34	-2.88982	9.67e-21	1.31e-21
CL107.Contig35_All	3.81	1.47	-1.37397	1.07e-07	2.53e-08
CL107.Contig36_All	7.59	1.66	-2.19292	3.3e-49	2.49e-50
CL107.Contig37_All	2.49	0.86	-1.53374	2.83e-15	4.61e-16
CL107.Contig40_All	1.26	0.07	-4.16993	1.22e-25	1.42e-26
CL107.Contig42_All	3.61	1.02	-1.82343	1.2e-18	1.73e-19
CL107.Contig43_All	10.33	0.89	-3.53689	7e-66	4.22e-67
CL107.Contig44_All	2.52	0	-7.97728	6.46e-36	6.05e-37
CL107.Contig45_All	3.72	9.55	1.3602	4.52e-29	4.86e-30
CL107.Contig47_All	13.78	2.34	-2.558	#######	#######
CL107.Contig48_All	1.17	0	-6.87036	4.56e-05	1.33e-05
CL107.Contig50_All	2.56	0.23	-3.47644	3.91e-07	9.63e-08
CL107.Contig52_All	33.4	11.09	-1.59059	#######	#######
CL107.Contig53_All	3.6	0.99	-1.8625	3.72e-23	4.67e-24
CL107.Contig58_All	16.87	3.46	-2.28562	0	0
CL107.Contig59_All	26.2	6.36	-2.04247	#######	#######
CL107.Contig5_All	15.03	2.49	-2.59363	3.07e-22	3.96e-23
CL107.Contig60_All	2.95	0	-8.20457	9.06e-59	5.98e-60
CL107.Contig63_All	4.64	0.78	-2.57258	7.22e-07	1.81e-07
CL107.Contig6_All	0.15	1.31	3.12653	1.83e-05	5.15e-06
CL107.Contig73_All	2.66	0.22	-3.59585	0.000715	0.000239
CL107.Contig76_All	7.08	0.4	-4.14568	2.91e-61	1.86e-62
CL107.Contig79_All	1.45	0.11	-3.72048	0.000223	7.02e-05
CL107.Contig7_All	1.9	0.1	-4.24793	1.04e-13	1.81e-14
CL107.Contig80_All	1.11	0	-6.79442	0.000304	9.72e-05
CL107.Contig81_All	139.06	0	-13.7634	0	0
CL107.Contig9_All	9.85	1.97	-2.32193	2.1e-21	2.79e-22
CL1070.Contig1_All	21.96	8.77	-1.32423	1.44e-87	6.81e-89
CL1070.Contig2_All	79.05	30.78	-1.36077	#######	#######
CL1070.Contig3_All	21.87	5.45	-2.00463	#######	#######
CL10700.Contig1_All	2.36	0.17	-3.79518	3.13e-25	3.7e-26
CL10703.Contig1_All	0	241.85	14.5618	0	0
CL10703.Contig2_All	0	1.72	7.42626	0.000491	0.000161
CL10703.Contig3_All	0	1.96	7.61471	1.88e-14	3.16e-15
CL10703.Contig4_All	0	13.82	10.4325	1.94e-95	8.53e-97
CL10703.Contig5_All	0	0.87	6.44294	3.08e-05	8.85e-06
CL10706.Contig2_All	2.51	0	-7.97154	1.28e-05	3.55e-06
CL10708.Contig2_All	1.45	7.15	2.30189	1.44e-27	1.6e-28
CL10709.Contig1_All	0.8	3.34	2.06178	2.78e-10	5.68e-11
CL10709.Contig2_All	0.97	4.25	2.13141	3.71e-14	6.32e-15
CL1071.Contig1_All	0.12	0.82	2.77259	0.000473	0.000154
CL1071.Contig2_All	0.22	1.47	2.74024	9.6e-05	2.9e-05
CL10710.Contig3_All	0.9	0	-6.49185	5.73e-09	1.26e-09
CL10711.Contig1_All	0.48	0	-5.58496	3.57e-06	9.44e-07
CL10711.Contig2_All	2.17	0.71	-1.6118	1.23e-08	2.76e-09
CL10712.Contig1_All	0.64	2.42	1.91886	2.54e-05	7.26e-06
CL10712.Contig2_All	2.29	6.23	1.44389	1.24e-06	3.17e-07
CL10713.Contig2_All	0.43	0.1	-2.10434	0.000677	0.000226
CL10713.Contig3_All	1.73	6.67	1.94691	2.87e-63	1.79e-64
CL10715.Contig1_All	1.75	5.38	1.62025	3.24e-12	6.02e-13
CL10717.Contig1_All	0.53	2.45	2.20872	0.000169	5.27e-05
CL10718.Contig2_All	0.91	6.03	2.72822	1.01e-08	2.24e-09
CL10721.Contig2_All	0.56	2.14	1.93411	1.14e-11	2.18e-12
CL10722.Contig1_All	3.11	0	-8.28077	1.88e-06	4.87e-07
CL10723.Contig1_All	0.75	0	-6.22882	0.000303	9.72e-05
CL10724.Contig1_All	0	4.22	8.7211	1.27e-30	1.33e-31
CL10724.Contig2_All	0.05	4.75	6.56986	2.2e-27	2.46e-28
CL10725.Contig1_All	585.94	250.19	-1.22773	0	0
CL10725.Contig2_All	96.36	8.38	-3.52341	#######	#######
CL10729.Contig1_All	9.04	0	-9.82018	#######	#######
CL10729.Contig2_All	5.51	0	-9.10591	3.1e-86	1.48e-87
CL10729.Contig4_All	4.32	24.78	2.52007	#######	#######
CL1073.Contig3_All	0	2.9	8.17991	0.000491	0.000161
CL10730.Contig2_All	0	2.03	7.66534	0.000493	0.000161
CL10731.Contig2_All	1.53	10.6	2.79246	1.32e-44	1.06e-45
CL10731.Contig4_All	2.25	0	-7.81378	1.4e-16	2.16e-17
CL10731.Contig5_All	1.15	11.97	3.37972	8.71e-49	6.59e-50
CL10734.Contig1_All	0	1.09	6.76818	0.00098	0.000333
CL10736.Contig3_All	4.24	0.59	-2.84528	2.75e-32	2.75e-33
CL10736.Contig4_All	2.17	0.23	-3.23799	1.72e-20	2.34e-21
CL10738.Contig1_All	1.01	9.03	3.16037	4.27e-16	6.74e-17
CL10739.Contig2_All	0	5.23	9.03067	1.95e-28	2.12e-29
CL10739.Contig3_All	0.94	29.13	4.9537	#######	#######
CL10740.Contig1_All	1.79	10.68	2.57688	2.11e-41	1.79e-42
CL10740.Contig3_All	1.24	0	-6.9542	2.08e-08	4.72e-09
CL10740.Contig4_All	0	0.68	6.08746	6.16e-05	1.83e-05
CL10742.Contig4_All	1.5	4.74	1.65993	5.32e-15	8.75e-16
CL10742.Contig5_All	0.12	0.81	2.75489	1.72e-05	4.85e-06
CL10742.Contig6_All	0.14	0.72	2.36257	0.000511	0.000168
CL10742.Contig7_All	1.89	0	-7.56224	2.8e-18	4.07e-19
CL10743.Contig1_All	2.84	0.33	-3.10535	2.09e-08	4.74e-09
CL10744.Contig1_All	0.15	1.17	2.96347	0.000117	3.57e-05
CL10744.Contig2_All	0.28	15.33	5.77479	2.42e-61	1.54e-62
CL10745.Contig1_All	0.14	1.54	3.45943	5.8e-12	1.09e-12
CL10745.Contig2_All	0	2.18	7.76818	1.87e-23	2.32e-24
CL10745.Contig4_All	1.01	7.84	2.9565	5.91e-46	4.66e-47
CL10746.Contig2_All	2.16	0	-7.75489	0.000303	9.72e-05
CL10746.Contig3_All	6.4	0	-9.32193	9.86e-16	1.58e-16
CL10747.Contig1_All	0.05	2.27	5.50462	7.04e-12	1.33e-12
CL10748.Contig1_All	0	2.73	8.09276	3.43e-27	3.86e-28
CL10748.Contig2_All	0	11.32	10.1447	1.03e-85	4.94e-87
CL10748.Contig3_All	0	1.5	7.22882	1.88e-06	4.87e-07
CL10748.Contig4_All	0	0.63	5.97728	0.000247	7.8e-05
CL10749.Contig1_All	43.25	234.67	2.43986	0	0
CL10749.Contig2_All	8.03	30.16	1.90917	#######	#######
CL10749.Contig3_All	3.36	13.35	1.99031	6.81e-46	5.38e-47
CL1075.Contig2_All	0.54	3.84	2.83007	1.19e-10	2.38e-11
CL10752.Contig1_All	0.29	2.8	3.2713	0.000393	0.000127
CL10754.Contig2_All	24.6	4.49	-2.45387	0	0
CL10756.Contig5_All	0.57	3.08	2.4339	6.38e-11	1.26e-11
CL10757.Contig1_All	4.85	10.28	1.08378	1.16e-17	1.73e-18
CL1076.Contig1_All	0.44	1.53	1.79796	1.05e-06	2.69e-07
CL1076.Contig2_All	0.65	0.12	-2.43741	2.53e-05	7.22e-06
CL1076.Contig5_All	2.18	0	-7.76818	4.3e-10	8.89e-11
CL1076.Contig6_All	0.41	2.6	2.66482	3.13e-08	7.17e-09
CL10760.Contig2_All	3.74	0.33	-3.5025	3.87e-10	7.96e-11
CL10762.Contig3_All	0	1.05	6.71425	1.59e-13	2.78e-14
CL10762.Contig5_All	0.95	2.98	1.64931	1.44e-18	2.08e-19
CL10765.Contig1_All	0.56	1.89	1.75489	8e-07	2.02e-07
CL10767.Contig1_All	0	1.13	6.82018	4.62e-07	1.14e-07
CL10767.Contig2_All	0.31	3.89	3.64943	7.7e-18	1.14e-18
CL10768.Contig1_All	7.1	22.01	1.63227	3.25e-55	2.26e-56
CL10768.Contig2_All	0.51	4.97	3.28468	1.47e-14	2.46e-15
CL10769.Contig1_All	0.19	41.69	7.77756	0	0
CL10769.Contig2_All	2.53	6.49	1.35908	2.64e-14	4.47e-15
CL1077.Contig10_All	3.27	1.13	-1.53297	1.04e-13	1.81e-14
CL1077.Contig13_All	3.48	1.17	-1.57258	0.00057	0.000188
CL1077.Contig1_All	2.24	0.46	-2.28379	1.75e-06	4.52e-07
CL1077.Contig3_All	6.21	2.99	-1.05445	7.23e-06	1.97e-06
CL1077.Contig4_All	8.89	2.67	-1.73534	2.96e-09	6.39e-10
CL1077.Contig5_All	3.8	0.8	-2.24793	2.49e-09	5.36e-10
CL1077.Contig8_All	7.63	2.74	-1.47751	1.47e-09	3.12e-10
CL10772.Contig2_All	0.48	2.21	2.20294	1.21e-05	3.35e-06
CL10773.Contig2_All	4.72	23.69	2.32742	#######	#######
CL10775.Contig3_All	2.53	0.67	-1.9169	2.04e-15	3.3e-16
CL10779.Contig1_All	4.74	1.71	-1.47089	4.32e-17	6.57e-18
CL10779.Contig2_All	3.62	1.64	-1.14229	5.64e-06	1.52e-06
CL1078.Contig1_All	0.32	1.06	1.72792	0.000141	4.33e-05
CL1078.Contig2_All	0.55	5.56	3.33758	7.07e-41	6.06e-42
CL1078.Contig3_All	0	1.26	6.97728	9.32e-07	2.36e-07
CL10780.Contig1_All	14.68	6.1	-1.26697	1.22e-34	1.17e-35
CL10781.Contig1_All	0	1.18	6.88264	0.000247	7.8e-05
CL10781.Contig2_All	4	23.39	2.54782	1.3e-99	#######
CL10782.Contig1_All	0.16	1.95	3.60733	3.4e-05	9.85e-06
CL10782.Contig2_All	0.21	2.06	3.29418	7.59e-06	2.07e-06
CL10782.Contig4_All	0	1.14	6.83289	0.000491	0.000161
CL10783.Contig1_All	119.34	31.8	-1.90798	0	0
CL10783.Contig2_All	5.01	0	-8.96867	1.88e-06	4.87e-07
CL10787.Contig1_All	116.8	35.6	-1.71409	#######	#######
CL10787.Contig2_All	42.39	0	-12.0495	#######	#######
CL10789.Contig1_All	9.61	4.4	-1.12703	9.46e-25	1.13e-25
CL1079.Contig1_All	102.98	3452.66	5.06727	0	0
CL1079.Contig2_All	7.59	413.32	5.76701	0	0
CL1079.Contig3_All	3.14	1186.97	8.5623	0	0
CL1079.Contig4_All	0.87	22.79	4.71124	1.07e-56	7.29e-58
CL1079.Contig5_All	165.1	3541.17	4.42281	0	0
CL1079.Contig6_All	6.43	152.22	4.5652	0	0
CL1079.Contig7_All	0.23	48.03	7.70616	#######	#######
CL10790.Contig2_All	18.08	3.88	-2.22027	0	0
CL10790.Contig4_All	1.37	6.09	2.15227	6.76e-99	#######
CL10795.Contig1_All	0	2.88	8.16992	9.21e-15	1.53e-15
CL10797.Contig2_All	0.22	1.68	2.93289	4.1e-08	9.47e-09
CL108.Contig3_All	0.6	2.12	1.82103	3.16e-05	9.11e-06
CL108.Contig5_All	1.94	0.63	-1.62263	0.000243	7.65e-05
CL1080.Contig2_All	1.03	3.51	1.76883	6.35e-11	1.26e-11
CL10801.Contig1_All	53.16	22.94	-1.21248	#######	#######
CL10801.Contig3_All	5.23	1.54	-1.76388	2.96e-08	6.77e-09
CL10803.Contig2_All	6.8	0	-9.40939	4.72e-51	3.48e-52
CL10803.Contig3_All	16.99	6.05	-1.48968	9.99e-71	5.65e-72
CL10805.Contig1_All	6.71	3.28	-1.03262	2.44e-06	6.38e-07
CL10805.Contig3_All	1.12	4.28	1.93411	7.83e-13	1.41e-13
CL10806.Contig1_All	14.04	3.61	-1.95947	1.35e-29	1.44e-30
CL10807.Contig1_All	1.29	0	-7.01123	4.89e-14	8.38e-15
CL10807.Contig3_All	1.82	5.54	1.60595	1.88e-11	3.63e-12
CL10808.Contig2_All	2.47	0.75	-1.71955	7.93e-10	1.66e-10
CL10808.Contig4_All	1.18	0	-6.88264	0.000303	9.72e-05
CL10809.Contig2_All	2.79	1.29	-1.11289	4.23e-05	1.23e-05
CL10809.Contig3_All	4.26	1.4	-1.60543	6.97e-13	1.26e-13
CL10810.Contig2_All	8.16	2.24	-1.86507	7.73e-32	7.82e-33
CL10812.Contig1_All	0	2.12	7.72792	7.98e-10	1.67e-10
CL10812.Contig2_All	0	1.56	7.2854	1.62e-09	3.45e-10
CL10813.Contig2_All	1.37	4.21	1.61964	2.25e-13	3.96e-14
CL10815.Contig1_All	0.07	73.23	10.0309	0	0
CL10816.Contig1_All	1.22	11	3.17255	4.19e-70	2.39e-71
CL10816.Contig2_All	0	6.94	9.43879	1.27e-76	6.71e-78
CL10816.Contig3_All	0.36	2.72	2.91754	1.15e-17	1.71e-18
CL10816.Contig5_All	0.2	3.17	3.98641	2.72e-24	3.3e-25
CL10819.Contig2_All	0.29	2.18	2.9102	1.72e-05	4.85e-06
CL10823.Contig1_All	23.68	7.25	-1.70762	1.56e-68	9.08e-70
CL10823.Contig2_All	6.83	2.38	-1.52092	3.58e-10	7.36e-11
CL10825.Contig1_All	7.81	3.4	-1.19979	0.00011	3.35e-05
CL10825.Contig3_All	2.74	0	-8.09803	1.88e-06	4.87e-07
CL10826.Contig1_All	0	9.23	9.85019	3.03e-46	2.37e-47
CL10826.Contig2_All	0.23	36.05	7.29222	0	0
CL1083.Contig2_All	0	2.67	8.0607	1.98e-33	1.94e-34
CL1083.Contig3_All	0	0.35	5.12928	1.53e-05	4.29e-06
CL1083.Contig4_All	0.03	2.71	6.49719	1.05e-23	1.3e-24
CL1083.Contig5_All	0.07	0.93	3.7318	1.24e-11	2.37e-12
CL1083.Contig6_All	0.19	5.79	4.92949	1.38e-68	8.01e-70
CL1083.Contig7_All	0.07	5.98	6.41665	5.81e-89	2.72e-90
CL1083.Contig8_All	0.27	7.59	4.81307	#######	#######
CL1083.Contig9_All	0.03	5.16	7.42626	6.76e-84	3.32e-85
CL10831.Contig2_All	2.59	0	-8.01681	4.7e-39	4.15e-40
CL10831.Contig3_All	3.87	0.47	-3.0416	1.69e-32	1.69e-33
CL10832.Contig2_All	0.68	4.68	2.7829	2.91e-13	5.15e-14
CL10833.Contig2_All	5.58	12.23	1.13209	2.23e-27	2.5e-28
CL10833.Contig3_All	1.72	6.53	1.92467	2.47e-09	5.3e-10
CL10834.Contig2_All	12.85	1.5	-3.09873	4.06e-37	3.71e-38
CL10835.Contig1_All	0.21	3.47	4.04647	2.75e-26	3.17e-27
CL10836.Contig1_All	2.28	9.49	2.05737	1.67e-13	2.93e-14
CL10838.Contig1_All	1.43	7.9	2.46584	1.7e-18	2.46e-19
CL10838.Contig3_All	0.19	1.86	3.29123	1.26e-08	2.83e-09
CL10839.Contig1_All	0.16	4.59	4.84235	3.47e-18	5.07e-19
CL1084.Contig1_All	0	3.71	8.53528	9.49e-49	7.18e-50
CL1084.Contig3_All	0.13	2.38	4.19438	2.54e-19	3.6e-20
CL1084.Contig4_All	0.42	0	-5.39232	4.3e-10	8.89e-11
CL1084.Contig5_All	5.68	18.05	1.66804	1.86e-64	1.14e-65
CL1084.Contig6_All	0.63	2.47	1.97109	5.37e-16	8.51e-17
CL1084.Contig7_All	1.36	22.37	4.03989	#######	#######
CL10844.Contig1_All	16.41	6.16	-1.41357	3.31e-24	4.03e-25
CL1085.Contig1_All	198.36	20.94	-3.24379	0	0
CL1085.Contig2_All	22.9	4.27	-2.42304	#######	#######
CL10850.Contig2_All	4.69	16.65	1.82786	1.1e-47	8.45e-49
CL10851.Contig2_All	8.43	0.25	-5.07553	9.87e-19	1.42e-19
CL10851.Contig3_All	1.14	0	-6.83289	3.56e-06	9.44e-07
CL10854.Contig2_All	1.73	5.62	1.6998	1.91e-09	4.08e-10
CL10855.Contig1_All	0	2.65	8.04985	7.26e-37	6.66e-38
CL10855.Contig2_All	0	1.38	7.10852	3.05e-17	4.62e-18
CL10855.Contig3_All	0	0.83	6.37504	1.53e-05	4.29e-06
CL10855.Contig4_All	0	4.92	8.94252	7.9e-58	5.28e-59
CL10856.Contig2_All	1.22	3.19	1.38668	3.32e-05	9.6e-06
CL10858.Contig2_All	2.15	5.08	1.24049	7.65e-05	2.29e-05
CL10858.Contig3_All	0.82	5.63	2.77944	3.83e-33	3.77e-34
CL10858.Contig4_All	0.77	3.22	2.06413	1.67e-16	2.6e-17
CL10859.Contig1_All	9.39	28.65	1.60934	6.39e-85	3.11e-86
CL10859.Contig2_All	1.74	0.72	-1.27302	8.27e-05	2.48e-05
CL1086.Contig2_All	0.23	2.89	3.65136	7.7e-07	1.94e-07
CL10860.Contig2_All	1.16	0	-6.85798	5.73e-09	1.26e-09
CL10860.Contig3_All	1.87	4.91	1.39268	1.94e-08	4.39e-09
CL10861.Contig1_All	0	2.56	8	6.15e-05	1.83e-05
CL10862.Contig1_All	0.3	79.16	8.04367	0	0
CL10863.Contig1_All	0.54	3.42	2.66296	1.95e-25	2.3e-26
CL10863.Contig2_All	4.48	13.46	1.58711	2.14e-48	1.63e-49
CL10864.Contig1_All	5.3	0.26	-4.34941	2.14e-51	1.56e-52
CL10865.Contig1_All	1.62	0.24	-2.75489	1.45e-13	2.53e-14
CL10865.Contig2_All	2.41	0.1	-4.59096	3.04e-28	3.33e-29
CL10865.Contig4_All	7.37	3.33	-1.14614	1.13e-16	1.74e-17
CL10866.Contig2_All	6.76	2.45	-1.46424	0.000636	0.000211
CL10868.Contig1_All	0	18.42	10.8471	1.95e-48	1.48e-49
CL10869.Contig2_All	3.76	12.74	1.76056	3.88e-40	3.37e-41
CL1087.Contig2_All	56.06	2.24	-4.6454	0	0
CL1087.Contig3_All	27.85	9.64	-1.53057	2.33e-64	1.43e-65
CL1087.Contig4_All	1.38	0	-7.10852	1.09e-08	2.44e-09
CL10870.Contig1_All	0.43	2.82	2.71329	1.12e-06	2.87e-07
CL10870.Contig2_All	4.68	23.43	2.32378	1.12e-63	6.95e-65
CL10870.Contig3_All	23.98	4.68	-2.35725	9.37e-66	5.66e-67
CL10870.Contig4_All	2.97	9.29	1.64522	1.61e-12	2.95e-13
CL10870.Contig5_All	0.11	1.47	3.74024	5.2e-06	1.4e-06
CL10872.Contig1_All	1.9	20.76	3.44973	#######	#######
CL10873.Contig1_All	4.04	0.99	-2.02885	2.07e-78	1.08e-79
CL10873.Contig3_All	2.91	0.92	-1.66131	5.69e-44	4.62e-45
CL10874.Contig2_All	1.27	3.22	1.34223	4.87e-05	1.43e-05
CL10876.Contig1_All	15.24	3.81	-2	2.34e-20	3.2e-21
CL10876.Contig3_All	1.75	0	-7.45121	3.57e-06	9.44e-07
CL10879.Contig1_All	0.27	1.68	2.63743	4.68e-07	1.16e-07
CL1088.Contig2_All	0.41	1.6	1.96438	1.57e-05	4.42e-06
CL1088.Contig4_All	0.21	1.26	2.58496	0.000293	9.35e-05
CL1088.Contig6_All	0.66	4.2	2.66985	8.29e-14	1.43e-14
CL10883.Contig5_All	6.92	1.2	-2.52774	9.8e-25	1.18e-25
CL10885.Contig1_All	0	10.98	10.1007	2.7e-71	1.52e-72
CL10885.Contig2_All	26.24	7.86	-1.73917	6e-49	4.53e-50
CL10888.Contig2_All	173.32	21.24	-3.02858	0	0
CL10890.Contig1_All	6.08	0.19	-5	8.47e-45	6.8e-46
CL10891.Contig1_All	25.97	8.26	-1.65263	9.24e-52	6.73e-53
CL10894.Contig1_All	0.33	1.66	2.33065	5.96e-05	1.76e-05
CL10894.Contig2_All	22.38	9.59	-1.22261	3.57e-45	2.85e-46
CL10895.Contig1_All	2.87	0.2	-3.84298	1.02e-06	2.59e-07
CL10895.Contig2_All	41.98	18.11	-1.21292	1.94e-60	1.25e-61
CL10896.Contig2_All	45.33	5.11	-3.14907	0	0
CL10897.Contig1_All	1.31	0	-7.03342	9.86e-16	1.58e-16
CL10897.Contig2_All	0.37	1.63	2.13928	5.1e-13	9.13e-14
CL10897.Contig4_All	0.6	2.24	1.90046	1.72e-06	4.43e-07
CL10899.Contig1_All	3.41	11.29	1.7272	1.27e-53	8.99e-55
CL109.Contig11_All	0.03	0.29	3.27302	2.76e-06	7.25e-07
CL109.Contig1_All	2.67	0.53	-2.33278	3.12e-10	6.38e-11
CL109.Contig2_All	2.39	0.62	-1.94667	6.66e-07	1.67e-07
CL109.Contig3_All	2.25	0.37	-2.60433	4.79e-17	7.28e-18
CL109.Contig5_All	1.31	0	-7.03342	1.25e-35	1.17e-36
CL109.Contig6_All	0.58	0	-5.85798	5.73e-09	1.26e-09
CL109.Contig7_All	4.81	0	-8.90989	2.44e-55	1.69e-56
CL109.Contig8_All	1.37	0.23	-2.57447	1.27e-05	3.52e-06
CL109.Contig9_All	3.29	0.25	-3.71809	9.02e-56	6.2e-57
CL10904.Contig1_All	1.32	4.02	1.60666	0.000206	6.46e-05
CL10904.Contig2_All	0	1.58	7.30378	0.000247	7.8e-05
CL10905.Contig2_All	0.22	5.41	4.62005	5.4e-30	5.7e-31
CL10908.Contig1_All	8.51	20.13	1.24212	1.34e-27	1.5e-28
CL10908.Contig3_All	0.98	0	-6.61471	3.57e-06	9.44e-07
CL10909.Contig1_All	174.72	83.7	-1.06175	1.75e-75	9.35e-77
CL10909.Contig5_All	69.36	8.89	-2.96385	#######	#######
CL1091.Contig1_All	205.04	15.18	-3.75566	0	0
CL1091.Contig3_All	65.08	4.36	-3.89981	0	0
CL10911.Contig1_All	0	1.95	7.60733	1.88e-14	3.16e-15
CL10912.Contig2_All	231.84	47.32	-2.29261	0	0
CL10912.Contig3_All	4.07	0.17	-4.58142	1.63e-14	2.73e-15
CL10912.Contig4_All	9.13	1.53	-2.57708	2.7e-26	3.1e-27
CL10914.Contig1_All	0	1.37	7.09803	1.13e-07	2.68e-08
CL10916.Contig2_All	1.03	3.85	1.90221	2.05e-21	2.71e-22
CL10918.Contig1_All	3.1	0.74	-2.06667	3.29e-05	9.5e-06
CL10919.Contig2_All	6.21	1.42	-2.1287	2.29e-15	3.71e-16
CL1092.Contig11_All	4.02	0	-8.65105	1.8e-13	3.15e-14
CL1092.Contig12_All	0.45	2.36	2.39079	8.67e-18	1.28e-18
CL1092.Contig15_All	2.94	0.33	-3.15528	1.31e-08	2.94e-09
CL1092.Contig1_All	10.59	1.72	-2.62222	1.29e-25	1.51e-26
CL1092.Contig3_All	3.4	0	-8.40939	1.4e-16	2.16e-17
CL1092.Contig4_All	2.17	0.4	-2.43962	4.95e-12	9.28e-13
CL1092.Contig5_All	1.85	0.82	-1.17383	0.000183	5.7e-05
CL1092.Contig7_All	4.44	1.02	-2.12199	6.06e-65	3.7e-66
CL10922.Contig1_All	0.08	1.81	4.49985	1.06e-05	2.91e-06
CL10923.Contig2_All	3.28	0.99	-1.7282	2.17e-06	5.67e-07
CL10925.Contig2_All	0.04	0.73	4.18982	5.45e-06	1.47e-06
CL10925.Contig3_All	0.07	0.8	3.51457	7.7e-07	1.94e-07
CL10927.Contig1_All	1.27	2.97	1.22563	0.000958	0.000323
CL10928.Contig2_All	0	3.69	8.52748	2.28e-07	5.53e-08
CL10929.Contig1_All	19.88	53.59	1.43065	0	0
CL10929.Contig2_All	1.51	0	-7.2384	5.72e-22	7.44e-23
CL10930.Contig1_All	4.41	0.19	-4.53671	2.42e-47	1.87e-48
CL10932.Contig1_All	59.85	12.42	-2.26869	#######	#######
CL10932.Contig2_All	1.29	0.3	-2.10434	4.96e-05	1.46e-05
CL10935.Contig1_All	2.8	6.29	1.16763	3.22e-05	9.3e-06
CL10937.Contig1_All	3.18	0.94	-1.75829	1.77e-30	1.85e-31
CL10943.Contig2_All	2.68	6.36	1.24679	3.06e-06	8.06e-07
CL10943.Contig5_All	0	1.33	7.05528	3.08e-05	8.85e-06
CL10943.Contig6_All	0.9	3.63	2.01197	1.13e-12	2.05e-13
CL10944.Contig1_All	5.47	11.58	1.08202	3.19e-10	6.53e-11
CL10945.Contig2_All	0	1.08	6.75489	0.000123	3.78e-05
CL10948.Contig1_All	0.06	3.51	5.87036	2.14e-16	3.35e-17
CL10948.Contig2_All	0	1.34	7.06609	2.28e-07	5.53e-08
CL10949.Contig1_All	0	1.74	7.44294	3.93e-10	8.09e-11
CL10949.Contig2_All	0.13	1.33	3.35484	0.000215	6.75e-05
CL10950.Contig1_All	2.58	1.25	-1.04544	0.000208	6.52e-05
CL10950.Contig2_All	8.3	18.97	1.19254	1.53e-39	1.34e-40
CL10951.Contig1_All	0	0.94	6.55459	7.98e-10	1.67e-10
CL10951.Contig2_All	0.69	8.78	3.66955	7.57e-61	4.86e-62
CL10952.Contig2_All	0.98	15.93	4.02282	3.5e-94	1.55e-95
CL10954.Contig1_All	0.11	2.24	4.34792	2.04e-05	5.76e-06
CL10954.Contig2_All	0	0.95	6.56986	4.61e-07	1.14e-07
CL10955.Contig1_All	151.56	359.2	1.2449	#######	#######
CL10956.Contig2_All	0.28	1.83	2.70835	1.96e-05	5.53e-06
CL10957.Contig1_All	1.61	0.23	-2.80735	0.000214	6.7e-05
CL10957.Contig2_All	5.47	0	-9.0954	#######	#######
CL10957.Contig3_All	1.15	0.08	-3.84549	1.85e-18	2.68e-19
CL10957.Contig4_All	0.28	2.33	3.05683	2.59e-32	2.59e-33
CL10958.Contig1_All	0.11	1.76	4	2.48e-33	2.44e-34
CL10958.Contig2_All	2.28	0.14	-4.02554	1.5e-20	2.04e-21
CL10958.Contig5_All	1.61	0.26	-2.63048	1.78e-09	3.8e-10
CL10958.Contig6_All	9.51	0.48	-4.30834	2.91e-91	1.33e-92
CL10958.Contig7_All	6.28	0.55	-3.51326	2.79e-47	2.16e-48
CL10960.Contig2_All	2.34	0.22	-3.41093	2.38e-09	5.12e-10
CL10961.Contig1_All	2.32	1.1	-1.07662	8.1e-06	2.22e-06
CL10961.Contig2_All	0.06	1.2	4.32193	7.49e-05	2.24e-05
CL10963.Contig2_All	0.18	1.78	3.30581	8.01e-08	1.88e-08
CL10964.Contig1_All	2.43	0.17	-3.83735	2.3e-15	3.73e-16
CL10969.Contig1_All	11.28	1.58	-2.83577	1.4e-41	1.19e-42
CL10969.Contig2_All	48.88	17.72	-1.46387	#######	#######
CL1097.Contig13_All	0.52	1.68	1.69188	0.000121	3.7e-05
CL1097.Contig19_All	3.37	1.07	-1.65514	7.71e-11	1.53e-11
CL1097.Contig21_All	4.13	1.17	-1.81963	1.34e-36	1.23e-37
CL1097.Contig22_All	1.04	0.17	-2.61298	6.03e-05	1.78e-05
CL1097.Contig2_All	0.51	2.05	2.00705	1.52e-07	3.64e-08
CL10970.Contig2_All	10.19	22	1.11035	3.7e-57	2.49e-58
CL10971.Contig2_All	0	2.93	8.19476	6.67e-09	1.47e-09
CL10973.Contig1_All	25.3	4.51	-2.48794	1.39e-56	9.47e-58
CL10973.Contig2_All	2.9	0.13	-4.47947	8.8e-08	2.07e-08
CL10973.Contig3_All	8.25	1.15	-2.84276	1.64e-15	2.64e-16
CL10973.Contig4_All	3.23	0.28	-3.52804	1.26e-06	3.22e-07
CL10975.Contig1_All	9.99	2.25	-2.15056	#######	#######
CL10975.Contig2_All	3.74	0.85	-2.1375	6.37e-51	4.69e-52
CL10977.Contig1_All	0.77	0	-6.26679	7.58e-08	1.78e-08
CL10978.Contig1_All	0.03	4.1	7.09452	#######	#######
CL10978.Contig2_All	0.2	7.32	5.19377	#######	#######
CL10978.Contig3_All	0.04	0.74	4.20945	7.43e-07	1.87e-07
CL10979.Contig3_All	1.18	13.18	3.48149	2.53e-28	2.77e-29
CL10981.Contig1_All	3.53	0.19	-4.2156	3.33e-09	7.23e-10
CL10982.Contig2_All	0.41	1.58	1.94623	0.000131	4.03e-05
CL10983.Contig1_All	5.39	12.66	1.23192	1.75e-22	2.24e-23
CL10983.Contig2_All	2.71	12.58	2.21477	2.49e-30	2.61e-31
CL10983.Contig3_All	20.45	52.8	1.36844	3.52e-43	2.9e-44
CL10984.Contig2_All	0	1.39	7.11894	0.000981	0.000333
CL10986.Contig1_All	33.62	4.31	-2.96356	0	0
CL10986.Contig2_All	26.16	11.34	-1.20594	4.07e-77	2.14e-78
CL1099.Contig4_All	1.29	3.04	1.2367	4.35e-06	1.16e-06
CL10990.Contig2_All	1.18	3.67	1.63699	8.79e-10	1.85e-10
CL10991.Contig3_All	3.73	0	-8.54303	3.34e-64	2.06e-65
CL10992.Contig1_All	13.59	2.25	-2.59455	3.16e-14	5.36e-15
CL10993.Contig1_All	48.95	23.92	-1.03309	#######	#######
CL10993.Contig4_All	4.06	1.31	-1.63191	1.54e-26	1.76e-27
CL10996.Contig3_All	6.82	1.25	-2.44784	4.18e-34	4.03e-35
CL10996.Contig5_All	3.01	0	-8.23362	8.76e-31	9.07e-32
CL10997.Contig1_All	0	0.89	6.47573	0.000247	7.8e-05
CL10998.Contig1_All	9.74	30.1	1.62777	8.62e-77	4.54e-78
CL10999.Contig1_All	1.12	0.04	-4.80735	4.76e-08	1.1e-08
CL11.Contig1_All	0.86	2.96	1.78319	0.000379	0.000122
CL11.Contig4_All	0.53	2.32	2.13006	3.94e-06	1.05e-06
CL1100.Contig1_All	8.56	18.63	1.12194	9.89e-12	1.88e-12
CL11001.Contig4_All	2.98	11.38	1.93312	1.19e-22	1.52e-23
CL11004.Contig2_All	0	2.1	7.71425	0.000247	7.8e-05
CL11005.Contig2_All	0.41	3.96	3.27181	2.31e-16	3.61e-17
CL11006.Contig1_All	0	0.88	6.45943	0.000977	0.000333
CL11006.Contig2_All	0.21	3.96	4.23704	5.19e-17	7.91e-18
CL11007.Contig1_All	0	161.81	13.982	0	0
CL11007.Contig2_All	0	4.88	8.93074	3.98e-28	4.38e-29
CL11007.Contig3_All	0	10.51	10.0375	1.17e-65	7.07e-67
CL11007.Contig4_All	0	29.95	11.5483	#######	#######
CL1101.Contig1_All	1.98	0	-7.62936	4.55e-05	1.33e-05
CL11010.Contig2_All	24.25	5.09	-2.25225	8.55e-90	3.97e-91
CL11014.Contig1_All	0	104.39	13.3497	0	0
CL11015.Contig1_All	5.32	24.75	2.21793	#######	#######
CL11015.Contig2_All	1.32	6.19	2.2294	1.08e-07	2.56e-08
CL11016.Contig1_All	35.98	11.68	-1.62315	1.6e-78	8.3e-80
CL11016.Contig2_All	2.8	0.72	-1.95936	9.08e-10	1.91e-10
CL11018.Contig1_All	2.94	0.32	-3.19967	7.43e-09	1.65e-09
CL11018.Contig2_All	8	1.49	-2.42469	9.32e-47	7.26e-48
CL11019.Contig1_All	1.82	0	-7.50779	0.000303	9.72e-05
CL11019.Contig2_All	1.73	0.1	-4.1127	8.85e-11	1.76e-11
CL11019.Contig3_All	4.37	1.41	-1.63194	4.92e-18	7.23e-19
CL1102.Contig2_All	1.22	5.76	2.23919	4.13e-14	7.05e-15
CL11020.Contig1_All	0	5	8.96578	0.000247	7.8e-05
CL11024.Contig1_All	22.31	75	1.7492	#######	#######
CL11024.Contig2_All	14.61	1.43	-3.35287	#######	#######
CL11027.Contig1_All	1.46	0.08	-4.18982	0.000124	3.79e-05
CL11028.Contig1_All	0.78	5.51	2.82051	4.8e-16	7.59e-17
CL11028.Contig2_All	0	2.66	8.05528	3.24e-13	5.74e-14
CL11029.Contig1_All	1.8	8.06	2.16278	1.16e-32	1.16e-33
CL11029.Contig2_All	0.64	2.62	2.03342	0.000169	5.27e-05
CL11029.Contig3_All	2.9	13.02	2.16661	2.67e-47	2.07e-48
CL1103.Contig1_All	14.87	3.37	-2.14158	6.13e-37	5.62e-38
CL1103.Contig3_All	8.45	2.07	-2.02932	3.16e-27	3.54e-28
CL1103.Contig5_All	15.12	0	-10.5622	#######	#######
CL1103.Contig6_All	5.34	0.46	-3.53713	6.9e-37	6.32e-38
CL11031.Contig1_All	23.69	11.48	-1.04516	3.22e-40	2.79e-41
CL11032.Contig2_All	0	2.31	7.85175	1.08e-15	1.74e-16
CL11033.Contig1_All	19.47	136	2.80428	0	0
CL11033.Contig2_All	0	2.21	7.7879	5.3e-16	8.4e-17
CL11033.Contig3_All	0.13	2.03	3.9649	3.4e-23	4.25e-24
CL11034.Contig10_All	3.87	1.53	-1.3388	1.26e-14	2.1e-15
CL11034.Contig14_All	5.04	1.98	-1.34792	2.19e-32	2.2e-33
CL11034.Contig15_All	0.55	1.21	1.1375	4.8e-05	1.41e-05
CL11034.Contig16_All	2.42	7.08	1.54874	1.2e-63	7.43e-65
CL11034.Contig17_All	3.27	9.67	1.56422	2.53e-19	3.58e-20
CL11034.Contig22_All	0.73	3.03	2.05335	8.94e-05	2.7e-05
CL11034.Contig29_All	0.61	2.97	2.28358	3.07e-07	7.51e-08
CL11034.Contig2_All	2.05	5.31	1.37309	5.05e-08	1.17e-08
CL11034.Contig3_All	0.18	2.44	3.76081	2.76e-06	7.25e-07
CL11034.Contig40_All	2.05	6.97	1.76554	1.26e-05	3.5e-06
CL11034.Contig44_All	0.42	3.42	3.02554	8.28e-05	2.49e-05
CL11034.Contig5_All	0.63	1.87	1.56961	2.67e-09	5.74e-10
CL11036.Contig2_All	2.07	0.43	-2.26722	1.23e-12	2.23e-13
CL11036.Contig3_All	99.68	24.25	-2.03932	0	0
CL11038.Contig2_All	0.74	2.81	1.92497	1.05e-07	2.47e-08
CL11039.Contig3_All	3.1	0	-8.27612	1.39e-16	2.16e-17
CL1104.Contig12_All	6.67	2.27	-1.55499	1.94e-13	3.4e-14
CL1104.Contig16_All	1.81	0.48	-1.91488	6.66e-07	1.67e-07
CL1104.Contig1_All	14.11	1.53	-3.20511	9.7e-70	5.54e-71
CL1104.Contig4_All	8.59	3.96	-1.11716	1.46e-13	2.55e-14
CL1104.Contig5_All	2.3	1.13	-1.02531	0.000745	0.00025
CL11041.Contig3_All	0.22	1.11	2.33498	0.000176	5.5e-05
CL11042.Contig2_All	6.68	17.77	1.41152	2.15e-14	3.62e-15
CL11043.Contig1_All	0	7.71	9.59059	1.98e-43	1.62e-44
CL11044.Contig2_All	0.28	1.33	2.24793	1.08e-07	2.56e-08
CL11044.Contig3_All	5.23	0	-9.03067	1.24e-33	1.21e-34
CL11044.Contig4_All	4.51	0.7	-2.6877	6.51e-23	8.22e-24
CL11044.Contig5_All	0	0.85	6.40939	1.88e-06	4.87e-07
CL11044.Contig7_All	1.23	0	-6.94251	1.88e-06	4.87e-07
CL11044.Contig8_All	0	1.32	7.04439	1.13e-07	2.68e-08
CL11045.Contig1_All	22.52	173.18	2.94299	0	0
CL11046.Contig2_All	2.5	0.38	-2.71786	3.88e-15	6.35e-16
CL11046.Contig3_All	3.75	1.72	-1.12448	2.59e-07	6.3e-08
CL11046.Contig4_All	8.1	1.09	-2.89359	6.09e-50	4.54e-51
CL11047.Contig1_All	37.5	18.1	-1.0509	8.36e-32	8.46e-33
CL11047.Contig2_All	18.17	5.36	-1.76125	1.32e-38	1.17e-39
CL11048.Contig2_All	87.79	25.47	-1.78526	#######	#######
CL11049.Contig1_All	7.25	46.16	2.67059	#######	#######
CL11049.Contig2_All	19.77	41.24	1.06073	3.36e-69	1.93e-70
CL1105.Contig3_All	0.05	1.47	4.87774	4.61e-07	1.14e-07
CL11051.Contig1_All	29.29	9.22	-1.66757	6.31e-50	4.7e-51
CL11051.Contig3_All	7.95	0.52	-3.93437	1.44e-36	1.33e-37
CL11051.Contig4_All	0.6	3.5	2.54432	6.97e-06	1.89e-06
CL11052.Contig2_All	2.81	0	-8.13443	9.88e-07	2.51e-07
CL11053.Contig1_All	0.14	1.1	2.97401	9.64e-06	2.65e-06
CL11053.Contig2_All	0	27.48	11.4242	#######	#######
CL11053.Contig3_All	0	1.98	7.62936	1.35e-08	3.04e-09
CL11054.Contig1_All	3.61	0	-8.49586	9.38e-14	1.62e-14
CL11055.Contig1_All	0	8.44	9.7211	1.28e-45	1.01e-46
CL11058.Contig1_All	21.08	81.69	1.95429	#######	#######
CL11062.Contig1_All	0.03	28.01	9.86676	#######	#######
CL11062.Contig2_All	0	0.77	6.26679	0.000123	3.78e-05
CL11062.Contig3_All	0.09	31.72	8.46125	0	0
CL11062.Contig4_All	0.91	32.41	5.15443	#######	#######
CL11062.Contig5_All	2.15	73.76	5.10043	0	0
CL11065.Contig1_All	3.14	13.72	2.12744	4.14e-67	2.45e-68
CL11065.Contig2_All	2.11	8.13	1.94601	2.73e-09	5.89e-10
CL11066.Contig1_All	5.48	0	-9.09803	9.87e-07	2.51e-07
CL11067.Contig2_All	1.69	9.31	2.46176	5.97e-30	6.3e-31
CL1107.Contig3_All	0.7	0	-6.12928	9.87e-07	2.51e-07
CL11071.Contig2_All	22.63	1.07	-4.40255	#######	#######
CL11071.Contig3_All	48.02	4.49	-3.41885	#######	#######
CL11072.Contig1_All	4.8	0.7	-2.77761	2.04e-12	3.75e-13
CL11072.Contig2_All	1.54	0.28	-2.45943	4.72e-05	1.39e-05
CL11074.Contig1_All	1.17	0.13	-3.16993	0.000223	7.02e-05
CL11080.Contig1_All	13.66	1.76	-2.95631	8.64e-59	5.7e-60
CL11081.Contig1_All	8.31	3.18	-1.38582	1.07e-07	2.53e-08
CL11081.Contig2_All	4.41	10.83	1.29618	3.25e-08	7.45e-09
CL11082.Contig2_All	4.25	1.35	-1.6545	6.39e-10	1.33e-10
CL11083.Contig2_All	10.07	0	-9.97585	3.16e-82	1.58e-83
CL11084.Contig1_All	4.01	0	-8.64746	2.26e-83	1.11e-84
CL11085.Contig1_All	8.85	52.28	2.56251	#######	#######
CL11085.Contig2_All	0	1.31	7.03342	3.06e-17	4.62e-18
CL11086.Contig1_All	4.08	1.08	-1.91754	0.000127	3.89e-05
CL11088.Contig1_All	0.04	2.05	5.67948	2.65e-17	3.99e-18
CL11088.Contig2_All	0.93	6.82	2.87447	3.57e-12	6.65e-13
CL1109.Contig1_All	3.17	0.27	-3.55345	4.9e-17	7.45e-18
CL1109.Contig2_All	1.86	0	-7.53916	8.82e-12	1.67e-12
CL11090.Contig2_All	15.1	0	-10.5603	3.41e-42	2.85e-43
CL11094.Contig2_All	0.84	22.44	4.73954	#######	#######
CL11099.Contig11_All	5.36	0.48	-3.48113	3.16e-24	3.85e-25
CL11099.Contig2_All	2.74	0.75	-1.86921	6.19e-10	1.29e-10
CL11099.Contig5_All	3.29	0.69	-2.25342	9.46e-09	2.1e-09
CL11099.Contig6_All	0	0.66	6.04439	3.08e-05	8.85e-06
CL11099.Contig7_All	6.87	0	-9.42417	6.6e-44	5.37e-45
CL11099.Contig9_All	0.64	1.89	1.56224	3.72e-11	7.28e-12
CL11100.Contig4_All	11.47	1.54	-2.89686	3.48e-66	2.09e-67
CL11101.Contig1_All	0	0.41	5.35755	9.3e-07	2.36e-07
CL11101.Contig2_All	3.27	10.43	1.67338	1.31e-62	8.25e-64
CL11102.Contig1_All	0.12	1.62	3.75489	4.05e-07	9.99e-08
CL11104.Contig4_All	11.46	5.36	-1.0963	0.000173	5.4e-05
CL11105.Contig1_All	8.01	2.23	-1.84476	2.27e-16	3.55e-17
CL11105.Contig2_All	5.22	11.63	1.15573	3.85e-14	6.56e-15
CL11107.Contig1_All	2.46	0.4	-2.62059	6.05e-11	1.19e-11
CL11108.Contig1_All	1.04	0	-6.70044	8.6e-05	2.59e-05
CL11108.Contig2_All	3.07	0.19	-4.01417	3.61e-11	7.06e-12
CL11110.Contig2_All	11.31	0.99	-3.51403	9.54e-22	1.25e-22
CL11113.Contig2_All	1.27	2.93	1.20607	0.000423	0.000137
CL11114.Contig10_All	0.99	5.41	2.45013	7.83e-26	9.13e-27
CL11114.Contig2_All	0	2.32	7.85798	1.59e-13	2.78e-14
CL11114.Contig7_All	0.13	0.85	2.70895	5.44e-05	1.6e-05
CL11115.Contig1_All	0.24	3.27	3.76818	4.05e-25	4.81e-26
CL11115.Contig2_All	0.22	2.54	3.52925	1.57e-10	3.16e-11
CL11116.Contig2_All	0	0.73	6.18982	0.000491	0.000161
CL11117.Contig2_All	3.4	9.82	1.53019	2.45e-19	3.47e-20
CL11117.Contig3_All	27.01	0	-11.3993	#######	#######
CL11119.Contig1_All	6.12	1.82	-1.74959	3.93e-11	7.69e-12
CL11119.Contig2_All	1.94	0.63	-1.62263	0.000654	0.000218
CL1112.Contig2_All	0.77	0	-6.26679	2.74e-07	6.68e-08
CL1112.Contig6_All	7.78	2.29	-1.76442	4.88e-27	5.52e-28
CL11121.Contig1_All	0	1.35	7.07682	2.28e-07	5.53e-08
CL11122.Contig1_All	2.34	0.57	-2.03747	0.000124	3.81e-05
CL11122.Contig2_All	0	3.09	8.27146	1.27e-16	1.97e-17
CL11123.Contig1_All	0	3.11	8.28077	4.51e-15	7.4e-16
CL11123.Contig2_All	0.14	9.57	6.09502	1.18e-36	1.09e-37
CL11126.Contig2_All	3.46	0	-8.43463	0.000569	0.000188
CL11128.Contig2_All	1.3	0.35	-1.89308	5.94e-06	1.6e-06
CL11128.Contig3_All	15.04	1.36	-3.46713	#######	#######
CL11129.Contig1_All	5.81	13.52	1.21849	5.57e-09	1.22e-09
CL11129.Contig2_All	1.98	5.82	1.55552	6.01e-06	1.62e-06
CL1113.Contig1_All	3.53	1.49	-1.24436	7.93e-06	2.17e-06
CL1113.Contig2_All	1.66	0	-7.37504	6.17e-11	1.22e-11
CL1113.Contig7_All	3.09	0.11	-4.81203	1.71e-20	2.33e-21
CL1113.Contig8_All	5.09	2.46	-1.04901	2.6e-05	7.42e-06
CL1113.Contig9_All	1.42	0	-7.14975	3.98e-08	9.16e-09
CL11134.Contig1_All	0	1.87	7.54689	1.62e-09	3.45e-10
CL11137.Contig1_All	10.87	40.47	1.8965	#######	#######
CL11138.Contig1_All	0.05	0.94	4.23266	0.000143	4.41e-05
CL11139.Contig3_All	0.06	1	4.05889	3.91e-05	1.14e-05
CL1114.Contig1_All	191.73	1025.37	2.419	0	0
CL1114.Contig2_All	14.99	290.54	4.27667	0	0
CL1114.Contig3_All	15.18	211.62	3.80123	0	0
CL1114.Contig4_All	5.5	109.84	4.31983	#######	#######
CL11141.Contig2_All	0.83	0	-6.37504	1.69e-11	3.25e-12
CL11141.Contig3_All	1.41	16.71	3.56695	#######	#######
CL11143.Contig2_All	7.83	19.63	1.32598	2.48e-22	3.19e-23
CL11144.Contig1_All	0.09	0.89	3.30581	3.4e-05	9.85e-06
CL11144.Contig2_All	0	4.08	8.67243	1.09e-49	8.15e-51
CL11144.Contig3_All	0.19	1.92	3.33704	4.45e-17	6.77e-18
CL11145.Contig1_All	28.04	0	-11.4533	0	0
CL11145.Contig2_All	4.33	0	-8.75822	1.89e-15	3.06e-16
CL11145.Contig3_All	0.83	0	-6.37504	0.000161	5.01e-05
CL11145.Contig4_All	145.84	0	-13.8321	0	0
CL11145.Contig5_All	16.42	0	-10.6812	#######	#######
CL11145.Contig6_All	0.82	0	-6.35755	1.26e-12	2.3e-13
CL11145.Contig7_All	22.15	0	-11.1131	0	0
CL11145.Contig8_All	22.52	0	-11.137	0	0
CL11149.Contig1_All	3.49	10.32	1.56414	2.36e-28	2.58e-29
CL11149.Contig2_All	1.47	6.11	2.05536	2.02e-26	2.31e-27
CL1115.Contig10_All	0.14	1.74	3.63559	9.75e-06	2.69e-06
CL1115.Contig2_All	0.32	2.01	2.65105	3.99e-13	7.11e-14
CL1115.Contig3_All	0.61	2.11	1.79036	4.23e-07	1.04e-07
CL1115.Contig8_All	0	1.09	6.76818	4.61e-07	1.14e-07
CL1115.Contig9_All	0	0.68	6.08746	9.32e-07	2.36e-07
CL11159.Contig1_All	27.49	0.3	-6.5178	#######	#######
CL11159.Contig2_All	39.58	14.69	-1.42994	2.51e-51	1.84e-52
CL11162.Contig2_All	11.49	3.63	-1.66234	3.17e-53	2.26e-54
CL11162.Contig4_All	0	1.1	6.78136	2.21e-15	3.58e-16
CL11166.Contig1_All	0.09	5.54	5.94382	2.65e-17	3.99e-18
CL11167.Contig1_All	1.81	0.46	-1.97628	1e-06	2.54e-07
CL11167.Contig2_All	2.24	0.3	-2.90046	1.76e-13	3.08e-14
CL11167.Contig4_All	2.83	1.11	-1.35024	1.06e-06	2.71e-07
CL11168.Contig1_All	2.78	12.93	2.21757	#######	#######
CL1117.Contig3_All	0.11	0.94	3.09516	1.83e-05	5.15e-06
CL11170.Contig2_All	1.48	0	-7.20945	9.89e-07	2.51e-07
CL11172.Contig1_All	2.01	0.32	-2.65105	1.02e-17	1.51e-18
CL11174.Contig1_All	0.67	3.74	2.48081	8.69e-07	2.19e-07
CL11175.Contig1_All	2.43	0	-7.92481	1.28e-05	3.55e-06
CL11175.Contig2_All	8.11	0.81	-3.32371	7.44e-10	1.55e-10
CL11176.Contig1_All	61.83	11.96	-2.37009	#######	#######
CL11177.Contig1_All	5.18	0.28	-4.20945	8.55e-22	1.12e-22
CL11177.Contig2_All	2.44	0.22	-3.47131	2.39e-09	5.12e-10
CL11179.Contig1_All	0.16	1.2	2.90689	0.000265	8.42e-05
CL1118.Contig4_All	1.12	5.94	2.40696	4.46e-09	9.75e-10
CL1118.Contig7_All	0.8	3.97	2.31107	2.18e-98	#######
CL11182.Contig1_All	92.36	278.21	1.59083	#######	#######
CL11183.Contig2_All	3.45	0.48	-2.84549	8.8e-13	1.59e-13
CL11184.Contig1_All	5.72	2.76	-1.05135	1.29e-12	2.34e-13
CL11185.Contig3_All	4.91	1	-2.29572	3.19e-06	8.4e-07
CL11186.Contig1_All	44.88	117.03	1.38273	#######	#######
CL11186.Contig2_All	66.3	240.76	1.86051	#######	#######
CL11187.Contig4_All	4.24	8.92	1.07298	1.81e-09	3.86e-10
CL11188.Contig1_All	0.87	0	-6.44294	0.000569	0.000188
CL11188.Contig2_All	2.36	0	-7.88264	8.23e-10	1.72e-10
CL11188.Contig4_All	1.47	0	-7.19967	1.44e-07	3.44e-08
CL11190.Contig1_All	1.1	7.34	2.73828	1.38e-77	7.25e-79
CL11190.Contig2_All	5.15	18.15	1.81733	#######	#######
CL11194.Contig1_All	24.52	7.22	-1.76389	2.4e-61	1.53e-62
CL11194.Contig2_All	3.19	0.84	-1.9251	7.01e-11	1.39e-11
CL11194.Contig6_All	0	2.47	7.94837	4.89e-20	6.76e-21
CL11194.Contig7_All	0.73	1.92	1.39514	0.000125	3.85e-05
CL11196.Contig1_All	0.16	3.2	4.32193	3.66e-18	5.36e-19
CL11196.Contig2_All	0	1.27	6.98869	0.000976	0.000333
CL11197.Contig1_All	2.29	19.48	3.08857	5.56e-66	3.35e-67
CL112.Contig2_All	17.87	2.97	-2.589	6.33e-45	5.07e-46
CL112.Contig5_All	4.58	0.57	-3.00631	3.67e-12	6.84e-13
CL112.Contig6_All	11.25	3.5	-1.6845	4.73e-19	6.74e-20
CL112.Contig8_All	13.76	0.35	-5.29698	1.22e-41	1.03e-42
CL11202.Contig1_All	18.9	3.6	-2.39232	1.88e-54	1.32e-55
CL11202.Contig2_All	8.31	3.63	-1.19488	5.25e-09	1.15e-09
CL11203.Contig2_All	1.52	11.94	2.97366	2.59e-40	2.24e-41
CL11204.Contig1_All	0	2.34	7.87036	0.000491	0.000161
CL11205.Contig1_All	11.47	0.5	-4.51979	1.19e-44	9.56e-46
CL1121.Contig1_All	30.85	4.59	-2.7487	#######	#######
CL1121.Contig2_All	15.41	1.82	-3.08186	4.29e-47	3.33e-48
CL1121.Contig3_All	37.89	3.82	-3.31017	#######	#######
CL11210.Contig1_All	1.02	6.27	2.6199	3.28e-30	3.44e-31
CL11213.Contig1_All	0.21	3.83	4.18888	5.19e-17	7.91e-18
CL11213.Contig2_All	0.25	1.17	2.22651	0.000301	9.64e-05
CL11218.Contig2_All	0	7.55	9.56033	5.39e-76	2.86e-77
CL11218.Contig3_All	0	6.08	9.24793	1.98e-33	1.94e-34
CL11218.Contig4_All	7.85	0.18	-5.44662	1.21e-56	8.18e-58
CL11218.Contig5_All	0.03	1.48	5.62449	2.79e-14	4.74e-15
CL1122.Contig1_All	0.02	6.82	8.41363	8.09e-85	3.94e-86
CL1122.Contig3_All	0	1.57	7.29462	1.62e-09	3.45e-10
CL1122.Contig4_All	0	2.78	8.11894	7.26e-37	6.66e-38
CL11220.Contig1_All	0.71	38.75	5.77023	0	0
CL11220.Contig2_All	0.19	11.03	5.85929	#######	#######
CL11220.Contig3_All	4.99	19.35	1.95522	5.83e-77	3.07e-78
CL11220.Contig4_All	5.89	15.35	1.3819	1.36e-69	7.8e-71
CL11221.Contig2_All	1.46	0.61	-1.25909	0.000915	0.000308
CL11223.Contig1_All	2.31	130.6	5.82112	0	0
CL11227.Contig1_All	0	1.14	6.83289	1.53e-05	4.29e-06
CL11228.Contig1_All	1.98	5.4	1.44746	4.81e-07	1.19e-07
CL1123.Contig2_All	0.25	1.36	2.44361	1.25e-05	3.47e-06
CL11232.Contig1_All	1.35	0.07	-4.26946	1.27e-05	3.55e-06
CL11232.Contig3_All	1.52	7.43	2.28929	1.23e-21	1.62e-22
CL11232.Contig4_All	1.23	0	-6.94251	2.74e-07	6.68e-08
CL11233.Contig3_All	33.96	16.95	-1.00255	7.21e-92	3.28e-93
CL11233.Contig7_All	7.16	0.19	-5.23589	1.8e-49	1.35e-50
CL11235.Contig1_All	0.47	16.6	5.14238	1.09e-70	6.16e-72
CL11236.Contig1_All	15.03	0.26	-5.85319	#######	#######
CL11236.Contig2_All	21.06	8.6	-1.2921	4.71e-68	2.76e-69
CL11237.Contig2_All	2.26	4.81	1.08971	0.000715	0.000239
CL11237.Contig4_All	1.11	10.02	3.17425	#######	#######
CL11237.Contig5_All	0.33	3.02	3.19401	1.88e-07	4.53e-08
CL11238.Contig1_All	10.94	31.96	1.54665	2.82e-60	1.83e-61
CL11238.Contig2_All	0.19	1.2	2.65896	1.09e-12	1.97e-13
CL1124.Contig1_All	1.32	5.25	1.99178	1.83e-18	2.65e-19
CL1124.Contig3_All	1.24	0.39	-1.66879	0.000288	9.2e-05
CL11242.Contig1_All	3.93	1.89	-1.05614	3.87e-05	1.13e-05
CL11244.Contig1_All	1.75	9.26	2.40366	4.52e-39	3.99e-40
CL11246.Contig1_All	5.98	13.78	1.20436	5.31e-11	1.05e-11
CL11249.Contig3_All	1.31	0	-7.03342	1.88e-06	4.87e-07
CL1125.Contig5_All	0	0.61	5.93074	0.000982	0.000333
CL11250.Contig1_All	0.36	2.2	2.61144	8.19e-07	2.06e-07
CL11251.Contig1_All	0.1	329.47	11.6859	0	0
CL11251.Contig2_All	0	2.44	7.93074	5.55e-12	1.04e-12
CL11252.Contig1_All	0.47	6.01	3.67663	1.57e-10	3.16e-11
CL11254.Contig2_All	9.19	27.4	1.57604	3.02e-48	2.3e-49
CL11255.Contig1_All	0.73	3.04	2.0581	1.03e-08	2.29e-09
CL11255.Contig2_All	1.11	0	-6.79442	0.000162	5.01e-05
CL11256.Contig2_All	1.63	0.27	-2.59384	3.39e-06	8.95e-07
CL11257.Contig2_All	35.26	5.73	-2.62143	#######	#######
CL11257.Contig3_All	5.06	1.06	-2.25507	4.02e-26	4.65e-27
CL11257.Contig4_All	1.88	0.8	-1.23266	0.000223	7.01e-05
CL11257.Contig5_All	8.49	0	-9.72962	#######	#######
CL11258.Contig1_All	17.58	8.78	-1.00164	7.97e-05	2.39e-05
CL11258.Contig2_All	22.98	1.49	-3.94699	3.16e-28	3.47e-29
CL11258.Contig3_All	27.84	5.42	-2.36079	8.48e-20	1.18e-20
CL11259.Contig1_All	0.03	48.2	10.6499	0	0
CL11259.Contig2_All	0	148.36	13.8568	0	0
CL1126.Contig1_All	3.59	11.45	1.67329	1.59e-26	1.82e-27
CL1126.Contig2_All	1.75	5.96	1.76796	8.09e-15	1.34e-15
CL11261.Contig1_All	31.23	14.58	-1.09894	1.42e-17	2.12e-18
CL11263.Contig1_All	1.75	0.48	-1.86625	2.76e-07	6.73e-08
CL11263.Contig2_All	1.41	0.2	-2.81762	1.86e-07	4.46e-08
CL11264.Contig4_All	6.22	15.47	1.31449	1.65e-32	1.64e-33
CL11266.Contig3_All	0.04	0.81	4.33985	1.45e-06	3.72e-07
CL11266.Contig4_All	0.15	3.34	4.47681	4.58e-39	4.04e-40
CL11268.Contig10_All	1.02	0	-6.67243	1.26e-12	2.3e-13
CL11268.Contig1_All	0	1.9	7.56986	8.58e-19	1.23e-19
CL11268.Contig6_All	0.61	0	-5.93074	2.08e-08	4.72e-09
CL11268.Contig9_All	2.18	0	-7.76818	1.13e-23	1.4e-24
CL11269.Contig14_All	5.86	13.37	1.19003	2.83e-24	3.44e-25
CL11269.Contig15_All	0.99	4.98	2.33065	2.52e-22	3.24e-23
CL11269.Contig16_All	0	15.1	10.5603	4.22e-69	2.43e-70
CL11269.Contig22_All	0.29	6.43	4.47069	1.06e-05	2.91e-06
CL11269.Contig23_All	0	99.24	13.2767	0	0
CL11269.Contig24_All	0.1	26.85	8.06878	3.78e-75	2.03e-76
CL11269.Contig28_All	0.32	3.01	3.23362	0.000394	0.000127
CL11269.Contig2_All	0.57	2.59	2.18392	5.85e-05	1.73e-05
CL11269.Contig34_All	0	40.04	11.9672	0	0
CL11269.Contig35_All	0	0.34	5.08746	1.87e-06	4.87e-07
CL11269.Contig36_All	0.17	184.85	10.0866	0	0
CL11269.Contig37_All	0.09	134.32	10.5435	0	0
CL11269.Contig38_All	0.07	60.27	9.74987	0	0
CL11269.Contig39_All	0	0.35	5.12928	2.28e-07	5.53e-08
CL11269.Contig3_All	0	2.3	7.84549	0.000247	7.8e-05
CL11273.Contig3_All	0.99	0.15	-2.72247	7.22e-07	1.81e-07
CL11275.Contig1_All	3.95	0.24	-4.04075	3.61e-26	4.17e-27
CL11275.Contig2_All	2.49	38.38	3.94614	#######	#######
CL11275.Contig3_All	0.5	40.28	6.33199	0	0
CL1128.Contig14_All	0	1.32	7.04439	6.15e-05	1.83e-05
CL1128.Contig3_All	1.12	4.09	1.8686	9.21e-22	1.21e-22
CL1128.Contig5_All	0	2	7.64386	1.76e-18	2.54e-19
CL1128.Contig7_All	0	1	6.64386	0.000247	7.8e-05
CL11280.Contig1_All	2.65	7.13	1.42791	0.000325	0.000105
CL11280.Contig2_All	8.76	22.62	1.3686	3.84e-22	4.97e-23
CL11280.Contig3_All	8.2	32.22	1.97426	8.15e-31	8.43e-32
CL11281.Contig3_All	1.32	7.21	2.44946	3.06e-29	3.27e-30
CL11282.Contig1_All	0.78	0.03	-4.70044	3.43e-06	9.07e-07
CL11282.Contig2_All	56.01	1.74	-5.00853	#######	#######
CL11282.Contig3_All	20.33	1.1	-4.20803	#######	#######
CL11283.Contig1_All	0.05	6.89	7.10643	2.61e-78	1.36e-79
CL11283.Contig3_All	0.07	3.44	5.61891	5.88e-21	7.9e-22
CL11283.Contig4_All	0.05	5.35	6.74147	3.32e-62	2.09e-63
CL11284.Contig1_All	45.01	98.51	1.13003	3.23e-32	3.24e-33
CL11284.Contig2_All	1.05	6.25	2.57347	1.48e-34	1.42e-35
CL11287.Contig2_All	0.96	0	-6.58496	3.97e-08	9.16e-09
CL1129.Contig2_All	0.77	2.55	1.72757	0.000966	0.000326
CL11290.Contig1_All	0	1.84	7.52356	7.79e-14	1.35e-14
CL11290.Contig2_All	4.55	9.63	1.08167	1.23e-12	2.23e-13
CL11291.Contig2_All	8.05	3.78	-1.0906	9.1e-41	7.81e-42
CL11291.Contig3_All	15.32	2.72	-2.49374	#######	#######
CL11292.Contig1_All	1.48	0	-7.20945	0.000302	9.72e-05
CL11292.Contig2_All	2.71	0.62	-2.12795	3.29e-05	9.5e-06
CL11294.Contig1_All	0	1.67	7.3837	3.08e-05	8.85e-06
CL11296.Contig2_All	0.31	1.01	1.70402	4.31e-05	1.26e-05
CL11296.Contig3_All	1.34	0.36	-1.89616	2.78e-07	6.79e-08
CL11298.Contig1_All	16.39	1.47	-3.47893	#######	#######
CL11298.Contig2_All	6.45	0	-9.33316	3.25e-76	1.72e-77
CL11298.Contig4_All	6.45	0	-9.33316	8.53e-81	4.32e-82
CL11298.Contig5_All	1.35	0	-7.07682	1.39e-16	2.16e-17
CL11299.Contig2_All	0	1.83	7.5157	0.00098	0.000333
CL11299.Contig4_All	1.81	4.32	1.25504	1.15e-15	1.85e-16
CL11299.Contig8_All	4.21	0.63	-2.7404	2.85e-17	4.31e-18
CL113.Contig14_All	3.44	0.84	-2.03395	5.86e-21	7.88e-22
CL113.Contig1_All	1.54	0.05	-4.94486	7.39e-26	8.6e-27
CL113.Contig2_All	12.62	1.24	-3.3473	#######	#######
CL113.Contig3_All	14.73	0.47	-4.96995	#######	#######
CL113.Contig5_All	2.09	0	-7.70736	6.97e-15	1.15e-15
CL113.Contig7_All	6.03	2.38	-1.3412	8.87e-10	1.87e-10
CL1130.Contig10_All	36.7	177.82	2.27657	0	0
CL1130.Contig13_All	69.35	143.44	1.04848	#######	#######
CL1130.Contig17_All	16.13	7.57	-1.09138	1.02e-18	1.46e-19
CL1130.Contig2_All	19.7	93.09	2.24043	0	0
CL1130.Contig4_All	33.22	67.98	1.03306	1.79e-47	1.38e-48
CL1130.Contig5_All	3.41	19.24	2.49627	1.41e-71	7.91e-73
CL1130.Contig7_All	48.66	121.8	1.32371	#######	#######
CL1130.Contig8_All	4.49	28.58	2.67022	#######	#######
CL1130.Contig9_All	123.9	282.86	1.19091	0	0
CL11301.Contig3_All	2.46	7.13	1.53524	4.97e-12	9.31e-13
CL11305.Contig2_All	1	13.81	3.78764	6.83e-39	6.04e-40
CL11308.Contig1_All	0.72	4.46	2.63097	5.48e-21	7.35e-22
CL1131.Contig2_All	23.31	5.88	-1.98706	4.71e-29	5.08e-30
CL11312.Contig2_All	0	1.04	6.70044	9.31e-07	2.36e-07
CL11312.Contig3_All	0.17	3.78	4.47478	3.51e-26	4.05e-27
CL11313.Contig2_All	2.26	9.22	2.02844	1.79e-42	1.49e-43
CL11316.Contig1_All	1.32	0.27	-2.28951	0.000158	4.89e-05
CL11316.Contig2_All	0.7	3.14	2.16534	2.64e-09	5.68e-10
CL11317.Contig1_All	2.07	0	-7.69349	0.000161	5.01e-05
CL11318.Contig2_All	3.66	0.87	-2.07276	0.000119	3.63e-05
CL1132.Contig1_All	17.09	2.74	-2.6409	#######	#######
CL1132.Contig2_All	3.92	0.32	-3.61471	4.24e-55	2.95e-56
CL1132.Contig5_All	2.18	0.13	-4.06774	5.41e-34	5.23e-35
CL1132.Contig6_All	4.86	1.94	-1.3249	1.56e-22	1.99e-23
CL11320.Contig1_All	3.32	140.38	5.40201	0	0
CL11320.Contig2_All	0.09	2	4.47393	2.81e-06	7.4e-07
CL11320.Contig3_All	2.32	23.5	3.34046	5.41e-55	3.77e-56
CL11322.Contig2_All	0.89	0.12	-2.89077	1.86e-07	4.46e-08
CL11322.Contig3_All	3.63	0.69	-2.3953	2.91e-26	3.35e-27
CL11322.Contig4_All	3.7	1.05	-1.81714	2.39e-20	3.28e-21
CL11323.Contig2_All	0	4.82	8.91289	1.98e-43	1.62e-44
CL11324.Contig1_All	0.41	4.62	3.4942	9.72e-17	1.5e-17
CL11324.Contig2_All	6.71	2	-1.74631	9e-18	1.33e-18
CL11326.Contig1_All	0.76	15.11	4.31336	7.62e-77	4.01e-78
CL11326.Contig2_All	4.23	11.3	1.41759	1.91e-18	2.77e-19
CL11326.Contig3_All	2.2	9.06	2.04201	1.21e-24	1.45e-25
CL11327.Contig1_All	16.04	44.47	1.47116	1.19e-21	1.57e-22
CL11328.Contig2_All	5.1	36.17	2.82622	#######	#######
CL11329.Contig1_All	10.01	2.43	-2.04241	2.04e-42	1.7e-43
CL11329.Contig2_All	16.69	5.66	-1.56011	6.14e-46	4.84e-47
CL11330.Contig2_All	1.1	0	-6.78136	4.61e-12	8.63e-13
CL11335.Contig1_All	4.38	10.45	1.2545	5.55e-20	7.69e-21
CL11336.Contig2_All	0	1.92	7.58496	5.57e-08	1.3e-08
CL11338.Contig3_All	0.18	1.63	3.1788	1.88e-07	4.53e-08
CL11339.Contig1_All	1.91	0	-7.57743	2.26e-10	4.59e-11
CL11339.Contig2_All	2.7	0	-8.07682	1.98e-17	2.97e-18
CL11340.Contig1_All	2.96	12.25	2.04911	1.76e-23	2.19e-24
CL11340.Contig2_All	47.12	135.05	1.51908	3.27e-80	1.67e-81
CL11346.Contig1_All	0.46	3.24	2.81629	3.72e-11	7.28e-12
CL11346.Contig3_All	0.19	2.79	3.87619	7.05e-14	1.22e-14
CL1135.Contig2_All	1.33	0	-7.05528	4.56e-05	1.33e-05
CL1135.Contig3_All	4.05	82.72	4.35224	#######	#######
CL11357.Contig2_All	2.17	0.73	-1.57173	0.000841	0.000283
CL11358.Contig1_All	1.84	0.3	-2.61667	0.000175	5.46e-05
CL11358.Contig2_All	11.26	2.14	-2.39552	2.47e-14	4.18e-15
CL1136.Contig11_All	14.87	42.49	1.51472	2.31e-95	1.02e-96
CL1136.Contig5_All	0.21	1.49	2.82685	1.32e-07	3.14e-08
CL1136.Contig6_All	0.08	1.23	3.94252	1.24e-13	2.17e-14
CL1136.Contig8_All	2.76	1.01	-1.45031	1.91e-11	3.69e-12
CL11360.Contig1_All	2.19	0.16	-3.77479	4.08e-12	7.62e-13
CL11361.Contig2_All	0.38	1.55	2.0282	3.08e-05	8.88e-06
CL11362.Contig2_All	2.72	0	-8.08746	5.53e-20	7.67e-21
CL11363.Contig1_All	3.46	1.2	-1.52774	0.000841	0.000283
CL11364.Contig3_All	2.97	1.39	-1.09538	1.85e-07	4.45e-08
CL11364.Contig4_All	0.57	0	-5.83289	3.98e-08	9.16e-09
CL11366.Contig1_All	4.09	15.33	1.90619	3.27e-52	2.37e-53
CL11366.Contig2_All	3.92	1.96	-1	0.00037	0.00012
CL11367.Contig1_All	5.05	13.46	1.41432	3.1e-59	2.03e-60
CL11368.Contig1_All	1.8	30.6	4.08746	#######	#######
CL11368.Contig2_All	0	1.34	7.06609	7.6e-06	2.08e-06
CL1137.Contig1_All	1.42	0.2	-2.82782	1.93e-06	5.03e-07
CL1137.Contig2_All	0.68	0	-6.08746	8.58e-05	2.59e-05
CL1137.Contig3_All	0	1.63	7.34873	3.29e-09	7.13e-10
CL1137.Contig5_All	8.96	44.42	2.30964	#######	#######
CL1137.Contig6_All	0.22	2.21	3.32847	1.01e-07	2.38e-08
CL11370.Contig2_All	0.16	1.18	2.88264	0.000265	8.42e-05
CL11371.Contig1_All	1	2.14	1.09761	0.000236	7.44e-05
CL11372.Contig1_All	0	3.8	8.56986	2.65e-35	2.5e-36
CL11372.Contig2_All	0.04	0.88	4.45943	5.46e-06	1.47e-06
CL11374.Contig1_All	28.82	2.05	-3.81337	1.27e-92	5.72e-94
CL11374.Contig2_All	14.05	1.16	-3.59837	4.37e-51	3.21e-52
CL11374.Contig5_All	0	0.97	6.59991	3.08e-05	8.85e-06
CL11376.Contig1_All	12.25	3.2	-1.93664	7.19e-18	1.06e-18
CL11378.Contig1_All	0.27	3.21	3.57154	5.54e-10	1.15e-10
CL11379.Contig1_All	42.18	7.91	-2.41481	#######	#######
CL11379.Contig2_All	15.63	0.77	-4.34332	#######	#######
CL11379.Contig3_All	3.29	1.38	-1.25342	4.75e-09	1.04e-09
CL1138.Contig10_All	0	3.62	8.49985	7.03e-27	7.97e-28
CL1138.Contig11_All	0	3.71	8.53528	4.06e-43	3.35e-44
CL1138.Contig12_All	3.34	8.55	1.35608	5.88e-16	9.33e-17
CL1138.Contig14_All	1.29	3.12	1.27418	3.85e-07	9.47e-08
CL1138.Contig1_All	1.16	3.91	1.75304	3.24e-13	5.75e-14
CL1138.Contig2_All	9.41	95.05	3.33642	0	0
CL1138.Contig3_All	0	2.7	8.07682	1.24e-25	1.45e-26
CL1138.Contig6_All	0.49	15	4.93604	#######	#######
CL1138.Contig9_All	0.25	1.4	2.48543	5.03e-07	1.25e-07
CL11380.Contig1_All	0.33	1.95	2.56294	4.3e-10	8.88e-11
CL11384.Contig1_All	3.91	13.1	1.74433	1.2e-22	1.53e-23
CL11384.Contig2_All	7.48	16.91	1.17677	1.24e-15	1.99e-16
CL11387.Contig1_All	1.49	5.61	1.91269	3.64e-08	8.36e-09
CL11389.Contig1_All	12.16	28.98	1.25291	2.85e-47	2.21e-48
CL11389.Contig2_All	0.36	1.1	1.61143	4.15e-05	1.21e-05
CL11392.Contig1_All	7.98	0.88	-3.18081	6.91e-09	1.53e-09
CL11392.Contig2_All	9.35	0.22	-5.40939	2.3e-34	2.21e-35
CL11393.Contig1_All	0	0.92	6.52356	1.53e-05	4.29e-06
CL11393.Contig2_All	0.9	8.92	3.30905	1.45e-43	1.19e-44
CL11398.Contig1_All	3.26	7.24	1.15112	4.59e-07	1.13e-07
CL11398.Contig2_All	2.53	6.3	1.31621	0.000265	8.42e-05
CL114.Contig1_All	7.19	0.22	-5.03042	1.31e-42	1.09e-43
CL114.Contig2_All	50.87	0.84	-5.92028	#######	#######
CL114.Contig6_All	1.16	3.52	1.60145	3.51e-05	1.02e-05
CL114.Contig7_All	14.82	3.3	-2.16701	1.97e-64	1.21e-65
CL114.Contig8_All	6.79	2.35	-1.53075	3.85e-30	4.04e-31
CL1140.Contig1_All	0.35	2.62	2.90414	8.25e-10	1.73e-10
CL11401.Contig2_All	2.25	0	-7.81378	2.41e-12	4.45e-13
CL11402.Contig1_All	0	0.68	6.08746	0.000247	7.8e-05
CL11403.Contig1_All	87.81	32.18	-1.44822	#######	#######
CL11403.Contig3_All	16.18	3.07	-2.3979	2.37e-50	1.76e-51
CL11404.Contig1_All	0.67	4.83	2.84979	2e-06	5.22e-07
CL11405.Contig1_All	1.03	3.23	1.64889	2.86e-09	6.16e-10
CL11405.Contig4_All	0.47	0	-5.55459	0.000303	9.72e-05
CL11405.Contig5_All	0.48	1.81	1.91488	1.89e-06	4.92e-07
CL11406.Contig2_All	3.55	9	1.34211	1.3e-07	3.1e-08
CL11408.Contig1_All	1.11	4.94	2.15395	2.01e-05	5.68e-06
CL11408.Contig2_All	0.81	4.04	2.31836	3.21e-10	6.58e-11
CL11412.Contig1_All	7.82	3.01	-1.37741	1.19e-06	3.03e-07
CL11414.Contig2_All	0	0.25	4.64386	0.000975	0.000333
CL11414.Contig3_All	4.5	0	-8.81378	2.4e-65	1.46e-66
CL11414.Contig5_All	0	0.78	6.2854	0.000123	3.78e-05
CL11415.Contig3_All	0.12	2.61	4.44294	8.97e-21	1.21e-21
CL11415.Contig5_All	0.35	5.53	3.98185	3.46e-43	2.85e-44
CL11415.Contig6_All	0.07	3.13	5.48266	2e-28	2.18e-29
CL11415.Contig7_All	0	3.88	8.59991	1.49e-36	1.38e-37
CL11416.Contig1_All	23.03	3.02	-2.93089	5.63e-21	7.56e-22
CL11417.Contig1_All	8.01	89.63	3.48411	0	0
CL11417.Contig2_All	12.97	46.43	1.83988	6.35e-76	3.37e-77
CL11417.Contig3_All	0.13	15.16	6.86561	#######	#######
CL11418.Contig1_All	0.08	3.63	5.50383	8.55e-34	8.3e-35
CL11419.Contig1_All	6.54	20.07	1.61768	8.91e-42	7.51e-43
CL11419.Contig2_All	5.13	10.29	1.00421	6.07e-11	1.2e-11
CL1142.Contig1_All	25.68	11.97	-1.10122	2.32e-74	1.26e-75
CL11421.Contig1_All	9.64	38.87	2.01155	5.85e-78	3.05e-79
CL11421.Contig3_All	241.66	10.93	-4.46661	0	0
CL11421.Contig4_All	13.85	6.66	-1.05629	2.24e-09	4.81e-10
CL11422.Contig1_All	13.63	34.49	1.33939	1.47e-22	1.87e-23
CL11423.Contig1_All	0.2	3.32	4.05311	2.38e-11	4.63e-12
CL11423.Contig3_All	0	0.75	6.22882	0.000975	0.000333
CL11423.Contig4_All	0	2.75	8.10329	6.58e-13	1.19e-13
CL11424.Contig1_All	1.3	0	-7.02237	0.000162	5.01e-05
CL11424.Contig2_All	2.83	0.7	-2.01538	0.000737	0.000247
CL11425.Contig1_All	3.43	15.3	2.15725	2.88e-94	1.28e-95
CL11425.Contig2_All	0.3	6.61	4.46162	5.78e-41	4.95e-42
CL11425.Contig3_All	0	0.66	6.04439	1.87e-06	4.87e-07
CL11428.Contig1_All	0	0.53	5.72792	0.00098	0.000333
CL11428.Contig2_All	0.1	1.56	3.96347	7.7e-07	1.94e-07
CL11429.Contig1_All	14.56	6.47	-1.17017	1.25e-06	3.21e-07
CL1143.Contig13_All	2.27	0.62	-1.87235	7.01e-11	1.39e-11
CL1143.Contig4_All	1.65	0.63	-1.38904	2.98e-07	7.28e-08
CL1143.Contig5_All	1.1	0.16	-2.78136	8.39e-09	1.86e-09
CL1143.Contig6_All	1.53	0.75	-1.02857	0.000104	3.17e-05
CL1143.Contig7_All	3.41	0.64	-2.41363	5.25e-31	5.41e-32
CL1143.Contig9_All	0.6	0	-5.90689	1.09e-08	2.44e-09
CL11431.Contig1_All	0.25	5.72	4.51602	1.58e-16	2.46e-17
CL11432.Contig4_All	2.71	0	-8.08215	1.79e-13	3.15e-14
CL11434.Contig1_All	0.12	9.56	6.3159	2.48e-64	1.52e-65
CL11436.Contig1_All	0	1.5	7.22882	9.33e-07	2.36e-07
CL11437.Contig1_All	28.26	0	-11.4645	1.73e-64	1.06e-65
CL11437.Contig2_All	9.44	0	-9.88264	1.55e-22	1.98e-23
CL11437.Contig3_All	4.42	0	-8.7879	2.09e-08	4.72e-09
CL11438.Contig2_All	0	1.81	7.49985	1.62e-09	3.45e-10
CL11439.Contig2_All	10.86	1.18	-3.20217	2.66e-88	1.25e-89
CL1144.Contig1_All	1.48	6.01	2.02177	9.27e-08	2.18e-08
CL1144.Contig2_All	0.39	3.31	3.08528	2.53e-05	7.22e-06
CL11440.Contig1_All	28.26	4.21	-2.74687	#######	#######
CL11441.Contig1_All	0.81	3.37	2.05675	0.000756	0.000253
CL11444.Contig2_All	0	3.12	8.2854	4.51e-15	7.4e-16
CL11445.Contig1_All	0	3.67	8.51964	4.51e-15	7.4e-16
CL11445.Contig2_All	0	0.96	6.58496	0.000492	0.000161
CL11446.Contig2_All	2.81	5.88	1.06525	1.7e-11	3.28e-12
CL11446.Contig3_All	0.94	0	-6.55459	1.88e-06	4.87e-07
CL11446.Contig4_All	0.99	1.99	1.00727	5.06e-06	1.36e-06
CL11448.Contig2_All	1.55	0	-7.27612	4.3e-10	8.89e-11
CL11448.Contig4_All	2.57	0.6	-2.09873	6.81e-17	1.04e-17
CL11449.Contig1_All	0.24	4.26	4.14975	9.09e-24	1.12e-24
CL11449.Contig2_All	0	1	6.64386	0.000493	0.000161
CL1145.Contig2_All	5.9	1.06	-2.47665	1.64e-39	1.43e-40
CL11450.Contig1_All	33.83	69.56	1.03995	2.2e-28	2.41e-29
CL11451.Contig2_All	4.86	10.23	1.07378	2.17e-10	4.41e-11
CL11453.Contig1_All	0.7	3.85	2.45943	0.000176	5.5e-05
CL11458.Contig1_All	0.59	6.28	3.41198	1.14e-22	1.45e-23
CL11459.Contig1_All	18	4.32	-2.05889	#######	#######
CL11459.Contig2_All	43.79	10.82	-2.0169	0	0
CL11460.Contig1_All	31.65	13.69	-1.20908	5.25e-21	7.04e-22
CL11462.Contig1_All	8.71	47.07	2.43406	#######	#######
CL11463.Contig1_All	2.16	9.81	2.18322	2.28e-11	4.42e-12
CL11464.Contig1_All	608.76	36.73	-4.05084	0	0
CL11466.Contig2_All	0.27	1.89	2.80735	3.5e-07	8.57e-08
CL11466.Contig3_All	3.51	0.11	-4.9959	2.56e-08	5.84e-09
CL11466.Contig4_All	3.94	0.15	-4.71516	4.32e-19	6.14e-20
CL1147.Contig3_All	3.84	0	-8.58496	1.57e-09	3.34e-10
CL11471.Contig2_All	1.04	4.89	2.23325	9.8e-13	1.78e-13
CL11472.Contig1_All	92.65	38.5	-1.26693	#######	#######
CL11473.Contig1_All	0.03	1.18	5.29768	8.56e-10	1.8e-10
CL11473.Contig2_All	1.03	10.88	3.40096	3.28e-38	2.94e-39
CL11478.Contig1_All	8.78	0.21	-5.38576	3.37e-57	2.27e-58
CL11478.Contig2_All	31.35	0.66	-5.56986	#######	#######
CL11479.Contig2_All	9.79	0.57	-4.10228	1.97e-26	2.26e-27
CL1148.Contig1_All	4.31	22.58	2.38929	1.5e-60	9.7e-62
CL1148.Contig2_All	7.84	34.64	2.14351	6.87e-69	3.97e-70
CL1148.Contig4_All	0.08	1.86	4.53916	5.46e-06	1.47e-06
CL1148.Contig5_All	4.73	31.66	2.74275	2.46e-85	1.19e-86
CL11481.Contig1_All	2.07	65.49	4.98357	#######	#######
CL11481.Contig2_All	1.77	58.16	5.03821	0	0
CL11481.Contig3_All	2.83	51.87	4.19603	0	0
CL11481.Contig4_All	2.41	121.28	5.65317	0	0
CL11483.Contig3_All	0.39	1.31	1.74802	0.000185	5.79e-05
CL11484.Contig2_All	277.64	97.38	-1.51152	0	0
CL11484.Contig3_All	12.18	0.46	-4.72674	5.85e-80	2.98e-81
CL11484.Contig4_All	2.12	0.73	-1.5381	6.27e-08	1.46e-08
CL11488.Contig2_All	0.79	2.51	1.66776	1.66e-06	4.28e-07
CL11488.Contig4_All	5.14	0.09	-5.8357	7.01e-32	7.08e-33
CL11490.Contig3_All	0.07	7.64	6.77007	6.14e-37	5.62e-38
CL11491.Contig1_All	61.83	18.88	-1.71145	7.9e-47	6.15e-48
CL11491.Contig2_All	13.64	0.96	-3.82867	5.56e-19	7.93e-20
CL11494.Contig2_All	0.33	2.21	2.74351	1.09e-12	1.97e-13
CL11496.Contig1_All	9.86	1.35	-2.86863	5.81e-31	5.98e-32
CL11496.Contig2_All	4.31	0.2	-4.42962	1.04e-13	1.81e-14
CL11497.Contig2_All	0.23	1.83	2.99214	2.97e-06	7.83e-07
CL11498.Contig2_All	69.21	31.46	-1.13746	5.22e-71	2.94e-72
CL11499.Contig3_All	3.23	10.85	1.74809	2.06e-10	4.17e-11
CL115.Contig1_All	8.59	3.21	-1.42008	1.99e-06	5.18e-07
CL1150.Contig1_All	4.27	1.09	-1.96991	1.89e-18	2.74e-19
CL1150.Contig2_All	32.19	15.65	-1.04045	2.08e-57	1.4e-58
CL11500.Contig2_All	1.88	0	-7.55459	0.00057	0.000188
CL11502.Contig2_All	32.09	2.51	-3.67636	#######	#######
CL11503.Contig1_All	11.7	5.64	-1.05274	#######	#######
CL11503.Contig3_All	35.2	9.73	-1.85506	0	0
CL11504.Contig1_All	4.29	0.73	-2.55501	2.33e-29	2.5e-30
CL11507.Contig2_All	0.07	1.52	4.44057	5.45e-06	1.47e-06
CL11508.Contig1_All	0.25	6.32	4.65993	2.39e-66	1.43e-67
CL11509.Contig2_All	0.04	19.3	8.91438	#######	#######
CL11510.Contig1_All	7.78	38.38	2.30251	3.16e-76	1.67e-77
CL11510.Contig2_All	1.93	4.76	1.30236	1.35e-13	2.35e-14
CL11512.Contig2_All	0	0.45	5.49185	0.000492	0.000161
CL11512.Contig3_All	0.41	1.61	1.97337	1.57e-05	4.42e-06
CL11514.Contig1_All	17.98	67.57	1.90999	#######	#######
CL11514.Contig2_All	1.1	3.05	1.47131	0.000261	8.29e-05
CL11518.Contig2_All	0.41	2.19	2.41723	5.96e-05	1.76e-05
CL11519.Contig2_All	0.21	3.77	4.1661	2.2e-39	1.93e-40
CL11520.Contig1_All	35.92	16.9	-1.08776	2.51e-71	1.41e-72
CL11520.Contig2_All	21.84	6.04	-1.85435	1.72e-92	7.76e-94
CL11520.Contig4_All	16.51	7.94	-1.05613	6.03e-09	1.32e-09
CL11522.Contig4_All	0.43	9.21	4.42079	3.04e-40	2.64e-41
CL11522.Contig5_All	0.46	2.3	2.32193	1.46e-14	2.44e-15
CL11525.Contig2_All	0.12	3.58	4.89885	4.36e-73	2.39e-74
CL11528.Contig3_All	0.58	0.06	-3.27302	1.27e-05	3.54e-06
CL11528.Contig4_All	18.4	1.18	-3.96285	#######	#######
CL1153.Contig4_All	2.64	9.86	1.90105	1.45e-25	1.7e-26
CL11531.Contig2_All	0	2.91	8.18487	8.16e-28	9.05e-29
CL11531.Contig3_All	0	3.21	8.32643	3.51e-32	3.53e-33
CL11533.Contig2_All	0.45	3.49	2.95523	6.36e-10	1.33e-10
CL11534.Contig3_All	9.36	4.54	-1.04382	2.57e-05	7.33e-06
CL11535.Contig12_All	3.45	1.07	-1.68899	3.19e-10	6.54e-11
CL11535.Contig1_All	2.14	0.3	-2.83458	4.79e-15	7.87e-16
CL11535.Contig5_All	1.05	4.72	2.1684	8.54e-18	1.27e-18
CL11536.Contig2_All	3.61	1.14	-1.66297	3.53e-08	8.11e-09
CL11537.Contig1_All	2.23	14.41	2.69196	1.57e-41	1.33e-42
CL11537.Contig2_All	1.19	0	-6.89482	0.000569	0.000188
CL11537.Contig3_All	2.23	0.31	-2.8467	0.000297	9.49e-05
CL1154.Contig1_All	4.52	12.58	1.47674	1.13e-32	1.12e-33
CL1154.Contig3_All	0.22	2.19	3.31535	2.88e-16	4.52e-17
CL1154.Contig4_All	1.54	0.59	-1.38414	0.000262	8.32e-05
CL11540.Contig1_All	0	2.93	8.19476	6.27e-36	5.87e-37
CL11540.Contig2_All	0.42	3.82	3.18511	9.34e-31	9.69e-32
CL11541.Contig2_All	0.28	1.89	2.75489	2e-06	5.22e-07
CL11543.Contig4_All	0.05	0.93	4.21723	7.43e-07	1.87e-07
CL11544.Contig1_All	19.74	130.39	2.72364	0	0
CL11544.Contig2_All	0	4.63	8.85487	6.27e-36	5.87e-37
CL11545.Contig2_All	0.61	3.99	2.70951	1.65e-12	3.02e-13
CL11546.Contig1_All	0	3.5	8.45121	3.08e-05	8.85e-06
CL11547.Contig1_All	1	5.92	2.5656	2.33e-30	2.44e-31
CL11547.Contig2_All	4.72	11.44	1.27723	1.68e-20	2.28e-21
CL11547.Contig3_All	0.42	6.04	3.84609	3.71e-23	4.65e-24
CL11549.Contig1_All	5.8	15.89	1.45399	4.37e-28	4.81e-29
CL11549.Contig2_All	1.75	0	-7.45121	8.82e-12	1.67e-12
CL1155.Contig4_All	0.64	2.23	1.8009	0.000334	0.000108
CL11552.Contig2_All	1.12	33.66	4.90946	#######	#######
CL11553.Contig1_All	0	1.33	7.05528	1.88e-06	4.87e-07
CL11553.Contig2_All	0.63	1.8	1.51457	1.43e-13	2.5e-14
CL11553.Contig3_All	5.28	2.12	-1.31647	1.84e-28	2.01e-29
CL11555.Contig2_All	5.19	2.31	-1.16784	4.05e-10	8.36e-11
CL11557.Contig1_All	0.59	2.62	2.15078	8.35e-26	9.73e-27
CL11557.Contig5_All	3.02	1.41	-1.09885	0.000305	9.82e-05
CL11562.Contig1_All	1.7	0.84	-1.01707	5.25e-05	1.55e-05
CL11562.Contig2_All	1.03	2.08	1.01394	2.02e-06	5.27e-07
CL11563.Contig2_All	42.19	6.63	-2.66982	#######	#######
CL11566.Contig1_All	3.09	7.6	1.29839	3.05e-17	4.61e-18
CL11566.Contig2_All	4.67	10.8	1.20954	4e-20	5.52e-21
CL11566.Contig3_All	0.73	0	-6.18982	2.42e-05	6.88e-06
CL11566.Contig4_All	1.6	0.22	-2.8625	1.77e-08	4e-09
CL11566.Contig7_All	3.11	0	-8.28077	1.46e-18	2.1e-19
CL11567.Contig2_All	19.44	0.88	-4.46538	8.56e-75	4.62e-76
CL11567.Contig3_All	8.93	0.84	-3.4102	7.44e-09	1.65e-09
CL11568.Contig2_All	0.17	6.49	5.25461	1.66e-75	8.89e-77
CL11569.Contig2_All	0	33.51	11.7104	#######	#######
CL1157.Contig1_All	49.03	111.83	1.18957	1.5e-63	9.34e-65
CL1157.Contig2_All	1.9	6.08	1.67807	4.08e-18	5.97e-19
CL1157.Contig3_All	13.73	89.06	2.69745	#######	#######
CL1157.Contig4_All	119.58	864.15	2.85331	0	0
CL11570.Contig1_All	0.16	5.25	5.03617	3.5e-33	3.45e-34
CL11570.Contig2_All	0	3.09	8.27146	3.82e-23	4.8e-24
CL11571.Contig1_All	2.08	0.35	-2.57116	2.12e-05	6.01e-06
CL11572.Contig1_All	2.07	0	-7.69349	7.57e-08	1.78e-08
CL11573.Contig1_All	11.02	4.52	-1.28573	1.33e-35	1.25e-36
CL11575.Contig3_All	5.52	2.24	-1.30117	1.87e-05	5.27e-06
CL11576.Contig1_All	19.31	9.49	-1.02487	2.8e-11	5.46e-12
CL11577.Contig2_All	0	2.45	7.93664	1.48e-41	1.26e-42
CL11577.Contig3_All	0.12	2.18	4.18322	1.9e-29	2.03e-30
CL11578.Contig3_All	0.77	0.15	-2.3599	0.000222	6.97e-05
CL1158.Contig2_All	3.15	0.56	-2.49185	1.16e-18	1.67e-19
CL1158.Contig3_All	0.19	0.77	2.01886	9.65e-05	2.92e-05
CL1158.Contig4_All	4.23	0.86	-2.29825	3.6e-08	8.26e-09
CL11580.Contig1_All	0.64	4.18	2.70736	3.53e-26	4.08e-27
CL11580.Contig2_All	1.62	7.72	2.25261	2.17e-37	1.97e-38
CL11581.Contig2_All	9.72	2.92	-1.73499	7.28e-13	1.31e-13
CL11582.Contig1_All	1.94	0	-7.59991	3.98e-08	9.16e-09
CL11582.Contig2_All	4.82	0	-8.91289	1.28e-45	1.01e-46
CL11583.Contig3_All	0.68	3.02	2.15094	2.05e-08	4.65e-09
CL11585.Contig1_All	0.14	2.52	4.16993	4.06e-22	5.26e-23
CL11585.Contig2_All	0.63	2.05	1.7022	1.25e-06	3.19e-07
CL11586.Contig1_All	0.23	5.16	4.48766	8.97e-38	8.11e-39
CL11586.Contig2_All	0.8	11.19	3.80607	5.21e-67	3.09e-68
CL11587.Contig1_All	10.86	26.1	1.26503	1.84e-40	1.59e-41
CL11588.Contig2_All	3.25	28.46	3.13042	#######	#######
CL11588.Contig3_All	0.38	2.21	2.53998	3.48e-17	5.27e-18
CL11589.Contig1_All	0.08	28.66	8.48482	#######	#######
CL11589.Contig2_All	0	20.27	10.9851	#######	#######
CL11589.Contig3_All	0	11.51	10.1687	#######	#######
CL1159.Contig3_All	0.2	2.01	3.32912	6.53e-07	1.64e-07
CL1159.Contig4_All	0.19	1.62	3.09192	3.4e-05	9.85e-06
[truncated: 29,457 more rows]

## Sheet: S0 vs S3
Supplementary table S2-2 Differentially expressed genes between S0 and S3
Gene ID	EMB FPKM	SE_GE FPKM	log2(SE_GE/EMB)	FDR(EMB-vs-SE_GE)	Pvalue(EMB-vs-SE_GE)
CL1.Contig2_All	9.49	1.64	-2.53271	2.26249e-66	1.43478e-67
CL1.Contig4_All	5.22	1.52	-1.77998	1.96895e-24	2.60758e-25
CL10.Contig16_All	7.14	1.34	-2.41369	8.09581e-33	8.71278e-34
CL10.Contig17_All	28.81	6.03	-2.25634	6.26032e-123	2.34906e-124
CL10.Contig18_All	19.38	5.79	-1.74293	3.67455e-53	2.7747e-54
CL10.Contig20_All	1.95	0.14	-3.79998	1.47681e-06	4.06248e-07
CL10.Contig2_All	99.62	41.39	-1.26715	5.72264e-191	1.40855e-192
CL10.Contig4_All	31.09	8.6	-1.85404	1.78221e-92	8.57924e-94
CL10.Contig8_All	0.61	1.57	1.36388	1.46086e-05	4.36396e-06
CL100.Contig1_All	2.18	28	3.68303	1.04444e-126	3.79646e-128
CL1000.Contig1_All	6.89	34.05	2.30508	1.97889e-104	8.59912e-106
CL1000.Contig3_All	0.82	7.7	3.23116	1.68207e-28	2.00144e-29
CL10000.Contig1_All	0	5.46	9.09276	7.03458e-47	5.85632e-48
CL10000.Contig3_All	0	0.53	5.72792	0.000102283	3.29454e-05
CL10000.Contig4_All	0	3.55	8.47168	1.85392e-31	2.05656e-32
CL10000.Contig6_All	0	3.16	8.30378	1.1746e-24	1.5454e-25
CL10000.Contig7_All	0	0.59	5.88264	0.000101995	3.29454e-05
CL10000.Contig8_All	0	3.31	8.37069	1.5269e-25	1.95968e-26
CL10002.Contig2_All	0.65	4.78	2.8785	3.27042e-27	4.01446e-28
CL10002.Contig4_All	4.88	11.96	1.29326	6.06879e-20	9.12802e-21
CL10007.Contig1_All	2.35	39.16	4.05865	3.35675e-112	1.3717e-113
CL10007.Contig2_All	0.1	1.03	3.36457	3.47042e-06	9.8357e-07
CL10009.Contig3_All	15.9	1.16	-3.77683	8.49802e-61	5.8015e-62
CL10011.Contig1_All	0.68	3.61	2.40839	6.16699e-20	9.27898e-21
CL10011.Contig4_All	8.32	3.29	-1.3385	9.67597e-33	1.04318e-33
CL10014.Contig1_All	4.47	0.71	-2.65438	0.000278512	9.36018e-05
CL10015.Contig1_All	7.42	19.09	1.36333	1.09904e-15	1.90475e-16
CL10015.Contig4_All	5.49	1.13	-2.28048	1.13983e-07	2.90772e-08
CL10017.Contig1_All	4.65	11.8	1.34348	2.25908e-29	2.63044e-30
CL10017.Contig2_All	0	9.72	9.92481	3.77717e-125	1.39055e-126
CL10017.Contig3_All	1.24	12.08	3.28421	1.74022e-33	1.84855e-34
CL1002.Contig1_All	16.39	40.04	1.28863	3.30158e-19	5.0884e-20
CL10021.Contig2_All	0	2.87	8.16491	9.77675e-07	2.66152e-07
CL10022.Contig1_All	18.58	8.59	-1.11302	1.78579e-20	2.64728e-21
CL10022.Contig2_All	0.24	2.46	3.35755	5.94256e-17	9.84542e-18
CL10023.Contig1_All	8.78	2.51	-1.80653	1.49266e-11	3.07396e-12
CL10023.Contig2_All	11.35	3.58	-1.66466	1.33387e-16	2.23656e-17
CL10024.Contig2_All	2.7	0	-8.07682	4.01232e-07	1.06219e-07
CL10025.Contig2_All	2.19	0	-7.77479	2.10406e-24	2.78852e-25
CL10025.Contig3_All	0	0.33	5.04439	0.000197822	6.55762e-05
CL10026.Contig1_All	65.3	24.05	-1.44105	1.76234e-46	1.47666e-47
CL1003.Contig4_All	1.76	0.52	-1.75899	3.0539e-05	9.36556e-06
CL10034.Contig2_All	2.76	0.22	-3.64909	2.55515e-06	7.16712e-07
CL10036.Contig1_All	4.62	9.96	1.10825	8.10305e-10	1.81668e-10
CL10036.Contig2_All	0.73	66.1	6.50061	0	0
CL10036.Contig3_All	0	0.69	6.10852	0.000381198	0.000130527
CL10038.Contig2_All	2.66	1.1	-1.27392	1.46382e-05	4.3734e-06
CL10038.Contig3_All	4.05	1.43	-1.50191	5.8647e-09	1.38045e-09
CL1004.Contig2_All	2.55	11.28	2.1452	4.69544e-35	4.83534e-36
CL1004.Contig3_All	0	26.1	11.3498	4.10575e-162	1.18334e-163
CL10040.Contig2_All	1.55	5.32	1.77916	9.46212e-15	1.6939e-15
CL10041.Contig2_All	0.47	1.04	1.14585	0.000545252	0.000189168
CL10043.Contig2_All	1.83	0	-7.5157	0.000654785	0.00022935
CL10044.Contig2_All	14.1	42.08	1.57744	1.28519e-266	2.27872e-268
CL10046.Contig2_All	1.43	12.93	3.17664	3.69187e-71	2.2093e-72
CL10048.Contig2_All	7.87	3.8	-1.05036	1.4172e-06	3.89654e-07
CL1005.Contig2_All	2.49	0.61	-2.02926	4.08691e-05	1.26597e-05
CL10051.Contig1_All	1.73	46.96	4.76259	1.47214e-254	2.73938e-256
CL10051.Contig2_All	1.38	12.43	3.17109	8.01308e-75	4.59018e-76
CL10051.Contig3_All	0.6	8.34	3.79701	8.18725e-51	6.39004e-52
CL10051.Contig4_All	0.08	1.78	4.47573	2.99444e-11	6.25564e-12
CL10051.Contig5_All	0	2.22	7.79442	2.11727e-11	4.38422e-12
CL10051.Contig8_All	0	1.14	6.83289	5.28293e-05	1.65517e-05
CL10054.Contig1_All	6.19	12.65	1.03113	2.25128e-07	5.85968e-08
CL10054.Contig2_All	5.24	12.55	1.26005	8.44104e-13	1.64132e-13
CL10056.Contig1_All	0.49	11.8	4.58986	1.96448e-76	1.1085e-77
CL10056.Contig2_All	3.02	9.39	1.63658	5.88515e-23	8.11758e-24
CL10057.Contig2_All	0	0.91	6.50779	9.7973e-07	2.66152e-07
CL10057.Contig5_All	0	4.38	8.77479	2.39612e-32	2.60786e-33
CL10057.Contig7_All	2.41	20.99	3.1226	5.4465e-85	2.80554e-86
CL10057.Contig8_All	5.29	36.78	2.79758	6.62728e-136	2.25062e-137
CL10058.Contig1_All	0.9	0	-6.49185	0.000652893	0.00022935
CL10058.Contig2_All	5.59	0.22	-4.66727	1.22094e-18	1.91489e-19
CL10059.Contig3_All	9.27	1.26	-2.87915	3.14667e-49	2.52048e-50
CL10060.Contig1_All	9.61	1.69	-2.50751	1.71378e-26	2.14462e-27
CL10061.Contig1_All	10.62	0	-10.0526	2.62769e-37	2.57818e-38
CL10061.Contig2_All	85.41	0.05	-10.7383	0	0
CL10061.Contig4_All	5.16	0	-9.01123	1.31838e-22	1.83688e-23
CL10065.Contig2_All	518.96	1069.55	1.04331	0	0
CL10065.Contig3_All	0.19	3.15	4.05128	2.14509e-16	3.61764e-17
CL10066.Contig1_All	1.03	3.97	1.94649	3.11417e-19	4.79792e-20
CL10067.Contig2_All	0.79	12.68	4.00456	4.17494e-108	1.76652e-109
CL10067.Contig3_All	0.78	1.76	1.17403	0.000334767	0.000113205
CL10068.Contig1_All	3.73	53.83	3.85116	2.62085e-281	4.40586e-283
CL10068.Contig2_All	0.21	1.35	2.6845	1.6279e-05	4.87294e-06
CL10069.Contig2_All	8.17	0.92	-3.15063	1.43168e-22	2.0014e-23
CL10070.Contig1_All	0.7	8.38	3.58152	1.03271e-22	1.43483e-23
CL10071.Contig1_All	11.64	3.69	-1.6574	7.00478e-20	1.05714e-20
CL10072.Contig1_All	1.26	0	-6.97728	2.66124e-08	6.51228e-09
CL10072.Contig2_All	0	0.56	5.80735	0.000380998	0.000130527
CL10072.Contig3_All	0.53	1.89	1.83432	0.000212273	7.07368e-05
CL10073.Contig1_All	6.49	2.27	-1.51553	2.51814e-11	5.23372e-12
CL10073.Contig2_All	5.7	40.65	2.83422	7.14834e-175	1.91591e-176
CL10073.Contig3_All	0.77	1.89	1.29546	3.16808e-05	9.73282e-06
CL10074.Contig2_All	0	5.31	9.05257	5.32843e-90	2.62754e-91
CL10075.Contig2_All	1.35	0.35	-1.94753	2.70377e-07	7.08402e-08
CL10076.Contig1_All	1.26	0	-6.97728	1.03533e-07	2.63008e-08
CL10076.Contig2_All	0.92	0	-6.52356	0.000655775	0.00022935
CL1008.Contig2_All	0.2	0	-4.32193	4.5149e-05	1.40614e-05
CL1008.Contig3_All	7.21	2.25	-1.68007	7.5158e-50	5.9526e-51
CL1008.Contig5_All	9.57	4.61	-1.05375	1.37134e-28	1.62852e-29
CL1008.Contig6_All	0.48	2.15	2.16323	2.33665e-10	5.09962e-11
CL10080.Contig1_All	62.92	19.11	-1.71919	2.01202e-232	4.0865e-234
CL10080.Contig2_All	0.22	2.12	3.26849	5.55352e-06	1.5958e-06
CL10081.Contig1_All	0.34	1.43	2.07241	0.0006135	0.000213806
CL10081.Contig2_All	10.58	52.38	2.30768	2.13772e-124	7.91512e-126
CL10081.Contig3_All	0	35	11.7731	1.38136e-237	2.7428e-239
CL10081.Contig4_All	0.15	1.21	3.01197	9.51181e-05	3.0519e-05
CL10084.Contig1_All	3.58	1.57	-1.1892	1.75743e-08	4.25004e-09
CL10084.Contig2_All	0.78	0.08	-3.2854	4.28721e-07	1.13751e-07
CL10087.Contig2_All	1.12	0.08	-3.80735	1.34776e-06	3.6985e-07
CL1009.Contig3_All	1.27	0.14	-3.18133	3.88821e-11	8.1561e-12
CL1009.Contig4_All	0.84	1.78	1.08342	0.000164178	5.38212e-05
CL10090.Contig1_All	9.5	1.18	-3.00914	1.16267e-22	1.61809e-23
CL10090.Contig2_All	9.08	1.9	-2.25669	1.14261e-14	2.04984e-15
CL10091.Contig1_All	22.6	48.53	1.10255	2.31065e-53	1.74016e-54
CL10092.Contig1_All	0.59	5.45	3.20747	5.88477e-26	7.47122e-27
CL10092.Contig2_All	0.07	97.02	10.4367	0	0
CL10092.Contig3_All	0.2	3.01	3.91169	4.78122e-07	1.27207e-07
CL10093.Contig1_All	24.76	8.46	-1.54928	2.50818e-63	1.65476e-64
CL10093.Contig3_All	9.84	4.59	-1.10016	4.05221e-17	6.67756e-18
CL1010.Contig1_All	0.66	4.1	2.63509	4.19333e-14	7.70284e-15
CL1010.Contig2_All	0.68	6.9	3.34299	3.78133e-27	4.6484e-28
CL10100.Contig3_All	2.21	7.31	1.72583	5.47569e-18	8.7622e-19
CL10101.Contig7_All	0.38	2.48	2.70627	1.37535e-17	2.22584e-18
CL10103.Contig2_All	8.35	117.6	3.81597	0	0
CL10104.Contig2_All	1.07	2.38	1.15335	0.000125963	4.0975e-05
CL10104.Contig3_All	0.24	0.92	1.9386	0.000623038	0.000217242
CL10112.Contig2_All	3.65	0.69	-2.40323	6.77667e-05	2.1438e-05
CL10113.Contig1_All	73.7	23.46	-1.65146	8.58051e-302	1.35264e-303
CL10113.Contig2_All	0.32	0	-5	4.52304e-05	1.40614e-05
CL10113.Contig3_All	9.9	3.11	-1.67051	2.20411e-55	1.61378e-56
CL10114.Contig1_All	13.67	2.83	-2.27214	1.54079e-70	9.27908e-72
CL10114.Contig2_All	51.19	17.98	-1.50947	1.81078e-111	7.43978e-113
CL10115.Contig4_All	1.57	0	-7.29462	1.18032e-05	3.48172e-06
CL10116.Contig1_All	6.4	0.46	-3.79837	6.15545e-90	3.03666e-91
CL10116.Contig2_All	9.24	4.1	-1.17227	9.2781e-17	1.54609e-17
CL10116.Contig3_All	20.28	4.02	-2.33479	5.72313e-178	1.50609e-179
CL10116.Contig4_All	10.24	1.31	-2.96658	1.7882e-70	1.07785e-71
CL10117.Contig2_All	0.89	2.95	1.72884	1.27653e-06	3.49668e-07
CL10117.Contig3_All	16.88	6.78	-1.31596	3.09641e-14	5.66528e-15
CL10117.Contig5_All	0.03	0.77	4.68182	7.28838e-12	1.47629e-12
CL10117.Contig6_All	7.61	2.99	-1.34775	3.39837e-07	8.95098e-08
CL10117.Contig7_All	2.57	0.89	-1.52989	3.47309e-05	1.06985e-05
CL10117.Contig8_All	0	0.23	4.52356	0.000197401	6.55762e-05
CL10118.Contig1_All	0.15	3.29	4.45505	6.00778e-06	1.73058e-06
CL10119.Contig2_All	1.81	0	-7.49985	0.000336121	0.000114125
CL1012.Contig2_All	16.46	5.35	-1.62135	7.96029e-40	7.43242e-41
CL10121.Contig2_All	5.39	0	-9.07414	1.26585e-16	2.1205e-17
CL10122.Contig1_All	1.17	0.34	-1.7829	3.05421e-05	9.36556e-06
CL10125.Contig1_All	0.24	1.47	2.61471	5.41462e-07	1.44831e-07
CL10126.Contig3_All	5.02	0.51	-3.29912	2.75914e-32	3.00734e-33
CL10126.Contig4_All	15.38	3.16	-2.28306	2.30373e-70	1.39127e-71
CL1013.Contig2_All	3.2	0	-8.32193	1.10642e-58	7.76162e-60
CL1013.Contig3_All	3.55	0	-8.47168	2.03778e-18	3.21906e-19
CL1013.Contig4_All	3.5	0.81	-2.11136	3.31324e-21	4.80546e-22
CL1013.Contig6_All	4.51	0.08	-5.81698	1.47922e-86	7.4976e-88
CL1013.Contig8_All	1.45	0	-7.17991	0.000654035	0.00022935
CL10131.Contig2_All	14.41	0.28	-5.6855	9.89185e-14	1.85042e-14
CL10139.Contig1_All	15.73	6.85	-1.19934	3.57871e-71	2.1412e-72
CL1014.Contig2_All	1.71	0	-7.41785	0.000172925	5.6789e-05
CL10140.Contig1_All	0.15	3.67	4.61275	5.65521e-13	1.09215e-13
CL10140.Contig2_All	2.51	10.15	2.01572	2.70716e-30	3.0852e-31
CL10140.Contig3_All	1.25	38.33	4.93847	2.51649e-242	4.9009e-244
CL10143.Contig1_All	3.71	0.45	-3.04342	7.75999e-05	2.4657e-05
CL10144.Contig3_All	8.17	2.88	-1.50427	1.47628e-08	3.55638e-09
CL10145.Contig1_All	127.51	56.44	-1.17582	1.43343e-218	3.09018e-220
CL10148.Contig2_All	0.45	2.48	2.46234	8.07611e-13	1.56908e-13
CL10148.Contig4_All	0.82	3.84	2.22741	2.10375e-16	3.54636e-17
CL10149.Contig2_All	4.94	2	-1.30451	2.31479e-19	3.54554e-20
CL10149.Contig3_All	0	1.87	7.54689	1.76631e-08	4.27972e-09
CL1015.Contig1_All	1.6	0.4	-2	1.16226e-07	2.96702e-08
CL10150.Contig1_All	12.33	2.59	-2.25115	3.94949e-47	3.27628e-48
CL10150.Contig2_All	6.49	0.68	-3.25461	4.0585e-33	4.34248e-34
CL10152.Contig2_All	4.64	0.66	-2.81359	1.34142e-24	1.76886e-25
CL10154.Contig1_All	0	0.91	6.50779	0.000102159	3.29454e-05
CL10155.Contig2_All	5.46	0.58	-3.23478	5.38725e-27	6.65048e-28
CL10157.Contig2_All	15.09	4.7	-1.68286	5.95961e-26	7.56876e-27
CL1016.Contig1_All	0.05	1.68	5.07039	1.90111e-19	2.90648e-20
CL1016.Contig4_All	0	0.52	5.70044	5.01663e-07	1.33714e-07
CL1016.Contig5_All	0.31	1.4	2.17509	1.66909e-08	4.03092e-09
CL10160.Contig2_All	2.97	0.32	-3.21432	2.38923e-06	6.68884e-07
CL10161.Contig1_All	2.2	0	-7.78136	2.66297e-08	6.51228e-09
CL10162.Contig1_All	0	0.62	5.9542	0.000382118	0.000130527
CL10164.Contig1_All	5.46	12.56	1.20186	1.75999e-17	2.86322e-18
CL10164.Contig3_All	6.07	1.25	-2.27977	1.97285e-13	3.73954e-14
CL10165.Contig1_All	2.76	5.68	1.04122	4.17501e-10	9.21502e-11
CL10168.Contig1_All	0.4	2.2	2.45943	6.20147e-07	1.66311e-07
CL10168.Contig2_All	6.04	56.01	3.21306	0	0
CL10169.Contig2_All	1.12	3.95	1.81835	1.79722e-11	3.71142e-12
CL10169.Contig3_All	1.36	0	-7.08746	3.87054e-48	3.15554e-49
CL10169.Contig4_All	1.57	4.27	1.44347	4.37679e-34	4.59882e-35
CL10169.Contig5_All	1.2	4.68	1.96347	6.0855e-52	4.6718e-53
CL1017.Contig1_All	0	3.78	8.56224	1.25517e-14	2.25642e-15
CL1017.Contig3_All	0	1.98	7.62936	6.75762e-08	1.69559e-08
CL10172.Contig1_All	106.03	50.58	-1.06783	2.08876e-116	8.19984e-118
CL10172.Contig2_All	8.15	2.85	-1.51584	7.84238e-06	2.28658e-06
CL10173.Contig1_All	1.2	23.02	4.26178	1.32711e-152	4.0284e-154
CL10174.Contig3_All	35.78	13.67	-1.38814	0	0
CL10175.Contig4_All	0.12	1.18	3.29768	1.90334e-11	3.93438e-12
CL10176.Contig1_All	0.42	4.01	3.25514	3.13556e-33	3.347e-34
CL10176.Contig2_All	0.01	0.86	6.42626	4.61301e-09	1.08022e-09
CL10179.Contig1_All	0.61	4.1	2.74874	2.64801e-14	4.83004e-15
CL10179.Contig2_All	2.58	9.4	1.86529	1.66999e-35	1.70421e-36
CL1018.Contig1_All	0.05	1.6	5	1.48438e-09	3.37172e-10
CL1018.Contig3_All	0	1.15	6.84549	4.14847e-11	8.7266e-12
CL1018.Contig4_All	1.33	29.57	4.47464	3.54719e-284	5.9106e-286
CL10180.Contig1_All	4.98	1.65	-1.59368	9.42479e-08	2.38624e-08
CL10184.Contig1_All	0.47	79.05	7.39396	2.34721e-230	4.81444e-232
CL10184.Contig2_All	0.32	26.4	6.36632	5.46657e-102	2.42806e-103
CL10185.Contig1_All	121.56	26.34	-2.20634	0	0
CL10185.Contig2_All	76.91	33.61	-1.19428	8.18021e-103	3.60828e-104
CL10186.Contig1_All	0	0.5	5.64386	7.23185e-06	2.09886e-06
CL10186.Contig2_All	5.93	32.45	2.45211	5.73026e-109	2.40644e-110
CL10186.Contig3_All	5.71	0.17	-5.06988	2.40822e-26	3.02612e-27
CL10188.Contig2_All	0	0.96	6.58496	7.24421e-13	1.40324e-13
CL10188.Contig3_All	0	3.04	8.24793	2.48141e-51	1.92018e-52
CL1019.Contig2_All	3.1	7.34	1.24351	4.62929e-05	1.44284e-05
CL1019.Contig4_All	2.14	7.62	1.83218	9.98763e-13	1.94954e-13
CL1019.Contig5_All	1.1	4.97	2.17574	2.63101e-08	6.42132e-09
CL10190.Contig2_All	0.7	1.99	1.50734	7.4052e-05	2.35062e-05
CL10193.Contig2_All	0	8.03	9.64926	3.96911e-86	2.0227e-87
CL10194.Contig1_All	0	5.94	9.21432	8.15406e-11	1.73699e-11
CL10194.Contig3_All	0	7.81	9.60918	1.59633e-10	3.4574e-11
CL10197.Contig10_All	0	5.56	9.11894	2.14421e-45	1.82972e-46
CL10197.Contig11_All	0.4	1.05	1.39232	5.66006e-05	1.78224e-05
CL10197.Contig15_All	2.24	0.04	-5.80735	2.39331e-16	4.0489e-17
CL10197.Contig4_All	2.56	0.79	-1.69622	8.54563e-06	2.49804e-06
CL10197.Contig8_All	1.82	0.07	-4.70044	1.34839e-06	3.6985e-07
CL10198.Contig1_All	1.12	0.05	-4.48543	1.22102e-18	1.91489e-19
CL10198.Contig2_All	0.89	0	-6.47573	3.1977e-17	5.2505e-18
CL10199.Contig2_All	28.32	10.67	-1.40826	2.6555e-74	1.5324e-75
CL10199.Contig3_All	9.82	22.4	1.1897	1.51489e-52	1.154e-53
CL1020.Contig2_All	3.67	0.34	-3.43217	2.81367e-17	4.60626e-18
CL1020.Contig3_All	4.58	0.85	-2.42981	1.47646e-19	2.25226e-20
CL10200.Contig1_All	0	1.43	7.15987	1.40408e-05	4.1777e-06
CL10200.Contig2_All	2.3	10.42	2.17965	6.036e-23	8.32692e-24
CL10200.Contig3_All	1.89	17.97	3.24913	7.20933e-69	4.43542e-70
CL10200.Contig4_All	0	4.94	8.94837	1.22943e-19	1.86737e-20
CL10201.Contig2_All	0	1.57	7.29462	0.000734448	0.000259808
CL10203.Contig1_All	5.1	0.65	-2.97199	3.50412e-10	7.7098e-11
CL10206.Contig3_All	0	0.48	5.58496	0.000197923	6.55762e-05
CL10207.Contig2_All	8.41	2.6	-1.69359	2.23472e-05	6.75246e-06
CL10211.Contig1_All	0	69.91	12.7713	0	0
CL10211.Contig2_All	2.02	9.47	2.22901	2.2868e-35	2.33728e-36
CL10217.Contig1_All	0.65	3.62	2.47748	4.19201e-10	9.25298e-11
CL10218.Contig1_All	0.56	11.01	4.29724	4.83428e-168	1.34067e-169
CL10218.Contig2_All	2.88	12.53	2.12125	4.15789e-88	2.08022e-89
CL1022.Contig2_All	0	0.97	6.59991	3.71074e-06	1.05447e-06
CL1022.Contig3_All	0.42	5.15	3.61611	4.49964e-20	6.74694e-21
CL10220.Contig1_All	22.47	7.57	-1.56963	7.27558e-94	3.46002e-95
CL10220.Contig2_All	7.8	0	-9.60733	1.39177e-94	6.59084e-96
CL10223.Contig2_All	2.09	0.32	-2.70736	8.97423e-13	1.74556e-13
CL10225.Contig1_All	1.37	0.06	-4.51307	4.012e-07	1.06219e-07
CL10225.Contig2_All	6.01	0.36	-4.0613	3.76537e-51	2.9221e-52
CL10227.Contig2_All	0.37	2.38	2.68536	2.85611e-16	4.84816e-17
CL10228.Contig1_All	14.69	0	-10.5206	2.58214e-19	3.96622e-20
CL10228.Contig3_All	3.26	0	-8.34873	1.5541e-14	2.80712e-15
CL10228.Contig4_All	19.53	0.61	-5.00074	0	0
CL10229.Contig1_All	16.21	4.31	-1.91112	3.4684e-50	2.73198e-51
CL1023.Contig2_All	0.26	1.67	2.68326	5.8428e-10	1.29931e-10
CL1023.Contig5_All	1.61	3.33	1.04846	9.95873e-05	3.2013e-05
CL10231.Contig1_All	0.4	2.68	2.74416	3.51563e-11	7.36266e-12
CL10231.Contig2_All	0.28	1.29	2.20387	3.07319e-06	8.67544e-07
CL10231.Contig3_All	0.31	1.33	2.10109	1.94716e-06	5.42838e-07
CL10231.Contig5_All	1.55	0.31	-2.32193	0.000187146	6.18806e-05
CL10231.Contig6_All	3.8	0.57	-2.73697	1.44851e-18	2.2767e-19
CL10232.Contig1_All	6.78	3.39	-1	9.18115e-17	1.52974e-17
CL10232.Contig3_All	2.06	0.38	-2.43857	4.73546e-18	7.56366e-19
CL10233.Contig2_All	0	49.81	12.2822	1.40675e-135	4.78474e-137
CL10233.Contig3_All	0	1.35	7.07682	0.000381433	0.000130527
CL10233.Contig4_All	0.6	571.28	9.89502	0	0
CL10235.Contig2_All	0	4.67	8.86728	1.0527e-21	1.50857e-22
CL10236.Contig1_All	4.4	25.69	2.54563	5.81145e-83	3.0519e-84
CL10237.Contig1_All	0	15.26	10.5755	1.02583e-213	2.26138e-215
CL10237.Contig2_All	0	1.05	6.71425	1.60136e-20	2.36796e-21
CL1024.Contig1_All	0.91	2.82	1.63176	0.000227506	7.60126e-05
CL10240.Contig1_All	9.41	32.84	1.80319	1.28669e-38	1.22844e-39
CL10242.Contig1_All	74.59	3.29	-4.50282	0	0
CL10242.Contig2_All	10.56	0.37	-4.83494	7.54568e-50	5.97706e-51
CL10243.Contig1_All	2.09	5.55	1.40898	1.26121e-10	2.71638e-11
CL10243.Contig2_All	0.95	5.64	2.5697	2.875e-18	4.56258e-19
CL10245.Contig1_All	0.71	2.2	1.63161	3.53415e-05	1.08929e-05
CL10245.Contig2_All	10.68	26.01	1.28415	9.2955e-34	9.82012e-35
CL10246.Contig2_All	0	1.32	7.04439	0.000197734	6.55762e-05
CL10246.Contig4_All	0	2.91	8.18488	9.78474e-07	2.66152e-07
CL10248.Contig1_All	7.3	3.09	-1.24029	8.31834e-05	2.64936e-05
CL10249.Contig1_All	5.14	17.94	1.80334	3.43813e-42	3.09236e-43
CL10249.Contig2_All	0	0.88	6.45943	0.000102172	3.29454e-05
CL1025.Contig1_All	1.01	3.28	1.69934	9.94133e-05	3.19476e-05
CL1025.Contig2_All	0.84	3.48	2.05063	2.24061e-11	4.65026e-12
CL10250.Contig1_All	0	1.57	7.29462	8.15285e-11	1.73699e-11
CL10251.Contig1_All	6.53	101.52	3.95854	0	0
CL10251.Contig2_All	2.56	58.13	4.50507	0	0
CL10253.Contig2_All	6.28	0	-9.29462	3.32291e-23	4.54826e-24
CL10253.Contig3_All	3	0.63	-2.25154	2.37758e-12	4.7151e-13
CL10256.Contig1_All	12.21	3.62	-1.754	4.54766e-23	6.25542e-24
CL10257.Contig2_All	0	1.55	7.27612	1.76715e-08	4.27972e-09
CL10258.Contig4_All	42.94	14.53	-1.56329	1.45309e-75	8.27008e-77
CL10260.Contig1_All	0.49	3.92	3	6.34301e-48	5.19408e-49
CL10260.Contig2_All	0.88	3.97	2.17356	7.97509e-33	8.58202e-34
CL10262.Contig1_All	0	6.22	9.28077	1.09154e-16	1.82286e-17
CL10264.Contig1_All	24.39	9.07	-1.42712	4.24613e-31	4.7502e-32
CL10265.Contig1_All	0.21	3.86	4.20014	4.77819e-07	1.27207e-07
CL10265.Contig2_All	2.03	0.32	-2.66534	9.464e-05	3.03526e-05
CL10266.Contig1_All	0	0.67	6.06609	0.000382627	0.000130527
CL10267.Contig2_All	5.19	14.32	1.46423	2.52805e-11	5.25538e-12
CL10272.Contig2_All	1.56	0.2	-2.96347	0.000136213	4.44504e-05
CL10276.Contig1_All	9.49	34.99	1.88246	9.82819e-70	5.98636e-71
CL10278.Contig1_All	12.88	26.96	1.06569	2.3975e-27	2.93458e-28
CL10279.Contig1_All	0	1.59	7.31288	2.70212e-22	3.80768e-23
CL10279.Contig4_All	0.02	12.51	9.28887	2.1751e-170	5.94472e-172
CL10280.Contig1_All	0.7	0	-6.12928	0.00065311	0.00022935
CL10280.Contig2_All	2.79	0.73	-1.9343	6.38547e-21	9.3309e-22
CL10282.Contig2_All	7.69	0.12	-6.00188	2.13517e-168	5.9033e-170
CL10283.Contig2_All	0	2.41	7.91289	9.7855e-07	2.66152e-07
CL10285.Contig2_All	18.56	4.29	-2.11315	2.7629e-92	1.33322e-93
CL10286.Contig1_All	6.25	13.9	1.15316	3.52398e-25	4.56602e-26
CL10286.Contig3_All	2.79	5.95	1.09262	2.5873e-10	5.65622e-11
CL10287.Contig2_All	13.15	2.13	-2.62614	2.53076e-28	3.02518e-29
CL10287.Contig3_All	10.5	3.89	-1.43255	3.01593e-08	7.40638e-09
CL10289.Contig2_All	11.73	54.76	2.22292	9.53987e-104	4.16768e-105
CL10290.Contig3_All	0.75	2.18	1.53937	2.28509e-05	6.90804e-06
CL10291.Contig2_All	2.79	0.59	-2.24148	1.05429e-18	1.65018e-19
CL10292.Contig1_All	0.51	2.46	2.27009	2.63112e-08	6.42132e-09
CL10292.Contig3_All	0	5.77	9.17243	5.07854e-43	4.5082e-44
CL10295.Contig1_All	0.69	9.96	3.85148	7.74792e-24	1.04273e-24
CL10295.Contig2_All	0.66	9.44	3.83825	8.55964e-18	1.37858e-18
CL10297.Contig2_All	9.72	4.2	-1.21057	9.20358e-32	1.01327e-32
CL10298.Contig1_All	1.25	0.13	-3.26534	0.000328573	0.000110972
CL10299.Contig1_All	0	0.75	6.22882	0.000197974	6.55762e-05
CL103.Contig1_All	2.44	5.03	1.04368	5.28285e-08	1.31817e-08
CL103.Contig2_All	0.84	5.67	2.75489	1.72422e-19	2.63404e-20
CL103.Contig4_All	0	1	6.64386	0.000733133	0.000259808
CL10300.Contig2_All	4.49	1.52	-1.56264	1.75756e-15	3.06684e-16
CL10301.Contig1_All	4.43	0.58	-2.93318	1.39175e-16	2.33494e-17
CL10302.Contig1_All	3.9	8.73	1.16251	1.23947e-13	2.32766e-14
CL10303.Contig5_All	68.48	19.59	-1.80557	7.72535e-165	2.19226e-166
CL10305.Contig1_All	0	1.21	6.91886	3.71061e-06	1.05447e-06
CL10306.Contig1_All	0	1.41	7.13955	1.07853e-11	2.20262e-12
CL10306.Contig2_All	0.21	4.4	4.38904	3.57707e-25	4.63708e-26
CL10306.Contig4_All	0.04	1.14	4.83289	1.33387e-07	3.42472e-08
CL1031.Contig2_All	3.06	0.76	-2.00946	4.62218e-11	9.73922e-12
CL1031.Contig3_All	1.58	0	-7.30378	5.7578e-11	1.21807e-11
CL1031.Contig4_All	2.88	0.58	-2.31194	2.72624e-11	5.6746e-12
CL10311.Contig3_All	1.05	0.31	-1.76005	0.000257123	8.62152e-05
CL10312.Contig1_All	14.62	31.62	1.11289	2.3961e-36	2.40162e-37
CL10314.Contig2_All	0.63	4.52	2.8429	4.41587e-17	7.28104e-18
CL10316.Contig1_All	1.17	12.3	3.39408	2.75335e-109	1.15017e-110
CL10316.Contig3_All	32.84	77.36	1.23613	5.28862e-132	1.84802e-133
CL10319.Contig1_All	7.74	19.8	1.35509	7.16578e-46	6.05874e-47
CL10320.Contig1_All	0.34	2.01	2.56359	6.56528e-06	1.90062e-06
CL10322.Contig1_All	0	1.19	6.89482	9.04719e-09	2.15012e-09
CL10322.Contig2_All	0.18	2.14	3.57154	7.72023e-15	1.37815e-15
CL10322.Contig3_All	0	0.9	6.49185	2.5702e-07	6.71776e-08
CL10323.Contig1_All	199.93	481.88	1.26918	0	0
CL10324.Contig1_All	21.19	94.25	2.15311	0	0
CL10324.Contig2_All	0	0.54	5.75489	3.4541e-08	8.51858e-09
CL10325.Contig1_All	0	1.35	7.07682	1.20639e-09	2.7265e-10
CL10328.Contig2_All	0.33	1.47	2.15528	0.000611123	0.0002129
CL10328.Contig3_All	5.22	2.44	-1.09717	9.56839e-12	1.94884e-12
CL1033.Contig2_All	3.93	1.82	-1.11059	0.000129348	4.20886e-05
CL10331.Contig1_All	0	1.17	6.87036	9.76955e-07	2.66152e-07
CL10332.Contig1_All	192.31	17.31	-3.47376	0	0
CL10332.Contig2_All	1.53	0	-7.25739	4.47136e-10	9.88614e-11
CL10333.Contig2_All	0.87	3.15	1.85626	4.93923e-05	1.54164e-05
CL10334.Contig1_All	10.15	29.74	1.55092	1.14961e-56	8.28584e-58
CL10337.Contig1_All	4.82	52.08	3.43362	0	0
CL10337.Contig3_All	3.76	1.63	-1.20586	5.41992e-09	1.27369e-09
CL10338.Contig4_All	2	0	-7.64386	6.00917e-06	1.73251e-06
CL10338.Contig5_All	2.92	0	-8.18982	8.84081e-10	1.98676e-10
CL10338.Contig6_All	0.93	0	-6.53916	1.34937e-08	3.24052e-09
CL10339.Contig1_All	0.33	4.51	3.77259	3.04194e-23	4.15918e-24
CL1034.Contig2_All	11.48	5.44	-1.07744	1.9684e-21	2.83662e-22
CL1034.Contig3_All	31.11	11.84	-1.39371	4.81214e-76	2.72604e-77
CL1034.Contig7_All	7.64	2.1	-1.86318	5.23416e-20	7.8638e-21
CL10340.Contig1_All	3.28	9.72	1.56726	9.81465e-11	2.10142e-11
CL10346.Contig3_All	12.22	0.11	-6.7956	2.50448e-48	2.03574e-49
CL10348.Contig1_All	6.96	3.45	-1.01249	3.12923e-09	7.23962e-10
CL10349.Contig1_All	57.54	443.84	2.9474	0	0
CL1035.Contig1_All	0.07	4.11	5.87564	2.15562e-16	3.6411e-17
CL1035.Contig2_All	14.08	6.97	-1.01442	3.13311e-11	6.55096e-12
CL10351.Contig1_All	3.72	0	-8.53916	5.33638e-28	6.42632e-29
CL10351.Contig2_All	2.15	0.4	-2.42626	2.71339e-10	5.93674e-11
CL10351.Contig3_All	12.29	1.04	-3.56283	1.00528e-112	4.0867e-114
CL10352.Contig1_All	15.04	2.96	-2.34514	6.60142e-44	5.7742e-45
CL10352.Contig2_All	4.83	0.47	-3.36129	2.49981e-18	3.96108e-19
CL10355.Contig3_All	0.12	3.22	4.74595	4.78084e-07	1.27207e-07
CL10356.Contig1_All	20.44	7.83	-1.38431	1.53842e-72	9.05662e-74
CL10357.Contig3_All	6.39	13.43	1.07157	6.73035e-15	1.19881e-15
CL1036.Contig3_All	0.7	8.82	3.65535	3.19428e-56	2.31376e-57
CL1036.Contig4_All	1.81	0.19	-3.25192	1.72346e-12	3.39764e-13
CL10363.Contig2_All	1.03	0	-6.6865	0.00065441	0.00022935
CL10365.Contig1_All	0.08	4.21	5.71768	6.71668e-40	6.26844e-41
CL10366.Contig2_All	0.32	3.42	3.41785	0.000454035	0.000156566
CL10367.Contig1_All	0.45	3.43	2.93021	7.73142e-17	1.28582e-17
CL1037.Contig2_All	0.4	0	-5.32193	2.30934e-05	6.99698e-06
CL1037.Contig3_All	0.69	0	-6.10852	1.88226e-12	3.71608e-13
CL1037.Contig4_All	3.29	1.43	-1.20207	7.64177e-12	1.55167e-12
CL1037.Contig5_All	1.85	0	-7.53138	1.05753e-24	1.38758e-25
CL1037.Contig6_All	2.99	0.34	-3.13654	1.83162e-50	1.43594e-51
CL1037.Contig7_All	1.79	0.58	-1.62583	2.40725e-08	5.86478e-09
CL10370.Contig1_All	2.07	16.34	2.98071	2.21127e-62	1.48015e-63
CL10370.Contig2_All	0.56	41.91	6.22572	2.21902e-205	5.07938e-207
CL10371.Contig1_All	1.54	0.28	-2.45943	0.000794708	0.000283116
CL10373.Contig2_All	3.75	1.17	-1.68038	1.95815e-08	4.75802e-09
CL10373.Contig3_All	6.16	0.8	-2.94486	1.0079e-50	7.8761e-52
CL10374.Contig1_All	7.73	1.04	-2.89388	4.66549e-09	1.09295e-09
CL10374.Contig2_All	4.54	0.91	-2.31875	4.99398e-07	1.33042e-07
CL10375.Contig2_All	0.58	4.66	3.00621	3.95608e-38	3.8142e-39
CL10375.Contig5_All	1.65	10.73	2.70111	3.02926e-47	2.5081e-48
CL10375.Contig7_All	0	4.56	8.83289	4.64211e-59	3.24028e-60
CL10377.Contig1_All	2	0	-7.64386	2.66101e-08	6.51228e-09
CL10377.Contig2_All	0.69	0	-6.10852	0.000653818	0.00022935
CL10377.Contig3_All	9.01	3.33	-1.436	1.01204e-12	1.97577e-13
CL10379.Contig1_All	0.41	13.09	4.9967	6.49666e-54	4.85556e-55
CL10379.Contig2_All	0.13	10.51	6.33711	1.52842e-33	1.62195e-34
CL10380.Contig2_All	8.21	0	-9.68124	4.65317e-106	1.99741e-107
CL10380.Contig3_All	28.88	0	-11.4959	0	0
CL10380.Contig4_All	0.93	0	-6.53916	1.13895e-10	2.44788e-11
CL10381.Contig1_All	1.7	30.77	4.17792	1.85594e-82	9.79752e-84
CL10381.Contig2_All	128.06	421.13	1.71745	0	0
CL10382.Contig1_All	6.81	125.71	4.2063	0	0
CL10383.Contig1_All	4.9	1.96	-1.32193	1.55708e-06	4.30122e-07
CL10383.Contig3_All	9.25	4.13	-1.16331	3.15395e-12	6.28942e-13
CL10383.Contig4_All	5.48	2.46	-1.15552	0.000449626	0.000154913
CL10383.Contig6_All	0	10.16	9.98868	1.49932e-49	1.19414e-50
CL10384.Contig2_All	2.44	5.2	1.09163	0.000123154	4.0038e-05
CL10386.Contig2_All	0.49	0.07	-2.80735	3.32615e-06	9.42084e-07
CL10386.Contig3_All	1.51	0.2	-2.91648	4.87497e-11	1.02796e-11
CL10386.Contig4_All	0.97	2.9	1.58	1.16273e-13	2.17924e-14
CL10388.Contig1_All	1	19.85	4.31107	6.8762e-42	6.22102e-43
CL10388.Contig2_All	0	7.22	9.49586	1.07836e-11	2.20262e-12
CL1039.Contig3_All	1.87	0	-7.54689	4.05827e-18	6.46916e-19
CL10390.Contig1_All	2.55	0.45	-2.5025	0.000163019	5.3422e-05
CL10391.Contig1_All	0.33	7.33	4.47328	8.0041e-58	5.6801e-59
CL10392.Contig1_All	4.13	17.56	2.08808	5.29282e-27	6.53166e-28
CL10392.Contig2_All	0.64	4.09	2.67596	3.69566e-08	9.12642e-09
CL10392.Contig4_All	0.16	1.16	2.85798	1.86469e-06	5.17364e-07
CL10393.Contig1_All	8.94	39.23	2.13361	8.44937e-76	4.79544e-77
CL10396.Contig14_All	0.65	4.51	2.79462	1.95111e-27	2.38262e-28
CL10396.Contig15_All	3.11	0.1	-4.95884	6.99909e-15	1.24727e-15
CL10396.Contig1_All	1.5	8.17	2.44537	2.23582e-41	2.03886e-42
CL10396.Contig4_All	8.33	1.64	-2.34462	6.57711e-37	6.50952e-38
CL10396.Contig5_All	0.14	4.3	4.94084	3.9698e-56	2.87886e-57
CL10396.Contig8_All	0	0.93	6.53916	3.70564e-06	1.05447e-06
CL10398.Contig2_All	3.23	8.1	1.32639	1.35665e-16	2.27504e-17
CL10399.Contig2_All	5.01	0	-8.96867	3.35274e-26	4.2332e-27
CL104.Contig1_All	4.43	0	-8.79116	3.32552e-35	3.413e-36
CL104.Contig2_All	17.77	3.28	-2.43768	7.0774e-67	4.45228e-68
CL104.Contig3_All	8.87	3.94	-1.17074	2.81022e-08	6.8917e-09
CL10401.Contig2_All	0	2.5	7.96578	5.29007e-05	1.65517e-05
CL10402.Contig2_All	26.44	6.48	-2.02866	9.18931e-63	6.11312e-64
CL10403.Contig1_All	3.4	1.6	-1.08746	2.31201e-06	6.46656e-07
CL10403.Contig2_All	2.01	0.34	-2.56359	1.43681e-10	3.10174e-11
CL10404.Contig1_All	4.22	29.24	2.79263	1.77863e-154	5.33502e-156
CL10404.Contig2_All	4.16	37.84	3.18526	3.69076e-208	8.33116e-210
CL10404.Contig3_All	1.02	25.5	4.64386	3.16683e-221	6.75674e-223
CL10405.Contig2_All	2.43	0	-7.92481	1.69004e-29	1.96053e-30
CL10407.Contig1_All	8.94	2.58	-1.7929	1.09213e-25	1.39648e-26
CL10408.Contig1_All	6.9	2.84	-1.28071	6.92941e-05	2.19556e-05
CL10408.Contig2_All	1.09	15.35	3.81584	1.42969e-34	1.48771e-35
CL1041.Contig11_All	12.92	0	-10.3354	3.46344e-79	1.89647e-80
CL1041.Contig2_All	15.02	5.34	-1.49197	3.39982e-48	2.76746e-49
CL1041.Contig4_All	11.57	3.08	-1.90939	1.09264e-16	1.82642e-17
CL1041.Contig5_All	10.12	3.37	-1.58639	5.52307e-47	4.58864e-48
CL1041.Contig7_All	0.56	0	-5.80735	8.8466e-05	2.82584e-05
CL1041.Contig9_All	0	0.51	5.67243	0.000381504	0.000130527
CL10410.Contig2_All	0.78	0.16	-2.2854	3.00416e-07	7.88408e-08
CL10410.Contig3_All	2.72	0.99	-1.45811	1.74112e-13	3.28888e-14
CL10411.Contig2_All	1.9	4.77	1.32799	0.00028995	9.7584e-05
CL10412.Contig2_All	0.54	4.32	3	3.85721e-16	6.56788e-17
CL10413.Contig1_All	0	0.75	6.22882	2.14833e-16	3.62832e-17
CL10413.Contig2_All	1.45	0.09	-4.00998	7.12274e-20	1.07524e-20
CL10413.Contig3_All	2.92	0.42	-2.79751	4.94491e-29	5.80588e-30
CL10413.Contig5_All	1.91	0.3	-2.67054	2.37144e-20	3.52524e-21
CL10416.Contig1_All	0.08	1.71	4.41785	2.28668e-14	4.15332e-15
CL10416.Contig2_All	0.07	3.76	5.74723	1.1233e-34	1.1665e-35
CL10417.Contig1_All	3.6	36.75	3.35168	8.6613e-97	3.99448e-98
CL10419.Contig1_All	2.38	10.07	2.08103	2.17079e-26	2.72364e-27
CL10420.Contig1_All	22.75	3.85	-2.56294	0	0
CL10420.Contig2_All	0.62	0	-5.9542	1.02374e-18	1.60181e-19
CL10420.Contig4_All	3.3	0.71	-2.21658	1.20413e-42	1.07514e-43
CL10423.Contig1_All	4.58	0.19	-4.59128	8.59159e-18	1.38382e-18
CL10423.Contig2_All	16.98	0.77	-4.46283	1.82252e-63	1.20047e-64
CL10423.Contig3_All	15.84	1.15	-3.78387	6.08881e-59	4.2559e-60
CL10423.Contig4_All	5.57	0.32	-4.12153	3.01092e-22	4.24856e-23
CL10423.Contig6_All	2.13	0.08	-4.73471	3.91445e-11	8.2128e-12
CL10424.Contig5_All	3.4	6.93	1.02732	6.16912e-16	1.0586e-16
CL10424.Contig6_All	0.47	1.76	1.90484	2.36027e-09	5.43114e-10
CL10424.Contig7_All	2.65	6.71	1.34032	3.47449e-16	5.9096e-17
CL10426.Contig1_All	1.63	3.59	1.13911	9.84871e-07	2.68392e-07
CL10426.Contig2_All	1	0.17	-2.55639	4.91247e-06	1.40707e-06
CL10427.Contig1_All	0	0.79	6.30378	8.13952e-11	1.73699e-11
CL10427.Contig2_All	1.58	3.58	1.18004	2.20309e-09	5.05176e-10
CL10428.Contig1_All	0	31.33	11.6133	2.50231e-211	5.57174e-213
CL10428.Contig2_All	0	2.13	7.73471	1.64215e-15	2.86128e-16
CL10429.Contig1_All	0.03	3.39	6.82018	6.16899e-38	5.97188e-39
CL10429.Contig2_All	0	0.36	5.16993	0.000197558	6.55762e-05
CL10429.Contig3_All	0.17	9.67	5.82991	1.14734e-91	5.5643e-93
CL10429.Contig4_All	0	2.22	7.79442	5.33679e-22	7.579e-23
CL1043.Contig1_All	0.48	2.42	2.3339	9.74437e-08	2.4687e-08
CL10433.Contig2_All	0.82	10.19	3.63539	5.41617e-129	1.93496e-130
CL10433.Contig3_All	1.39	8.64	2.63595	5.53324e-79	3.03684e-80
CL10435.Contig1_All	15.21	36.9	1.2786	3.31652e-36	3.33188e-37
CL10436.Contig2_All	0	0.79	6.30378	0.000102333	3.29454e-05
CL10437.Contig1_All	3.63	133.68	5.20267	0	0
CL10439.Contig1_All	155.76	63.02	-1.30544	6.7955e-299	1.08131e-300
CL10439.Contig6_All	45.31	1.41	-5.00606	0	0
CL1044.Contig1_All	4.65	2.16	-1.1062	3.30067e-05	1.0152e-05
CL1044.Contig2_All	2.37	0.51	-2.21632	1.32165e-06	3.6214e-07
CL10440.Contig1_All	41.85	8.45	-2.3082	0	0
CL10440.Contig4_All	1.1	0	-6.78136	2.58303e-19	3.96622e-20
CL10441.Contig1_All	27.05	4.29	-2.65658	1.04848e-89	5.18132e-91
CL10441.Contig2_All	38.54	6.12	-2.65475	1.88081e-120	7.17868e-122
CL10441.Contig3_All	48.28	7.19	-2.74736	8.73388e-123	3.2846e-124
CL10441.Contig4_All	5.04	1.4	-1.848	1.70462e-14	3.08584e-15
CL10442.Contig2_All	1.13	6.25	2.46753	6.20098e-07	1.66311e-07
CL10444.Contig1_All	10.56	31.34	1.5694	2.89079e-54	2.14772e-55
CL10444.Contig2_All	2.08	0.12	-4.11548	1.4506e-08	3.49254e-09
CL10446.Contig2_All	1.6	0.33	-2.27753	2.18947e-06	6.11572e-07
CL10446.Contig4_All	0.86	0	-6.42626	1.17993e-05	3.48172e-06
CL10448.Contig2_All	0.2	7.32	5.19377	4.68133e-57	3.35526e-58
CL10450.Contig1_All	4.19	43.81	3.38624	3.7038e-189	9.18686e-191
CL10450.Contig2_All	0.21	1.39	2.72662	4.51837e-07	1.19994e-07
CL10452.Contig2_All	0.09	1.27	3.81876	0.000826984	0.000295244
CL10454.Contig2_All	0	2.7	8.07682	4.11066e-21	5.9768e-22
CL10454.Contig4_All	0	1.21	6.91886	4.61468e-09	1.08022e-09
CL10454.Contig5_All	0	0.58	5.85798	5.29204e-05	1.65517e-05
CL10459.Contig2_All	6.2	0.82	-2.91857	1.9165e-17	3.1221e-18
CL10462.Contig1_All	5.92	1.86	-1.67029	1.63246e-10	3.53738e-11
CL10463.Contig1_All	1.62	0.45	-1.848	5.66475e-05	1.78384e-05
CL10464.Contig1_All	16	43.85	1.4545	5.91738e-108	2.50692e-109
CL10464.Contig2_All	27.89	71.6	1.36021	7.35653e-154	2.21438e-155
CL10464.Contig4_All	0.4	2.57	2.6837	0.000682312	0.000240218
CL10465.Contig1_All	0	20.83	11.0244	2.6106e-35	2.67154e-36
CL10466.Contig1_All	1268.34	0	-16.9526	0	0
CL10466.Contig2_All	816.62	0.95	-9.74752	0	0
CL10467.Contig1_All	4.19	0.14	-4.90345	7.02818e-58	4.98308e-59
CL10468.Contig1_All	29.41	82.31	1.48476	8.58439e-176	2.289e-177
CL1047.Contig2_All	1.28	0	-7	3.05963e-06	8.621e-07
CL10470.Contig2_All	0.21	6.67	4.98923	5.24175e-50	4.14044e-51
CL10471.Contig2_All	43.31	12.86	-1.75181	1.04575e-123	3.89192e-125
CL10476.Contig1_All	12.86	3.18	-2.01579	1.0352e-18	1.62019e-19
CL10476.Contig2_All	7.13	2.28	-1.64487	2.31202e-15	4.0561e-16
CL10479.Contig1_All	3.6	23.98	2.73576	6.33028e-75	3.6222e-76
CL10479.Contig2_All	4.81	1.72	-1.48363	6.29445e-08	1.57617e-08
CL10479.Contig3_All	1.53	10.97	2.84196	2.61972e-34	2.7407e-35
CL1048.Contig4_All	2.7	0.17	-3.98935	1.03085e-15	1.78569e-16
CL10480.Contig3_All	1.76	0.35	-2.33015	0.000179232	5.91464e-05
CL10481.Contig1_All	0.43	2.94	2.77341	1.3497e-09	3.06094e-10
CL10481.Contig2_All	0.81	3.53	2.12367	6.14383e-10	1.37028e-10
CL10482.Contig1_All	0	1.4	7.12928	7.22107e-06	2.09886e-06
CL10483.Contig1_All	5.25	1.5	-1.80735	1.20833e-42	1.07902e-43
CL10483.Contig2_All	1.63	5.26	1.69019	5.20041e-13	1.00267e-13
CL10483.Contig3_All	11.05	3.43	-1.68777	5.50222e-77	3.08206e-78
CL10484.Contig1_All	18.54	145.67	2.97399	0	0
CL10485.Contig2_All	3.09	1	-1.62761	6.51866e-05	2.06066e-05
CL10486.Contig1_All	3.19	226.76	6.15147	0	0
CL10486.Contig2_All	0.1	35.82	8.48462	3.52945e-109	1.47698e-110
CL10486.Contig3_All	0.59	30.16	5.67578	7.58979e-70	4.61332e-71
CL10488.Contig3_All	1.02	4.07	1.99646	3.08222e-13	5.88568e-14
CL10490.Contig1_All	1.72	0.2	-3.10434	0.000723805	0.000255408
CL10490.Contig2_All	2.48	0.73	-1.76437	4.46052e-08	1.10723e-08
CL10490.Contig3_All	4.87	0.82	-2.57023	7.55717e-45	6.50472e-46
CL10490.Contig4_All	8.3	1.21	-2.7781	4.6657e-09	1.09295e-09
CL10491.Contig2_All	0	7.78	9.60363	3.13276e-10	6.8818e-11
CL10496.Contig1_All	2.95	0.27	-3.44968	3.8884e-11	8.1561e-12
CL10496.Contig2_All	1.05	0	-6.71425	1.03597e-07	2.63008e-08
CL10496.Contig3_All	9.07	0.87	-3.38202	1.10898e-39	1.03884e-40
CL10496.Contig5_All	2.66	0.13	-4.35484	7.74198e-22	1.10487e-22
CL10496.Contig6_All	3.57	0.2	-4.15785	7.61919e-27	9.43396e-28
CL10498.Contig1_All	2.95	18.18	2.62357	1.36617e-147	4.28996e-149
CL105.Contig1_All	1.05	2.75	1.38904	7.02946e-06	2.03752e-06
CL105.Contig2_All	0	4.18	8.70736	6.66498e-36	6.74306e-37
CL105.Contig3_All	0.31	1.26	2.02308	9.14038e-11	1.95415e-11
CL105.Contig4_All	1.92	4.12	1.10154	5.10598e-14	9.43058e-15
CL1050.Contig2_All	8.32	19.09	1.19816	2.92935e-23	4.00276e-24
CL10500.Contig3_All	1	5.19	2.37573	4.8058e-23	6.61508e-24
CL10501.Contig1_All	0.17	170.09	9.96655	0	0
CL10501.Contig2_All	0.15	2.3	3.9386	0.000101978	3.29454e-05
CL10502.Contig2_All	5.83	2.84	-1.0376	1.12712e-06	3.07978e-07
CL10503.Contig1_All	0	4.48	8.80735	6.75222e-08	1.69559e-08
CL10503.Contig3_All	6.66	0.1	-6.05745	2.67924e-47	2.21632e-48
CL10504.Contig1_All	0.2	7.78	5.2817	4.95148e-56	3.596e-57
CL10504.Contig2_All	0.56	8.58	3.93748	1.2641e-48	1.02243e-49
CL10507.Contig1_All	0.16	1.45	3.17991	0.00068225	0.000240218
CL10508.Contig1_All	0.92	9.51	3.36974	1.23861e-49	9.85056e-51
CL10508.Contig2_All	0	2.46	7.94251	1.22832e-19	1.86737e-20
CL10509.Contig1_All	1.35	25.25	4.22525	1.0448e-152	3.16924e-154
CL1051.Contig1_All	0.26	2.79	3.42368	8.45348e-14	1.57483e-14
CL1051.Contig2_All	1.08	3.02	1.48352	4.33282e-06	1.23747e-06
CL10511.Contig1_All	2.91	7.68	1.40009	2.27293e-25	2.9275e-26
CL10511.Contig4_All	0.23	3.52	3.93587	2.43213e-28	2.90702e-29
CL10512.Contig1_All	0.98	0.13	-2.91427	1.12061e-09	2.52836e-10
CL10512.Contig2_All	0.44	0	-5.45943	6.00103e-06	1.73251e-06
CL10512.Contig3_All	2.61	0	-8.02791	4.22101e-33	4.51814e-34
CL10513.Contig1_All	6.75	75.25	3.47873	1.27218e-228	2.62824e-230
CL10513.Contig2_All	0.13	3.36	4.69188	3.89032e-21	5.65232e-22
CL10515.Contig1_All	2.69	0.76	-1.82353	8.23679e-08	2.07988e-08
CL10515.Contig3_All	1.86	0.59	-1.65652	0.000191134	6.32356e-05
CL10515.Contig4_All	4.79	0.49	-3.28917	1.23717e-37	1.20457e-38
CL10515.Contig5_All	2.79	1.12	-1.31677	2.02233e-07	5.24066e-08
CL10516.Contig1_All	1.56	4.74	1.60334	3.94019e-17	6.49088e-18
CL10516.Contig2_All	1.57	3.99	1.34562	5.04607e-12	1.01479e-12
CL10517.Contig2_All	5.02	0.72	-2.80162	3.99431e-14	7.33134e-15
CL1052.Contig11_All	0.37	3.31	3.16123	1.03637e-19	1.57118e-20
CL1052.Contig12_All	4.88	1.63	-1.58201	1.81483e-13	3.42964e-14
CL1052.Contig14_All	1.02	6.44	2.65849	1.88346e-25	2.42208e-26
CL1052.Contig6_All	0.11	0.55	2.32193	0.000337703	0.000114848
CL1052.Contig8_All	1.1	5.32	2.27392	6.36647e-20	9.58854e-21
CL10521.Contig1_All	3.28	0.32	-3.35755	1.75523e-08	4.24434e-09
CL10524.Contig1_All	0.02	1.48	6.20945	5.09725e-46	4.29846e-47
CL10524.Contig2_All	0.07	6.88	6.61891	2.28804e-195	5.5083e-197
CL10524.Contig3_All	0	0.91	6.50779	6.74994e-08	1.69559e-08
CL10524.Contig4_All	0.14	18.42	7.0397	7.11141e-192	1.74511e-193
CL10525.Contig1_All	2.44	8.71	1.83579	1.46597e-12	2.88212e-13
CL10526.Contig2_All	0.81	0.07	-3.5325	9.1554e-06	2.68006e-06
CL10526.Contig3_All	57.55	22.57	-1.35041	2.91243e-203	6.74666e-205
CL10526.Contig4_All	15.51	3.18	-2.2861	3.20861e-149	9.97368e-151
CL10527.Contig1_All	0	6.13	9.25974	2.11522e-11	4.38422e-12
CL10528.Contig1_All	0.23	0.85	1.88583	0.000918464	0.000329166
CL10528.Contig2_All	0.44	8.12	4.2059	4.13144e-50	3.25904e-51
CL10529.Contig4_All	10.46	0.81	-3.69082	3.36006e-56	2.4342e-57
CL1053.Contig1_All	0.26	12.26	5.5593	2.70541e-74	1.56206e-75
CL10530.Contig2_All	0	0.3	4.90689	0.000197621	6.55762e-05
CL10532.Contig1_All	0.15	49.85	8.37649	0	0
CL10533.Contig1_All	15.13	40.34	1.4148	3.46224e-244	6.70616e-246
CL10533.Contig2_All	1.83	5.91	1.69131	3.68809e-27	4.53066e-28
CL10534.Contig3_All	57.09	832.42	3.866	0	0
CL10535.Contig1_All	0.21	2.41	3.52057	1.40714e-14	2.5378e-15
CL10535.Contig3_All	0.09	1.33	3.88536	4.01818e-09	9.3621e-10
CL10537.Contig1_All	1.72	13.51	2.97355	3.55102e-50	2.79856e-51
CL10539.Contig1_All	2.38	0.25	-3.25096	7.73146e-06	2.25334e-06
CL10539.Contig2_All	1.57	0	-7.29462	7.90759e-07	2.13462e-07
CL1054.Contig2_All	0	0.69	6.10852	2.57145e-07	6.71776e-08
CL1054.Contig4_All	1.22	0.34	-1.84327	1.35933e-05	4.03824e-06
CL1054.Contig5_All	0.36	1.72	2.25634	2.13391e-05	6.43836e-06
CL10540.Contig5_All	3.24	8.51	1.39317	8.14157e-15	1.455e-15
CL10540.Contig6_All	2.14	11.71	2.45206	2.23608e-41	2.03886e-42
CL10541.Contig1_All	3.24	8.07	1.31657	5.91642e-24	7.9449e-25
CL10542.Contig2_All	7.32	0	-9.5157	1.66473e-35	1.69832e-36
CL10543.Contig5_All	2.19	4.95	1.1765	1.86629e-09	4.2619e-10
CL10543.Contig7_All	2.92	12.4	2.0863	1.72197e-15	3.00346e-16
CL10544.Contig1_All	1.47	0.38	-1.95174	0.000468905	0.000161843
CL10547.Contig1_All	2.91	35.45	3.60669	5.95386e-90	2.93658e-91
CL10550.Contig3_All	18.89	6.43	-1.55473	1.22459e-30	1.3846e-31
CL10550.Contig7_All	11.52	23.78	1.04561	1.20559e-19	1.83078e-20
CL10550.Contig9_All	1.62	3.64	1.16794	6.57257e-05	2.07826e-05
CL10552.Contig1_All	1.07	3.51	1.71386	1.65391e-05	4.95184e-06
CL10554.Contig4_All	0.75	0.23	-1.70526	1.81441e-07	4.68786e-08
CL10554.Contig5_All	1.92	0.31	-2.63077	3.35729e-09	7.77434e-10
CL10554.Contig7_All	1.72	0.8	-1.10434	2.09344e-06	5.84348e-07
CL10557.Contig1_All	5.26	28.62	2.44389	1.40268e-85	7.17638e-87
CL10557.Contig2_All	1.77	9.48	2.42114	3.45192e-29	4.03798e-30
CL10557.Contig3_All	0	1.56	7.2854	2.36313e-09	5.42698e-10
CL10558.Contig1_All	0.37	6.04	4.02895	7.15191e-32	7.85574e-33
CL10558.Contig2_All	0.31	3.92	3.66051	5.77397e-12	1.16576e-12
CL10559.Contig2_All	1.26	0.26	-2.27684	4.24658e-05	1.3166e-05
CL1056.Contig3_All	1.67	0.25	-2.73985	1.27952e-15	2.22118e-16
CL10560.Contig5_All	0.73	0.18	-2.0199	0.000187884	6.21446e-05
CL10560.Contig7_All	2.63	5.29	1.0082	2.45353e-05	7.45746e-06
CL10560.Contig8_All	1.68	0.53	-1.6644	1.911e-06	5.32394e-07
CL10561.Contig2_All	0.16	2.61	4.02791	9.57388e-12	1.95016e-12
CL10563.Contig1_All	4.17	1.19	-1.80909	1.53001e-33	1.6238e-34
CL10563.Contig2_All	2.75	8.7	1.66158	1.69363e-29	1.9656e-30
CL10563.Contig3_All	38.6	5.65	-2.77228	0	0
CL10565.Contig4_All	0.18	7.27	5.33589	7.26174e-124	2.70102e-125
CL10569.Contig1_All	1.03	0	-6.6865	1.03606e-07	2.63008e-08
CL1057.Contig1_All	12.62	4.04	-1.64328	3.47334e-135	1.18542e-136
CL1057.Contig2_All	2.59	0.26	-3.31637	4.76743e-10	1.05649e-10
CL10570.Contig1_All	0	2.48	7.9542	3.66685e-18	5.83434e-19
CL10570.Contig2_All	0.09	2.81	4.9645	1.28901e-16	2.16066e-17
CL10571.Contig2_All	0	2.6	8.02237	2.56698e-07	6.71776e-08
CL10573.Contig1_All	7.49	0.78	-3.26342	7.53898e-22	1.07543e-22
CL10574.Contig3_All	1.92	0.68	-1.4975	5.17852e-05	1.61802e-05
CL10574.Contig4_All	0	1.59	7.31288	1.25465e-14	2.25642e-15
CL10575.Contig1_All	0	1.79	7.48382	9.03513e-09	2.15012e-09
CL10577.Contig2_All	4.46	0.6	-2.89401	3.71038e-37	3.6491e-38
CL10577.Contig3_All	8.59	2.29	-1.90731	3.0534e-09	7.05966e-10
CL10579.Contig2_All	3.74	0	-8.54689	3.46075e-09	8.0238e-10
CL1058.Contig10_All	1.2	4.76	1.98793	6.07447e-17	1.00717e-17
CL1058.Contig13_All	4.48	2.03	-1.14202	6.29343e-06	1.82005e-06
CL1058.Contig7_All	0	2.03	7.66534	2.42484e-19	3.71692e-20
CL10580.Contig1_All	3.34	0	-8.3837	2.62318e-22	3.69146e-23
CL10580.Contig2_All	5.59	0.22	-4.66727	2.4665e-22	3.46758e-23
CL10581.Contig1_All	1.55	0	-7.27612	4.43795e-109	1.85904e-110
CL10581.Contig2_All	2.17	0	-7.76155	3.25231e-156	9.61436e-158
CL10582.Contig2_All	2.85	7.52	1.39977	1.8445e-09	4.21176e-10
CL10583.Contig1_All	307.51	92.04	-1.7403	0	0
CL10583.Contig2_All	1.95	0	-7.60733	5.25036e-08	1.30873e-08
CL10584.Contig2_All	5.21	0.97	-2.42523	1.63746e-19	2.50098e-20
CL10585.Contig1_All	1.02	0	-6.67243	0.000654489	0.00022935
CL10586.Contig2_All	3.24	0.97	-1.73994	3.98669e-06	1.13705e-06
CL10587.Contig1_All	18.74	41.43	1.14455	6.49678e-22	9.24902e-23
CL10588.Contig3_All	6.22	13.05	1.06906	1.03188e-13	1.93117e-14
CL10589.Contig2_All	2.37	0.09	-4.71882	1.42149e-12	2.79032e-13
CL10589.Contig4_All	30.46	8.67	-1.81281	6.72631e-56	4.89848e-57
CL1059.Contig1_All	2.86	14.03	2.29443	3.63149e-88	1.81609e-89
CL1059.Contig4_All	0	3.47	8.43879	6.53808e-44	5.71672e-45
CL1059.Contig6_All	5.1	1.97	-1.3723	5.06412e-31	5.67546e-32
CL10594.Contig1_All	8.77	2.31	-1.92468	2.59881e-27	3.18374e-28
CL10594.Contig2_All	15.22	217.28	3.83552	0	0
CL10594.Contig3_All	0	182.67	14.157	0	0
CL10594.Contig4_All	10.92	0.09	-6.92283	2.33797e-74	1.34867e-75
CL10595.Contig2_All	2.06	0.42	-2.29418	2.40172e-05	7.29692e-06
CL10599.Contig1_All	0.69	6.23	3.17456	1.2345e-18	1.93642e-19
CL106.Contig1_All	12.27	4.81	-1.35103	4.03793e-51	3.13618e-52
CL106.Contig3_All	2.46	9.2	1.90298	2.67443e-58	1.88574e-59
CL10600.Contig1_All	0	1.05	6.71425	0.000102363	3.29454e-05
CL10600.Contig2_All	0	12.5	10.2877	5.51452e-79	3.0254e-80
CL10601.Contig1_All	6.87	195.1	4.82776	0	0
CL10601.Contig2_All	0.17	2.57	3.91816	1.13768e-10	2.44142e-11
CL10602.Contig1_All	0	3.93	8.61839	2.57312e-27	3.15118e-28
CL10602.Contig2_All	0.17	5.81	5.09493	3.23849e-26	4.08278e-27
CL10607.Contig1_All	2.32	17.55	2.91927	4.04476e-123	1.51429e-124
CL10607.Contig2_All	0.8	10.66	3.73606	6.55256e-91	3.20416e-92
CL10609.Contig1_All	0.2	1.61	3.00899	1.41639e-06	3.89326e-07
CL10609.Contig3_All	4.16	13.28	1.6746	5.45092e-18	8.72082e-19
CL1061.Contig2_All	0	2.5	7.96578	3.5224e-23	4.8284e-24
CL1061.Contig3_All	0	1.36	7.08746	1.07758e-11	2.20262e-12
CL10610.Contig2_All	0	1.28	7	1.76561e-08	4.27972e-09
CL10612.Contig1_All	1.3	5.37	2.04641	4.13668e-09	9.64694e-10
CL10612.Contig2_All	1.17	18.42	3.97669	1.46687e-59	1.01832e-60
CL10614.Contig2_All	0.86	0.11	-2.96683	6.27972e-09	1.4804e-09
CL10614.Contig3_All	0	1.56	7.2854	5.59758e-30	6.42542e-31
CL10615.Contig2_All	4.26	0.62	-2.78051	9.20917e-31	1.03861e-31
CL10615.Contig3_All	7.56	1.69	-2.16136	4.55487e-15	8.07126e-16
CL10615.Contig5_All	1.69	0.43	-1.97461	0.000306237	0.000103244
CL10617.Contig1_All	0.19	1.4	2.88136	1.74734e-05	5.24486e-06
CL10617.Contig2_All	0.82	11.16	3.76657	3.53858e-74	2.04536e-75
CL10618.Contig2_All	0	1.95	7.60733	3.68045e-13	7.04984e-14
CL10619.Contig2_All	0.93	9.84	3.40336	3.03743e-52	2.3225e-53
CL10619.Contig3_All	0.68	19.32	4.82842	2.87865e-147	9.06368e-149
CL10619.Contig4_All	0.56	3.26	2.54137	1.02846e-12	2.0086e-13
CL10619.Contig5_All	0.73	0	-6.18982	0.000172969	5.6789e-05
CL1062.Contig1_All	8.19	34.18	2.06122	1.59696e-134	5.479e-136
CL1062.Contig2_All	16.8	2.24	-2.90689	5.36068e-102	2.38046e-103
CL10620.Contig2_All	24.57	2.07	-3.5692	1.39738e-98	6.36474e-100
CL10621.Contig2_All	0.26	1.47	2.49923	4.69773e-05	1.46462e-05
CL10622.Contig1_All	0.7	3.26	2.21945	6.62952e-21	9.69454e-22
CL10622.Contig2_All	0	1.9	7.56986	1.42689e-17	2.31152e-18
CL10622.Contig3_All	0	2.07	7.69349	3.66538e-18	5.83434e-19
CL10626.Contig3_All	6.91	2.42	-1.51368	1.22342e-22	1.70368e-23
CL10626.Contig4_All	4.17	1.49	-1.48474	2.12537e-11	4.40884e-12
CL10627.Contig1_All	11.58	28.46	1.2973	9.44264e-30	1.0897e-30
CL10627.Contig3_All	15.92	4.17	-1.93272	1.56829e-37	1.53062e-38
CL10627.Contig5_All	31.34	8.73	-1.84395	1.2568e-47	1.03446e-48
CL10632.Contig1_All	0.58	4.74	3.03076	7.81778e-49	6.29426e-50
CL10633.Contig2_All	1.1	0	-6.78136	0.000653464	0.00022935
CL10634.Contig1_All	151.66	49.12	-1.62646	1.93417e-271	3.3701e-273
CL10634.Contig3_All	4.12	1.72	-1.26024	6.51032e-06	1.88422e-06
CL10635.Contig2_All	0.68	4.71	2.79212	2.57068e-27	3.1471e-28
CL10638.Contig1_All	1.46	0	-7.18982	1.03563e-07	2.63008e-08
CL10638.Contig3_All	1.2	0	-6.90689	1.17896e-05	3.48172e-06
CL10639.Contig1_All	2.39	21.97	3.20045	1.56432e-116	6.13608e-118
CL10639.Contig2_All	13.45	50.5	1.90868	4.56463e-159	1.33538e-160
CL1064.Contig1_All	0.25	89.11	8.47752	1.06655e-210	2.38272e-212
CL1064.Contig2_All	0	3.02	8.2384	1.31683e-07	3.37498e-08
CL1064.Contig4_All	0	2.48	7.9542	1.90278e-06	5.29762e-07
CL10642.Contig2_All	0.62	2.46	1.98832	9.90296e-10	2.23016e-10
CL10644.Contig2_All	17.94	0.1	-7.48704	9.22223e-112	3.7793e-113
CL10647.Contig2_All	0.58	1.34	1.20811	0.000880683	0.000315272
CL10648.Contig4_All	0.13	1.48	3.50901	1.45588e-19	2.2201e-20
CL1065.Contig2_All	0.68	1.5	1.14136	1.15016e-12	2.25054e-13
CL10652.Contig1_All	0	25.37	11.3089	8.67299e-67	5.46796e-68
CL10652.Contig2_All	0	8.92	9.8009	2.83046e-30	3.22812e-31
CL10653.Contig1_All	12.84	46.31	1.85068	1.18064e-67	7.35982e-69
CL10655.Contig2_All	5.91	0.02	-8.20701	3.57734e-82	1.89567e-83
CL10655.Contig3_All	0.97	0	-6.59991	0.000172603	5.6789e-05
CL10657.Contig1_All	0.24	1.27	2.40372	4.3962e-06	1.25618e-06
CL10658.Contig2_All	6.17	0.47	-3.71454	1.1427e-23	1.54644e-24
CL10659.Contig1_All	6.59	0.52	-3.66369	8.46546e-34	8.93786e-35
CL10659.Contig4_All	494.62	198.95	-1.31391	0	0
CL1066.Contig2_All	1.96	0	-7.61471	7.91162e-07	2.13462e-07
CL10660.Contig2_All	2	0	-7.64386	4.52212e-05	1.40614e-05
CL10661.Contig1_All	2.39	7.11	1.57284	1.69188e-28	2.01562e-29
CL10665.Contig3_All	36.87	15.37	-1.26233	1.68842e-60	1.1582e-61
CL10666.Contig1_All	4.8	19.67	2.03489	1.43489e-207	3.2496e-209
CL10666.Contig3_All	2.64	9.72	1.88042	1.20188e-89	5.94448e-91
CL1067.Contig1_All	4.3	1.2	-1.8413	4.27398e-12	8.5758e-13
CL1067.Contig2_All	28.48	7.5	-1.92499	3.31632e-67	2.07748e-68
CL10671.Contig2_All	2.29	10.19	2.15373	1.11163e-42	9.9231e-44
CL10673.Contig1_All	7.47	3.19	-1.22755	5.70331e-21	8.32624e-22
CL10674.Contig2_All	1.11	3.79	1.77164	1.3304e-16	2.23046e-17
CL10675.Contig2_All	0.09	1.93	4.42253	3.8471e-12	7.70746e-13
CL10675.Contig3_All	1.64	7.36	2.16601	3.69807e-23	5.07428e-24
CL1068.Contig1_All	4.89	1.29	-1.92246	5.87127e-18	9.40078e-19
CL1068.Contig3_All	0	0.93	6.53916	4.61739e-09	1.08022e-09
CL1068.Contig4_All	1.81	4.08	1.17258	7.19567e-07	1.93567e-07
CL1068.Contig6_All	1.01	2.21	1.12969	0.000147551	4.82424e-05
CL10680.Contig1_All	3.17	0.82	-1.95079	3.87764e-05	1.19771e-05
CL10682.Contig1_All	14.03	29.74	1.08389	1.62032e-17	2.6331e-18
CL10683.Contig1_All	14.97	126.08	3.07419	4.22058e-274	7.29594e-276
CL10683.Contig2_All	2.24	11.27	2.33092	3.33057e-20	4.97392e-21
CL10683.Contig3_All	0	1.4	7.12928	1.40473e-05	4.1777e-06
CL10684.Contig1_All	9.33	2.47	-1.91737	1.8403e-22	2.57886e-23
CL10684.Contig2_All	76.57	16.94	-2.17635	6.88911e-206	1.57256e-207
CL10685.Contig1_All	1.13	17.72	3.97098	4.52462e-172	1.22561e-173
CL10685.Contig2_All	1.08	3.58	1.72893	1.4535e-13	2.73544e-14
CL10686.Contig1_All	0.06	4.07	6.08392	9.01584e-71	5.41816e-72
CL10686.Contig2_All	0	1.24	6.9542	1.42198e-12	2.79308e-13
CL10688.Contig1_All	1.08	0	-6.75489	1.03442e-07	2.63008e-08
CL10689.Contig1_All	16.46	4.11	-2.00175	1.41606e-58	9.94874e-60
CL1069.Contig1_All	5.01	0.74	-2.75921	1.2958e-112	5.27596e-114
CL1069.Contig2_All	2.25	0.26	-3.11334	4.45332e-67	2.79398e-68
CL10692.Contig3_All	1.84	0	-7.52356	7.40391e-12	1.50079e-12
CL10693.Contig11_All	0	4.08	8.67243	1.43919e-38	1.37495e-39
CL10693.Contig12_All	0.51	0.03	-4.08746	2.3116e-05	6.99698e-06
CL10693.Contig14_All	0.85	0	-6.40939	3.46027e-09	8.0238e-10
CL10693.Contig17_All	0.99	0	-6.62936	2.40945e-13	4.57858e-14
CL10693.Contig20_All	0.96	0.32	-1.58496	0.000340759	0.000115927
CL10693.Contig21_All	0	1.32	7.04439	2.79547e-12	5.5595e-13
CL10693.Contig22_All	0	1.06	6.72792	2.11619e-11	4.38422e-12
CL10693.Contig25_All	0.02	2	6.64386	7.98389e-27	9.8906e-28
CL10693.Contig26_All	0.73	0	-6.18982	1.03511e-07	2.63008e-08
CL10693.Contig27_All	0.43	0	-5.42626	4.52273e-05	1.40614e-05
CL10693.Contig29_All	1.44	0	-7.16993	6.35987e-17	1.05516e-17
CL10693.Contig33_All	2.33	0.7	-1.7349	9.67471e-08	2.45054e-08
CL10693.Contig5_All	0.74	0	-6.20945	4.02019e-07	1.06219e-07
CL10693.Contig8_All	0	4.85	8.92184	1.66554e-44	1.44292e-45
CL10693.Contig9_All	0	1.18	6.88264	4.84714e-14	8.9397e-15
CL10695.Contig1_All	0	7.92	9.62936	7.24154e-31	8.1479e-32
CL10696.Contig2_All	2.7	1.2	-1.16993	0.000114166	3.70254e-05
CL10698.Contig2_All	5.79	13.95	1.26863	1.0889e-19	1.6515e-20
CL107.Contig10_All	18.28	6.36	-1.52317	1.42981e-25	1.83326e-26
CL107.Contig11_All	4.41	0	-8.78463	1.03757e-64	6.72352e-66
CL107.Contig16_All	4.15	0.53	-2.96905	8.57085e-56	6.24994e-57
CL107.Contig18_All	5.37	1.81	-1.56893	2.64353e-09	6.09582e-10
CL107.Contig21_All	2.93	0.54	-2.43987	1.69574e-15	2.9561e-16
CL107.Contig22_All	24.35	4.59	-2.40736	3.23121e-167	8.99172e-169
CL107.Contig23_All	12.63	4.66	-1.43845	5.52958e-32	6.06206e-33
CL107.Contig24_All	1.12	0	-6.80735	1.46514e-11	3.01604e-12
CL107.Contig27_All	3.09	1.27	-1.28278	1.14246e-09	2.57814e-10
CL107.Contig28_All	2.89	1.31	-1.1415	0.000738707	0.000262486
CL107.Contig29_All	5.95	2.65	-1.1669	3.19288e-09	7.3879e-10
CL107.Contig30_All	6.99	34.79	2.31531	4.69373e-231	9.58278e-233
CL107.Contig31_All	1	0.29	-1.78588	6.80145e-06	1.97042e-06
CL107.Contig32_All	12.61	3.96	-1.671	6.13471e-46	5.18112e-47
CL107.Contig33_All	2.99	1.14	-1.39111	2.54026e-11	5.2813e-12
CL107.Contig34_All	2.52	0.62	-2.02308	7.19827e-15	1.28361e-15
CL107.Contig36_All	7.59	3.32	-1.19292	5.33581e-22	7.57648e-23
CL107.Contig37_All	2.49	0.82	-1.60245	7.95044e-17	1.32275e-17
CL107.Contig41_All	2.49	1.13	-1.13982	6.96943e-07	1.87267e-07
CL107.Contig43_All	10.33	1	-3.36877	3.58438e-66	2.28178e-67
CL107.Contig45_All	3.72	0.6	-2.63227	1.46728e-28	1.74385e-29
CL107.Contig47_All	13.78	4.28	-1.68689	1.14181e-73	6.64092e-75
CL107.Contig52_All	33.4	9.18	-1.86328	3.86838e-306	6e-308
CL107.Contig53_All	3.6	1.58	-1.18807	7.16488e-13	1.38734e-13
CL107.Contig56_All	13.06	5.23	-1.32027	1.85799e-78	1.02543e-79
CL107.Contig58_All	16.87	2.17	-2.95869	0	0
CL107.Contig59_All	26.2	6.42	-2.02892	1.16958e-181	3.01848e-183
CL107.Contig5_All	15.03	7.24	-1.05378	4.14901e-07	1.09978e-07
CL107.Contig60_All	2.95	0.39	-2.91917	6.07392e-35	6.27544e-36
CL107.Contig63_All	4.64	1.29	-1.84675	3.87751e-05	1.19771e-05
CL107.Contig66_All	0	0.68	6.08746	8.14799e-11	1.73699e-11
CL107.Contig71_All	13.16	5.27	-1.32028	2.11313e-17	3.44644e-18
CL107.Contig76_All	7.08	0.79	-3.16382	1.45466e-51	1.12212e-52
CL107.Contig79_All	1.45	0	-7.17991	1.1793e-05	3.48172e-06
CL107.Contig7_All	1.9	0	-7.56986	3.19729e-17	5.2505e-18
CL107.Contig81_All	139.06	0.06	-11.1785	0	0
CL107.Contig9_All	9.85	2.01	-2.29293	3.89958e-22	5.51528e-23
CL1070.Contig1_All	21.96	5.71	-1.94332	5.03594e-158	1.47699e-159
CL1070.Contig2_All	79.05	37.49	-1.07626	2.89043e-93	1.38193e-94
CL1070.Contig3_All	21.87	9.17	-1.25396	8.28308e-56	6.03834e-57
CL1070.Contig5_All	3.16	1.01	-1.64557	1.51733e-18	2.38616e-19
CL10700.Contig1_All	2.36	0.67	-1.81655	6.17548e-12	1.24806e-12
CL10703.Contig1_All	0	356.64	15.1222	0	0
CL10703.Contig2_All	0	3.98	8.63662	1.20481e-09	2.7265e-10
CL10703.Contig3_All	0	0.51	5.67243	0.000382473	0.000130527
CL10703.Contig4_All	0	16.25	10.6662	5.10044e-115	2.03032e-116
CL10703.Contig5_All	0	2.82	8.13955	2.81298e-17	4.60096e-18
CL10706.Contig1_All	3.73	0.66	-2.49864	4.33676e-07	1.15088e-07
CL10706.Contig2_All	2.51	0.12	-4.38658	6.01049e-06	1.73251e-06
CL10708.Contig2_All	1.45	4.39	1.59817	2.94471e-11	6.14802e-12
CL10709.Contig2_All	0.97	8.96	3.20744	1.15069e-46	9.60994e-48
CL1071.Contig1_All	0.12	1.34	3.48113	9.05847e-08	2.29196e-08
CL10710.Contig2_All	0	0.69	6.10852	1.31841e-07	3.37498e-08
CL10710.Contig3_All	0.9	0	-6.49185	1.75334e-09	3.99266e-10
CL10710.Contig4_All	3.98	1.06	-1.9087	3.59269e-15	6.34348e-16
CL10711.Contig1_All	0.48	2.95	2.61961	9.55769e-21	1.40563e-21
CL10713.Contig2_All	0.43	0	-5.42626	5.24702e-08	1.30873e-08
CL10713.Contig3_All	1.73	8.56	2.30684	3.47964e-103	1.53008e-104
CL10715.Contig2_All	0	1.43	7.15987	1.40403e-05	4.1777e-06
CL1072.Contig2_All	15.23	5.3	-1.52285	2.47127e-51	1.91181e-52
CL10720.Contig1_All	0	0.9	6.49185	1.40233e-05	4.1777e-06
CL10721.Contig2_All	0.56	2.19	1.96743	1.23562e-12	2.41998e-13
CL10722.Contig1_All	3.11	0.63	-2.30349	0.000794802	0.000283116
CL10723.Contig1_All	0.75	0	-6.22882	0.000172304	5.6789e-05
CL10724.Contig1_All	0	2.81	8.13443	8.11248e-21	1.18966e-21
CL10724.Contig2_All	0.05	4.97	6.63517	1.8936e-29	2.20008e-30
CL10729.Contig1_All	9.04	26.78	1.56676	5.7009e-112	2.33444e-113
CL10729.Contig2_All	5.51	0	-9.10591	5.85238e-91	2.85992e-92
CL10729.Contig3_All	0	0.59	5.88264	2.35922e-09	5.42698e-10
CL10729.Contig4_All	4.32	1.38	-1.64636	2.4225e-20	3.60166e-21
CL10731.Contig1_All	13.36	44.83	1.74654	5.4982e-68	3.41058e-69
CL10731.Contig2_All	1.53	92.05	5.91081	0	0
CL10731.Contig3_All	1.75	0.07	-4.64386	7.09062e-07	1.90614e-07
CL10731.Contig4_All	2.25	0	-7.81378	1.60942e-17	2.61266e-18
CL10731.Contig5_All	1.15	8.82	2.93914	1.60994e-32	1.74285e-33
CL10736.Contig3_All	4.24	0.28	-3.92057	6.55108e-45	5.63112e-46
CL10736.Contig4_All	2.17	0.13	-4.06111	2.73949e-26	3.44616e-27
CL10739.Contig2_All	0	3.94	8.62205	5.33639e-22	7.579e-23
CL10739.Contig3_All	0.94	18.96	4.33415	1.18703e-89	5.86978e-91
CL10740.Contig1_All	1.79	16.18	3.17618	7.13737e-80	3.87876e-81
CL10740.Contig3_All	1.24	2.65	1.09565	0.00087376	0.000312766
CL10740.Contig4_All	0	0.87	6.44294	3.70523e-06	1.05447e-06
CL10742.Contig5_All	0.12	1.77	3.88264	3.55714e-15	6.2792e-16
CL10742.Contig6_All	0.14	3.31	4.56333	2.4453e-29	2.84934e-30
CL10742.Contig8_All	1.28	0	-7	4.51782e-05	1.40614e-05
CL10744.Contig1_All	0.15	2.21	3.88101	6.13319e-10	1.3648e-10
CL10744.Contig2_All	0.28	13.17	5.55568	2.534e-53	1.90944e-54
CL10745.Contig1_All	0.14	1.05	2.90689	2.02235e-07	5.23986e-08
CL10745.Contig3_All	0	1.3	7.02237	1.64284e-15	2.86128e-16
CL10745.Contig4_All	1.01	4.9	2.27843	1.1661e-22	1.62299e-23
CL10746.Contig2_All	2.16	0	-7.75489	0.000172808	5.6789e-05
CL10746.Contig3_All	6.4	0	-9.32193	1.26545e-16	2.1205e-17
CL10747.Contig1_All	0.05	0.9	4.16993	0.000134017	4.36756e-05
CL1075.Contig2_All	0.54	2.85	2.39993	4.10178e-07	1.08683e-07
CL10750.Contig1_All	0.25	2.07	3.04963	0.000385052	0.000132123
CL10752.Contig1_All	0.29	2.74	3.24005	0.000385076	0.000132123
CL10752.Contig3_All	0.23	2.18	3.24462	0.000385111	0.000132123
CL10754.Contig1_All	2.23	0.61	-1.87016	2.10274e-22	2.9504e-23
CL10754.Contig2_All	24.6	10.76	-1.19298	1.2134e-124	4.48506e-126
CL10756.Contig5_All	0.57	2.12	1.89503	4.70992e-06	1.34746e-06
CL1076.Contig1_All	0.44	4.46	3.34147	2.27714e-37	2.22966e-38
CL1076.Contig2_All	0.65	3.65	2.48938	6.43761e-29	7.57822e-30
CL1076.Contig3_All	0.08	3.4	5.40939	7.82811e-18	1.25787e-18
CL1076.Contig4_All	0.11	0.81	2.88042	9.51055e-05	3.0519e-05
CL1076.Contig5_All	2.18	6.03	1.46783	1.04509e-07	2.65962e-08
CL10760.Contig2_All	3.74	0	-8.54689	3.08347e-14	5.64128e-15
CL10761.Contig2_All	3.65	0.27	-3.75687	2.18058e-15	3.81904e-16
CL10762.Contig2_All	2.12	0	-7.72792	2.66209e-25	3.43576e-26
CL10766.Contig2_All	45.64	19.83	-1.20261	5.38928e-56	3.9168e-57
CL10767.Contig1_All	0	1.76	7.45943	4.15515e-11	8.7266e-12
CL10768.Contig1_All	7.1	27.4	1.94828	4.31996e-90	2.12796e-91
CL10768.Contig2_All	0.51	5.44	3.41504	6.20692e-17	1.02932e-17
CL10769.Contig1_All	0.19	33.53	7.46331	0	0
CL10769.Contig2_All	2.53	5.36	1.0831	4.61602e-09	1.08102e-09
CL1077.Contig10_All	3.27	0.43	-2.92688	4.02544e-31	4.50118e-32
CL1077.Contig13_All	3.48	0.84	-2.05063	1.57903e-05	4.72298e-06
CL1077.Contig1_All	2.24	0.38	-2.55943	1.29508e-07	3.31308e-08
CL1077.Contig2_All	2.2	0.31	-2.82716	4.85262e-10	1.07594e-10
CL1077.Contig4_All	8.89	0.77	-3.52925	1e-20	1.47142e-21
CL1077.Contig5_All	3.8	0.3	-3.66297	6.2803e-16	1.07848e-16
CL1077.Contig8_All	7.63	1.17	-2.70517	7.88853e-21	1.15556e-21
CL10773.Contig2_All	4.72	13.98	1.56651	1.49298e-69	9.10794e-71
CL10775.Contig3_All	2.53	0.3	-3.0761	5.55085e-27	6.85596e-28
CL10778.Contig2_All	1.21	5.16	2.09236	5.7254e-11	1.20995e-11
CL10779.Contig1_All	4.74	1.51	-1.65034	3.62312e-21	5.2595e-22
CL1078.Contig2_All	0.55	4.86	3.14345	6.43692e-35	6.65252e-36
CL1078.Contig3_All	0	1.03	6.6865	1.40393e-05	4.1777e-06
CL10781.Contig2_All	4	22.43	2.48736	9.14018e-96	4.27428e-97
CL10783.Contig1_All	119.34	24.35	-2.29308	0	0
CL10783.Contig2_All	5.01	0	-8.96867	7.9045e-07	2.13462e-07
CL10787.Contig2_All	42.39	7.06	-2.58598	1.76158e-143	5.67314e-145
CL10789.Contig4_All	1.25	3.27	1.38736	0.000103786	3.35502e-05
CL10789.Contig5_All	0.63	2.02	1.68093	3.53452e-05	1.08929e-05
CL1079.Contig1_All	102.98	3646.78	5.14619	0	0
CL1079.Contig2_All	7.59	45.57	2.58591	2.8109e-109	1.1748e-110
CL1079.Contig3_All	3.14	225.94	6.16903	0	0
CL1079.Contig4_All	0.87	8.21	3.23829	3.11374e-16	5.2914e-17
CL1079.Contig5_All	165.1	2264.13	3.77754	0	0
CL1079.Contig6_All	6.43	160.41	4.6408	0	0
CL1079.Contig7_All	0.23	10.81	5.55459	2.45418e-30	2.79248e-31
CL10790.Contig2_All	18.08	1.84	-3.29662	0	0
CL10790.Contig4_All	1.37	5.62	2.03639	7.6797e-88	3.85276e-89
CL10791.Contig3_All	2.08	6.48	1.63941	4.19377e-16	7.15028e-17
CL10795.Contig1_All	0	0.97	6.59991	2.72428e-05	8.31552e-06
CL108.Contig11_All	1.71	0.09	-4.24793	0.00011331	3.67166e-05
CL108.Contig4_All	2.61	0.81	-1.68806	2.43139e-14	4.42e-15
CL108.Contig5_All	1.94	0.25	-2.95606	1.95864e-08	4.76002e-09
CL10801.Contig1_All	53.16	22.83	-1.21941	5.4878e-139	1.82188e-140
CL10801.Contig3_All	5.23	2.03	-1.36533	3.44392e-06	9.75804e-07
CL10802.Contig1_All	7.05	15.92	1.17515	1.24662e-37	1.21404e-38
CL10802.Contig2_All	5.04	17.21	1.77175	5.53463e-59	3.8662e-60
CL10803.Contig2_All	6.8	28.12	2.04799	7.14556e-82	3.79784e-83
CL10803.Contig3_All	16.99	6.63	-1.35761	3.39598e-64	2.21786e-65
CL10806.Contig1_All	14.04	0.95	-3.88547	2.66227e-63	1.75698e-64
CL10807.Contig1_All	1.29	0.29	-2.15325	1.38142e-06	3.79408e-07
CL10808.Contig1_All	0.9	0	-6.49185	1.03477e-07	2.63008e-08
CL10809.Contig2_All	2.79	0.61	-2.19338	1.56977e-12	3.08952e-13
CL10809.Contig3_All	4.26	1.7	-1.32532	2.26792e-10	4.94866e-11
CL10809.Contig4_All	2.21	0	-7.7879	2.30838e-05	6.99698e-06
CL1081.Contig2_All	10.34	1.87	-2.46713	8.36465e-153	2.53552e-154
CL10810.Contig2_All	8.16	0.31	-4.71823	4.06859e-83	2.13276e-84
CL10813.Contig2_All	1.37	7.61	2.47372	7.87097e-42	7.13016e-43
CL10815.Contig1_All	0.07	112.4	10.649	0	0
CL10815.Contig2_All	1.37	0	-7.09803	0.000655993	0.00022935
CL10816.Contig1_All	1.22	9.83	3.01031	2.26936e-61	1.53967e-62
CL10816.Contig2_All	0	7.14	9.47978	1.79476e-80	9.68328e-82
CL10816.Contig3_All	0.36	2.68	2.89616	8.16093e-18	1.3135e-18
CL10816.Contig5_All	0.2	3.59	4.16591	1.01252e-28	1.19899e-29
CL10819.Contig2_All	0.29	2.41	3.05491	2.49089e-06	6.97794e-07
CL10821.Contig6_All	2.17	0.59	-1.87891	3.6204e-05	1.11641e-05
CL10823.Contig2_All	6.83	0.71	-3.26599	3.975e-25	5.15546e-26
CL10824.Contig1_All	0.14	1.56	3.47805	2.73242e-08	6.69454e-09
CL10825.Contig3_All	2.74	0	-8.09803	7.90635e-07	2.13462e-07
CL10826.Contig1_All	0	4.08	8.67243	8.10838e-21	1.18966e-21
CL10826.Contig2_All	0.23	18.18	6.30457	5.63111e-173	1.51938e-174
CL1083.Contig10_All	0	1.34	7.06609	0.000381068	0.000130527
CL1083.Contig4_All	0.03	2.57	6.42066	4.80547e-23	6.61412e-24
CL1083.Contig6_All	0.19	3.39	4.15721	1.22537e-37	1.19269e-38
CL1083.Contig7_All	0.07	0.7	3.32193	1.43037e-07	3.67808e-08
CL1083.Contig8_All	0.27	4.3	3.99331	2.0797e-53	1.56469e-54
CL1083.Contig9_All	0.03	2.64	6.45943	3.14086e-42	2.82366e-43
CL10831.Contig2_All	2.59	11.24	2.11762	8.9996e-69	5.54066e-70
CL10831.Contig3_All	3.87	0.45	-3.10434	3.37516e-35	3.4668e-36
CL10832.Contig2_All	0.68	3.94	2.53459	1.25782e-10	2.70894e-11
CL10833.Contig1_All	22.26	49.59	1.1556	1.11475e-115	4.41388e-117
CL10833.Contig2_All	5.58	11.57	1.05205	4.55966e-24	6.09934e-25
CL10833.Contig3_All	1.72	8.31	2.27244	1.55215e-14	2.8026e-15
CL10834.Contig2_All	12.85	4.43	-1.53639	1.08947e-16	1.81871e-17
CL10835.Contig1_All	0.21	3.9	4.21501	3.4647e-31	3.86538e-32
CL10838.Contig1_All	1.43	6.26	2.13015	8.03733e-13	1.56129e-13
CL10838.Contig2_All	1	4.02	2.0072	1.24141e-06	3.39786e-07
CL10838.Contig4_All	0.38	1.56	2.03747	2.17093e-05	6.5574e-06
CL10839.Contig1_All	0.16	8.5	5.73132	2.05017e-36	2.05078e-37
CL10839.Contig2_All	5.46	12.36	1.17871	3.57941e-23	4.91032e-24
CL1084.Contig1_All	0	0.77	6.26679	1.59734e-10	3.4574e-11
CL1084.Contig2_All	1.01	0.4	-1.33628	0.000861148	0.000308142
CL1084.Contig4_All	0.42	0	-5.39232	1.1385e-10	2.44788e-11
CL1084.Contig5_All	5.68	1.86	-1.61059	2.7233e-20	4.0552e-21
CL1084.Contig7_All	1.36	10.59	2.96102	2.43502e-52	1.86008e-53
CL10844.Contig1_All	16.41	4.27	-1.94227	3.34688e-39	3.15926e-40
CL10845.Contig2_All	3.91	1.77	-1.14342	1.87434e-06	5.2014e-07
CL1085.Contig1_All	198.36	27.25	-2.86379	0	0
CL1085.Contig2_All	22.9	2.37	-3.27239	5.9317e-147	1.87016e-148
CL10850.Contig2_All	4.69	10.98	1.22722	1.0719e-18	1.67831e-19
CL10851.Contig1_All	27.47	71.94	1.38894	5.93498e-50	4.69492e-51
CL10851.Contig3_All	1.14	0.12	-3.24793	0.000101233	3.25644e-05
CL10855.Contig1_All	0	2.44	7.93074	5.15896e-35	5.31758e-36
CL10855.Contig2_All	0	1.55	7.27612	1.2278e-19	1.86737e-20
CL10855.Contig3_All	0	2.16	7.75489	1.25392e-14	2.25642e-15
CL10855.Contig4_All	0	5.21	9.02514	1.25604e-62	8.3783e-64
CL10856.Contig2_All	1.22	0	-6.93074	5.25727e-08	1.30873e-08
CL10858.Contig3_All	0.82	6.9	3.0729	7.50548e-46	6.34992e-47
CL10858.Contig4_All	0.77	6.38	3.05063	1.1657e-50	9.11416e-52
CL10858.Contig5_All	1.81	0.24	-2.91488	1.03315e-05	3.03952e-06
CL10859.Contig1_All	9.39	21.86	1.2191	1.26836e-44	1.09601e-45
CL10859.Contig2_All	1.74	0	-7.44294	5.22767e-22	7.41852e-23
CL1086.Contig2_All	0.23	3.15	3.77565	8.94906e-08	2.26352e-08
CL10860.Contig2_All	1.16	7.54	2.70044	1.62522e-32	1.75973e-33
CL10860.Contig3_All	1.87	6.46	1.7885	9.34992e-16	1.61549e-16
CL10862.Contig1_All	0.3	27.08	6.49612	0	0
CL10863.Contig1_All	0.54	2.44	2.17585	4.07535e-15	7.2125e-16
CL10864.Contig1_All	5.3	1.53	-1.79246	1.411e-21	2.02754e-22
CL10864.Contig2_All	12.65	39.7	1.65	1.92192e-128	6.88244e-130
CL10865.Contig1_All	1.62	0.51	-1.66742	5.11645e-08	1.27341e-08
CL10865.Contig2_All	2.41	0.89	-1.43716	1.32102e-08	3.16588e-09
CL10866.Contig1_All	34.75	16.32	-1.09037	5.1448e-84	2.67352e-85
CL10866.Contig2_All	6.76	1.99	-1.76425	4.72709e-05	1.47442e-05
CL10868.Contig1_All	0	152.8	13.8994	0	0
CL1087.Contig2_All	56.06	13.01	-2.10735	2.73283e-186	6.89694e-188
CL10870.Contig1_All	0.43	3.6	3.06559	1.17431e-09	2.65126e-10
CL10870.Contig2_All	4.68	38.22	3.02975	1.12738e-142	3.64858e-144
CL10870.Contig4_All	2.97	12.24	2.04307	4.52513e-22	6.41006e-23
CL10870.Contig5_All	0.11	3.22	4.87149	6.2949e-15	1.11872e-15
CL10872.Contig1_All	1.9	16.63	3.12972	8.55096e-125	3.15614e-126
CL10873.Contig1_All	4.04	0.43	-3.23195	2.89627e-139	9.59688e-141
CL10873.Contig3_All	2.91	0.58	-2.32689	1.81712e-70	1.09548e-71
CL10874.Contig2_All	1.27	2.89	1.18624	0.000384715	0.000131918
CL10876.Contig1_All	15.24	3.76	-2.01906	1.78687e-21	2.57256e-22
CL10876.Contig3_All	1.75	0	-7.45121	1.55641e-06	4.28982e-07
CL10878.Contig2_All	0.66	1.97	1.57766	0.000512213	0.000177451
CL10879.Contig1_All	0.27	1.41	2.38466	1.22436e-05	3.6268e-06
CL1088.Contig5_All	0.1	1.01	3.33628	0.000121636	3.9516e-05
CL10885.Contig1_All	0	6.39	9.31967	1.99473e-42	1.78611e-43
CL10885.Contig2_All	26.24	3.41	-2.94392	1.03233e-96	4.76534e-98
CL10886.Contig3_All	2.52	1.07	-1.23581	3.29769e-06	9.33744e-07
CL10888.Contig1_All	1.51	0.28	-2.43105	5.45602e-06	1.5672e-06
CL10888.Contig2_All	173.32	17.78	-3.28511	0	0
CL10889.Contig1_All	0	3.2	8.32193	3.37137e-36	3.3877e-37
CL10889.Contig2_All	0.03	0.9	4.90689	3.71588e-08	9.18422e-09
CL10890.Contig1_All	6.08	0.86	-2.82166	3.85047e-30	4.40364e-31
CL10891.Contig1_All	25.97	9.97	-1.38118	1.5312e-41	1.39243e-42
CL10892.Contig1_All	1.33	0	-7.05528	0.000653346	0.00022935
CL10894.Contig2_All	22.38	9.8	-1.19136	5.45363e-45	4.6826e-46
CL10896.Contig1_All	0.55	2.09	1.926	3.66412e-10	8.07074e-11
CL10896.Contig2_All	45.33	8.16	-2.47383	3.81636e-302	6e-304
CL10897.Contig1_All	1.31	0	-7.03342	1.26577e-16	2.1205e-17
CL10897.Contig4_All	0.6	3.86	2.68557	6.81374e-16	1.17138e-16
CL10899.Contig1_All	3.41	36.83	3.43304	0	0
CL10899.Contig2_All	18.17	44.02	1.2766	3.11194e-143	1.00384e-144
CL109.Contig1_All	2.67	0.35	-2.93141	1.65982e-13	3.13268e-14
CL109.Contig3_All	2.25	0.72	-1.64386	3.01077e-10	6.59534e-11
CL109.Contig5_All	1.31	0.12	-3.44846	2.95539e-25	3.82024e-26
CL109.Contig6_All	0.58	0.03	-4.27302	2.78107e-08	6.81816e-09
CL109.Contig7_All	4.81	0.43	-3.48363	7.6271e-39	7.24712e-40
CL109.Contig9_All	3.29	0.07	-5.55459	1.07419e-73	6.24422e-75
CL10900.Contig2_All	0.24	1.75	2.86625	3.53829e-07	9.32512e-08
CL10905.Contig1_All	0	0.57	5.83289	0.000733002	0.000259808
CL10905.Contig2_All	0.22	1.32	2.58496	2.765e-05	8.4641e-06
CL10908.Contig1_All	8.51	17.54	1.04342	3.02748e-19	4.66308e-20
CL10908.Contig2_All	0.8	0	-6.32193	6.00059e-06	1.73251e-06
CL10908.Contig3_All	0.98	0	-6.61471	1.557e-06	4.28982e-07
CL10909.Contig4_All	40.16	96.38	1.26297	1.10009e-59	7.6323e-61
CL10909.Contig5_All	69.36	31.57	-1.13555	1.75272e-36	1.75046e-37
CL1091.Contig1_All	205.04	34.64	-2.56539	0	0
CL1091.Contig3_All	65.08	23.86	-1.44762	8.29533e-120	3.17756e-121
CL10910.Contig1_All	0	3.2	8.32193	7.23665e-18	1.1613e-18
CL10911.Contig1_All	0	0.51	5.67243	0.000382485	0.000130527
CL10912.Contig1_All	125.3	46.28	-1.43693	9.36714e-157	2.76314e-158
CL10912.Contig2_All	231.84	23.22	-3.31969	0	0
CL10912.Contig3_All	4.07	1.49	-1.44972	5.70958e-05	1.79832e-05
CL10912.Contig4_All	9.13	0.42	-4.44215	6.45467e-44	5.64106e-45
CL10914.Contig1_All	0	2.07	7.69349	1.07713e-11	2.20262e-12
CL10915.Contig2_All	0.4	2.58	2.6893	3.2182e-06	9.10692e-07
CL10918.Contig2_All	4.88	1.13	-2.11056	2.62192e-05	7.98618e-06
CL10919.Contig2_All	6.21	0.78	-2.99305	1.63067e-23	2.21338e-24
CL1092.Contig11_All	4.02	0.85	-2.24166	1.36733e-06	3.75308e-07
CL1092.Contig12_All	0.45	0.06	-2.90689	7.76024e-05	2.4657e-05
CL1092.Contig15_All	2.94	0.61	-2.26894	2.18939e-06	6.11572e-07
CL1092.Contig2_All	0.62	2.21	1.83371	0.000353763	0.000120415
CL1092.Contig5_All	1.85	0.83	-1.15634	0.000158881	5.20174e-05
CL1092.Contig7_All	4.44	0.4	-3.47249	6.56647e-115	2.61598e-116
CL10923.Contig2_All	3.28	1.3	-1.33518	7.98717e-05	2.54118e-05
CL10925.Contig1_All	0	11.41	10.1561	1.06432e-117	4.13992e-119
CL10925.Contig2_All	0.04	3.01	6.23362	5.44041e-28	6.55562e-29
CL10925.Contig3_All	0.07	8.31	6.89135	8.73723e-90	4.31402e-91
CL10929.Contig1_All	19.88	58.04	1.54573	0	0
CL10929.Contig2_All	1.51	0	-7.2384	3.32393e-23	4.54826e-24
CL10930.Contig1_All	4.41	0.23	-4.26107	2.41896e-47	1.99948e-48
CL10932.Contig1_All	59.85	9.67	-2.62976	4.39534e-293	7.0915e-295
CL10933.Contig1_All	1.69	0.47	-1.84629	1.91149e-06	5.32592e-07
CL10943.Contig1_All	3.36	7.83	1.22055	5.73376e-06	1.64947e-06
CL10943.Contig6_All	0.9	2.51	1.47969	1.76353e-06	4.88812e-07
CL10944.Contig1_All	5.47	14.05	1.36096	8.21553e-18	1.32247e-18
CL10944.Contig3_All	1.93	0.31	-2.63826	1.25346e-05	3.71392e-06
CL10949.Contig1_All	0	2.03	7.66534	2.79221e-12	5.5595e-13
CL10950.Contig1_All	2.58	1.01	-1.35302	2.51499e-06	7.04836e-07
CL10951.Contig1_All	0	0.9	6.49185	1.20515e-09	2.7265e-10
CL10951.Contig2_All	0.69	2.86	2.05135	1.38977e-11	2.85442e-12
CL10952.Contig1_All	312.5	130.33	-1.26169	0	0
CL10952.Contig2_All	0.98	38.25	5.28653	8.27602e-273	1.43764e-274
CL10954.Contig2_All	0	11.63	10.1836	3.96828e-86	2.0227e-87
CL10955.Contig3_All	0	50.27	12.2955	1.1282e-185	2.85682e-187
CL10957.Contig1_All	1.61	0	-7.33092	1.55373e-06	4.28982e-07
CL10957.Contig5_All	4.69	0	-8.87344	1.57887e-101	7.03448e-103
CL10958.Contig2_All	2.28	0.64	-1.83289	1.44337e-09	3.27734e-10
CL10958.Contig4_All	1.28	0.39	-1.7146	0.000400274	0.000137571
CL10958.Contig7_All	6.28	1.61	-1.9637	2.10176e-26	2.63592e-27
CL10959.Contig1_All	2.3	6.85	1.57447	6.4182e-10	1.4329e-10
CL10960.Contig2_All	2.34	0.32	-2.87036	1.11122e-08	2.65744e-09
CL10961.Contig1_All	2.32	0.3	-2.95109	3.7316e-21	5.41974e-22
CL10963.Contig2_All	0.18	2.1	3.54432	7.21659e-10	1.61382e-10
CL10965.Contig2_All	0.06	2	5.05889	1.02802e-08	2.45446e-09
CL10968.Contig2_All	3	0.81	-1.88897	5.67936e-08	1.41873e-08
CL10969.Contig1_All	11.28	1.7	-2.73016	1.5261e-41	1.38747e-42
CL1097.Contig14_All	1.66	0.44	-1.91561	3.24978e-09	7.5199e-10
CL1097.Contig19_All	3.37	1.42	-1.24686	9.4251e-08	2.38652e-08
CL1097.Contig20_All	2.56	0.63	-2.02272	1.39995e-09	3.17728e-10
CL1097.Contig21_All	4.13	0.43	-3.26373	6.81106e-75	3.90018e-76
CL1097.Contig2_All	0.51	2.11	2.04867	4.44676e-08	1.10344e-08
CL1097.Contig5_All	1.28	0.61	-1.06926	0.000562318	0.000195255
CL1097.Contig7_All	1.13	0.43	-1.39391	4.19977e-07	1.11342e-07
CL10970.Contig1_All	2.2	6.81	1.63015	2.35691e-31	2.622e-32
CL10973.Contig4_All	3.23	0.86	-1.90913	0.00073862	0.000262502
CL10975.Contig1_All	9.99	1.43	-2.80447	0	0
CL10975.Contig2_All	3.74	0.78	-2.26149	1.81028e-56	1.30763e-57
CL10977.Contig1_All	0.77	0	-6.26679	2.66689e-08	6.51228e-09
CL10978.Contig1_All	0.03	6.03	7.65105	6.50593e-169	1.79532e-170
CL10978.Contig2_All	0.2	9.64	5.59096	6.29464e-242	1.23055e-243
CL10978.Contig3_All	0.04	1.32	5.04439	3.05894e-13	5.83962e-14
CL10979.Contig3_All	1.18	11.41	3.27344	4.51692e-24	6.03978e-25
CL10981.Contig1_All	3.53	0.95	-1.89367	9.64027e-05	3.09648e-05
CL10982.Contig1_All	0	1.28	7	3.46019e-08	8.51858e-09
CL10982.Contig2_All	0.41	2.39	2.54331	4.36304e-09	1.01841e-09
CL10983.Contig2_All	2.71	12.34	2.18698	2.24186e-30	2.54758e-31
CL10983.Contig3_All	20.45	69.04	1.75533	2.95554e-83	1.5468e-84
CL10985.Contig1_All	0	5.14	9.00562	5.01484e-07	1.33714e-07
CL10985.Contig2_All	0	6.32	9.30378	0.000102055	3.29454e-05
CL10986.Contig1_All	33.62	12.28	-1.45301	3.80545e-142	1.2364e-143
CL10986.Contig2_All	26.16	6.34	-2.04481	3.02869e-172	8.19438e-174
CL1099.Contig2_All	0.37	1.52	2.03847	1.98737e-06	5.5428e-07
CL1099.Contig4_All	1.29	3.42	1.40663	2.81651e-08	6.90742e-09
CL10990.Contig2_All	1.18	6.18	2.38882	2.50721e-26	3.15158e-27
CL10991.Contig2_All	8.65	0.85	-3.34717	4.93315e-99	2.23964e-100
CL10991.Contig3_All	3.73	0	-8.54303	1.00556e-67	6.25778e-69
CL10992.Contig1_All	13.59	3.98	-1.77171	1.8667e-09	4.26304e-10
CL10993.Contig1_All	48.95	105.39	1.10636	0	0
CL10993.Contig2_All	17.39	109.04	2.64853	0	0
CL10993.Contig5_All	6.87	71.58	3.38117	0	0
CL10996.Contig2_All	0.7	2.36	1.75336	0.00046941	0.000162057
CL10996.Contig3_All	6.82	1.16	-2.55565	1.98168e-37	1.93701e-38
CL10996.Contig5_All	3.01	0	-8.23362	1.68425e-32	1.82472e-33
CL10997.Contig1_All	0	1.4	7.12928	9.77979e-07	2.66152e-07
CL10998.Contig1_All	9.74	31.74	1.70431	2.7118e-89	1.34584e-90
CL11.Contig1_All	0.86	8	3.21759	5.13241e-18	8.2069e-19
CL11.Contig3_All	2.83	15.3	2.43466	1.2592e-39	1.18115e-40
CL110.Contig1_All	1.39	0.45	-1.62709	5.79386e-05	1.82529e-05
CL110.Contig2_All	0.78	0.3	-1.37851	0.000104455	3.37732e-05
CL110.Contig5_All	1.66	0.42	-1.98272	9.3046e-16	1.60737e-16
CL1100.Contig1_All	8.56	1.64	-2.38391	1.33698e-15	2.32178e-16
CL11000.Contig1_All	0.26	2.06	2.98606	3.10294e-06	8.76568e-07
CL11000.Contig2_All	1.43	4.54	1.66668	2.7331e-07	7.16232e-08
CL11001.Contig4_All	2.98	7.12	1.25656	1.60523e-08	3.874e-09
CL11005.Contig2_All	0.41	1.79	2.12626	2.171e-05	6.5574e-06
CL11006.Contig2_All	0.21	1.51	2.84609	2.31083e-05	6.99e-06
CL11007.Contig1_All	0	73.68	12.8471	0	0
CL11007.Contig2_All	0	2.05	7.67948	2.7928e-12	5.5595e-13
CL11007.Contig4_All	0	4.72	8.88264	2.57246e-27	3.15118e-28
CL11010.Contig2_All	24.25	5.16	-2.23254	1.08861e-92	5.2323e-94
CL11014.Contig1_All	0	8.1	9.66178	4.36141e-37	4.29584e-38
CL11016.Contig2_All	2.8	0.45	-2.63743	1.03688e-13	1.94063e-14
CL11016.Contig3_All	1.67	0.13	-3.68326	2.12157e-11	4.40052e-12
CL11016.Contig4_All	0.96	0	-6.58496	0.000336414	0.000114125
CL11018.Contig1_All	2.94	0.66	-2.15528	3.67914e-06	1.04479e-06
CL11018.Contig2_All	8	2.77	-1.53011	6.80355e-27	8.41614e-28
CL11019.Contig2_All	1.73	0.21	-3.04231	4.49058e-09	1.0487e-09
CL11019.Contig3_All	4.37	1.94	-1.17158	1.02877e-11	2.0972e-12
CL1102.Contig2_All	1.22	13.36	3.45297	3.43812e-51	2.66632e-52
CL11024.Contig2_All	14.61	0.18	-6.34282	1.58438e-160	4.60832e-162
CL11026.Contig2_All	0	2.58	8.01123	1.31542e-07	3.37498e-08
CL11027.Contig1_All	1.46	0.15	-3.28293	0.000328511	0.000110972
CL11028.Contig1_All	0.78	7.11	3.1883	1.27056e-23	1.72149e-24
CL11029.Contig1_All	1.8	11.82	2.71516	9.7269e-64	6.37922e-65
CL11029.Contig3_All	2.9	17.91	2.62664	1.85864e-83	9.7096e-85
CL1103.Contig1_All	14.87	4.21	-1.82051	2.26527e-31	2.51814e-32
CL1103.Contig2_All	240.56	113.35	-1.08561	0	0
CL1103.Contig5_All	15.12	0.36	-5.39232	1.6482e-196	3.9505e-198
CL1103.Contig6_All	5.34	1	-2.41684	2.37946e-26	2.98948e-27
CL11030.Contig4_All	8.3	2.85	-1.54215	1.33632e-29	1.54695e-30
CL11031.Contig1_All	23.69	8.12	-1.54473	3.49221e-76	1.9761e-77
CL11032.Contig2_All	0	0.71	6.14975	5.28382e-05	1.65517e-05
CL11033.Contig1_All	19.47	183.02	3.23268	0	0
CL11033.Contig3_All	0.13	0.73	2.48938	3.86134e-06	1.10069e-06
CL11034.Contig10_All	3.87	1.45	-1.41628	1.94315e-16	3.27358e-17
CL11034.Contig12_All	1.67	0.82	-1.02615	2.79569e-05	8.56012e-06
CL11034.Contig14_All	5.04	1.59	-1.6644	2.63699e-45	2.25358e-46
CL11034.Contig1_All	1.67	0.34	-2.29624	0.000112716	3.65074e-05
CL11035.Contig1_All	0.24	2.69	3.4865	3.77886e-05	1.16632e-05
CL11036.Contig3_All	99.68	15.93	-2.64556	0	0
CL11038.Contig2_All	0.74	4.49	2.60112	2.03127e-17	3.311e-18
CL11039.Contig3_All	3.1	0	-8.27612	1.60869e-17	2.61266e-18
CL1104.Contig16_All	1.81	0.25	-2.85599	3.75507e-11	7.87326e-12
CL1104.Contig1_All	14.11	2.74	-2.36447	2.11269e-53	1.58995e-54
CL1104.Contig4_All	8.59	2.8	-1.61723	6.21026e-24	8.34474e-25
CL1104.Contig5_All	2.3	0.66	-1.8011	2.8703e-08	7.04238e-09
CL1104.Contig6_All	4.11	1.9	-1.11314	5.18872e-07	1.38674e-07
CL1104.Contig8_All	1.31	0.04	-5.03342	1.62593e-17	2.64256e-18
CL11042.Contig1_All	0	2.03	7.66534	5.01245e-07	1.33714e-07
CL11042.Contig2_All	6.68	162.84	4.60746	0	0
CL11043.Contig1_All	0	9.72	9.92481	4.35849e-56	3.16304e-57
CL11044.Contig1_All	2.08	0.13	-4	7.36092e-21	1.07773e-21
CL11044.Contig2_All	0.28	7.25	4.69448	3.76267e-74	2.17568e-75
CL11044.Contig3_All	5.23	0	-9.03067	1.66439e-35	1.69832e-36
CL11044.Contig6_All	0.89	4.51	2.34125	1.01269e-42	9.0356e-44
CL11044.Contig7_All	1.23	0	-6.94251	7.89893e-07	2.13462e-07
CL11044.Contig8_All	0	1	6.64386	3.70248e-06	1.05447e-06
CL11045.Contig1_All	22.52	158.53	2.81548	0	0
CL11046.Contig2_All	2.5	0.53	-2.23786	9.04448e-13	1.76018e-13
CL11046.Contig3_All	3.75	1.55	-1.27462	4.42619e-09	1.03333e-09
CL11046.Contig4_All	8.1	2.97	-1.44746	6.80199e-22	9.68928e-23
CL11047.Contig1_All	37.5	8.25	-2.18442	2.58972e-95	1.21652e-96
CL11047.Contig2_All	18.17	2.4	-2.92045	3.90035e-74	2.25612e-75
CL11048.Contig1_All	21.25	9.25	-1.19994	2.72798e-22	3.84528e-23
CL11048.Contig2_All	87.79	30.56	-1.52241	3.40951e-148	1.06595e-149
CL1105.Contig2_All	7.17	2.62	-1.45241	1.54065e-24	2.03352e-25
CL11051.Contig1_All	29.29	11.64	-1.33132	1.24695e-37	1.2145e-38
CL11051.Contig3_All	7.95	0.62	-3.68061	1.81885e-36	1.81747e-37
CL11051.Contig4_All	0.6	4.96	3.04731	5.51111e-10	1.2245e-10
CL11052.Contig2_All	2.81	0	-8.13443	4.01248e-07	1.06219e-07
CL11053.Contig2_All	0	8.31	9.6987	2.64952e-54	1.96707e-55
CL11054.Contig1_All	3.61	0	-8.49586	1.55392e-14	2.80712e-15
CL11055.Contig1_All	0	10.14	9.98584	4.35785e-56	3.16304e-57
CL11058.Contig1_All	21.08	53.06	1.33175	3.62106e-64	2.36524e-65
CL11062.Contig1_All	0.03	19.71	9.35975	1.01359e-178	2.65342e-180
CL11062.Contig2_All	0	5.1	8.99435	1.85322e-31	2.05656e-32
CL11062.Contig3_All	0.09	34.34	8.57575	0	0
CL11062.Contig4_All	0.91	25.69	4.8192	5.61709e-208	1.26973e-209
CL11062.Contig5_All	2.15	92.6	5.4286	0	0
CL11065.Contig1_All	3.14	12.7	2.01599	6.85095e-60	4.74008e-61
CL11067.Contig1_All	0	0.72	6.16993	0.000733396	0.000259808
CL11067.Contig2_All	1.69	8.06	2.25376	2.98818e-24	3.97858e-25
CL1107.Contig2_All	12.79	3.31	-1.95011	6.99081e-91	3.41994e-92
CL1107.Contig3_All	0.7	0	-6.12928	4.01168e-07	1.06219e-07
CL11071.Contig1_All	16.74	1.88	-3.15449	3.12633e-103	1.37439e-104
CL11071.Contig2_All	22.63	4.29	-2.39919	4.65491e-114	1.86773e-115
CL11071.Contig3_All	48.02	13.09	-1.87517	1.06063e-149	3.28792e-151
CL11072.Contig1_All	4.8	1.39	-1.78795	4.4609e-08	1.10723e-08
CL11072.Contig2_All	1.54	0.28	-2.45943	6.26785e-05	1.97939e-05
CL11073.Contig1_All	0	4.46	8.8009	2.18809e-29	2.5457e-30
CL11073.Contig2_All	0	2.99	8.224	2.81353e-17	4.60096e-18
CL11080.Contig1_All	13.66	3.17	-2.1074	3.86751e-42	3.4806e-43
CL11080.Contig3_All	1.83	0.42	-2.12338	8.43468e-07	2.28404e-07
CL11081.Contig2_All	4.41	40.64	3.20405	4.57406e-91	2.2333e-92
CL11081.Contig3_All	1.32	6.74	2.35221	6.83305e-07	1.83538e-07
CL11082.Contig1_All	10.93	3.29	-1.73213	2.66904e-27	3.27118e-28
CL11084.Contig1_All	4.01	0.61	-2.71672	3.67014e-45	3.14272e-46
CL11088.Contig1_All	0.04	1.33	5.05528	2.99383e-11	6.25564e-12
CL11088.Contig2_All	0.93	4.05	2.12262	8.23153e-06	2.40274e-06
CL1109.Contig1_All	3.17	8.68	1.45321	4.21988e-17	6.95654e-18
CL1109.Contig2_All	1.86	0	-7.53916	1.88085e-12	3.71608e-13
CL11091.Contig1_All	0	2.96	8.20945	9.5203e-14	1.77941e-14
CL11091.Contig4_All	1.99	4.46	1.16428	1.16531e-06	3.18636e-07
CL11092.Contig2_All	0	5.53	9.11114	2.35943e-09	5.42698e-10
CL11094.Contig2_All	0.84	11.46	3.77007	1.58111e-66	9.99496e-68
CL11096.Contig2_All	0	3.56	8.47573	5.53683e-17	9.158e-18
CL11098.Contig1_All	0	2.71	8.08215	9.03673e-09	2.15012e-09
CL11098.Contig2_All	3.02	6.54	1.11474	5.32668e-11	1.12445e-11
CL11099.Contig11_All	5.36	0.75	-2.83727	3.84339e-21	5.58292e-22
CL11099.Contig2_All	2.74	0.12	-4.51307	1.58105e-23	2.14536e-24
CL11099.Contig5_All	3.29	0.37	-3.15249	4.52379e-13	8.69488e-14
CL11099.Contig6_All	0	0.94	6.55459	1.31862e-07	3.37498e-08
CL11099.Contig7_All	6.87	2.7	-1.34735	3.65563e-10	8.05088e-11
CL11100.Contig1_All	9.32	4.08	-1.19176	1.15469e-19	1.75238e-20
CL11100.Contig3_All	1.14	0.14	-3.02554	4.48977e-09	1.0487e-09
CL11100.Contig4_All	11.47	3.53	-1.70013	4.92504e-36	4.9692e-37
CL11101.Contig2_All	3.27	9.42	1.52644	3.37225e-51	2.61488e-52
CL11102.Contig1_All	0.12	2.48	4.36923	7.28724e-12	1.47629e-12
CL11105.Contig1_All	8.01	20.79	1.37602	6.46759e-29	7.6142e-30
CL11105.Contig2_All	5.22	18.27	1.80735	8.64189e-43	7.70152e-44
CL11108.Contig1_All	1.04	0	-6.70044	4.5292e-05	1.40614e-05
CL11108.Contig2_All	3.07	0.23	-3.73853	4.14936e-11	8.73242e-12
CL11110.Contig2_All	11.31	2.01	-2.49233	2.29711e-16	3.88348e-17
CL11113.Contig1_All	131.38	41.55	-1.66083	8.63434e-201	2.02754e-202
CL11113.Contig3_All	2.66	0.34	-2.96782	2.54854e-07	6.6493e-08
CL11114.Contig10_All	0.99	3.01	1.60426	3.34756e-09	7.75076e-10
CL11114.Contig2_All	0	4.21	8.71768	3.01514e-25	3.90066e-26
CL11114.Contig7_All	0.13	0.88	2.75899	2.31107e-05	6.99e-06
CL11115.Contig1_All	0.24	2.61	3.44294	2.74041e-19	4.2157e-20
CL11115.Contig2_All	0.22	1.11	2.33498	0.000950594	0.000340872
CL11117.Contig1_All	0	1.51	7.2384	1.31851e-07	3.37498e-08
CL11117.Contig2_All	3.4	69.42	4.35174	0	0
CL11117.Contig3_All	27.01	0.04	-9.39928	9.81357e-212	2.17994e-213
CL11119.Contig1_All	6.12	2.46	-1.31487	7.6627e-08	1.93281e-08
CL11119.Contig2_All	1.94	0	-7.59991	1.4668e-11	3.01604e-12
CL1112.Contig2_All	0.77	0	-6.26679	1.0355e-07	2.63008e-08
CL1112.Contig3_All	0	0.4	5.32193	5.29293e-05	1.65517e-05
CL11123.Contig1_All	0	2.33	7.86419	1.07619e-11	2.20262e-12
CL11123.Contig2_All	0.14	7.45	5.73374	1.3174e-28	1.56238e-29
CL11126.Contig2_All	3.46	0	-8.43463	0.000336184	0.000114125
CL11128.Contig3_All	15.04	0.98	-3.93988	6.93519e-130	2.46004e-131
CL11129.Contig1_All	5.81	12.8	1.13953	3.38285e-08	8.32174e-09
CL1113.Contig7_All	3.09	0	-8.27146	1.0577e-24	1.38758e-25
CL1113.Contig8_All	5.09	0.86	-2.56526	8.01899e-18	1.28879e-18
CL1113.Contig9_All	1.42	3.14	1.14487	0.000545268	0.000189168
CL11134.Contig1_All	0	0.81	6.33985	0.000197766	6.55762e-05
CL11135.Contig1_All	0.98	0.2	-2.29278	0.000501006	0.000173383
CL11135.Contig4_All	1.44	0.25	-2.52607	5.84947e-08	1.46314e-08
CL11137.Contig1_All	10.87	60.09	2.46677	8.49838e-234	1.71797e-235
CL11138.Contig1_All	0.05	1.43	4.83794	1.33436e-07	3.42472e-08
CL11139.Contig1_All	0.07	3.44	5.61891	1.1113e-16	1.85831e-17
CL11139.Contig2_All	0.24	4.91	4.35462	3.81685e-23	5.23888e-24
CL11139.Contig3_All	0.06	10.86	7.49985	1.24358e-65	7.9704e-67
CL1114.Contig1_All	191.73	554.98	1.53336	0	0
CL1114.Contig2_All	14.99	49.54	1.72459	6.39818e-76	3.62858e-77
CL1114.Contig3_All	15.18	41.32	1.44467	5.08846e-36	5.1357e-37
CL1114.Contig4_All	5.5	15.05	1.45226	3.6956e-11	7.74738e-12
CL11141.Contig2_All	0.83	0	-6.37504	3.73268e-12	7.46796e-13
CL11141.Contig3_All	1.41	16.2	3.52223	6.53007e-135	2.23418e-136
CL11143.Contig2_All	7.83	33.28	2.08757	1.97056e-72	1.16215e-73
CL11144.Contig2_All	0	1.56	7.2854	2.42401e-19	3.71692e-20
CL11144.Contig3_All	0.19	1.47	2.95174	3.75231e-12	7.51358e-13
CL11145.Contig1_All	28.04	0	-11.4533	0	0
CL11145.Contig2_All	4.33	0	-8.75822	2.5161e-16	4.26142e-17
CL11145.Contig3_All	0.83	0	-6.37504	8.82732e-05	2.82584e-05
CL11145.Contig4_All	145.84	0.02	-12.8321	0	0
CL11145.Contig5_All	16.42	0	-10.6812	3.82567e-268	6.7508e-270
CL11145.Contig6_All	0.82	0	-6.35755	2.40838e-13	4.57858e-14
CL11145.Contig7_All	22.15	0	-11.1131	0	0
CL11145.Contig8_All	22.52	0	-11.137	0	0
CL11145.Contig9_All	0.6	0	-5.90689	0.000655676	0.00022935
CL11149.Contig2_All	1.47	3.14	1.09495	2.52795e-06	7.08576e-07
CL1115.Contig2_All	0.32	1.09	1.76818	4.60075e-05	1.43351e-05
CL1115.Contig3_All	0.61	1.96	1.68397	2.12641e-06	5.93642e-07
CL1115.Contig4_All	0	0.3	4.90689	0.000734755	0.000259808
CL1115.Contig7_All	0.28	1.18	2.07529	0.000999111	0.000359104
CL1115.Contig8_All	0	0.69	6.10852	0.000102212	3.29454e-05
CL1115.Contig9_All	0	0.35	5.12928	0.000734163	0.000259808
CL11152.Contig2_All	7.23	1.73	-2.06322	3.15865e-07	8.30422e-08
CL11159.Contig2_All	39.58	12.22	-1.69553	3.12908e-68	1.9357e-69
CL1116.Contig11_All	0	3.22	8.33092	6.75677e-08	1.69559e-08
CL11162.Contig2_All	11.49	3.17	-1.85782	1.0491e-64	6.806e-66
CL11162.Contig4_All	0	2.24	7.80735	2.39705e-32	2.60786e-33
CL11163.Contig3_All	2.88	7.82	1.4411	2.183e-16	3.6878e-17
CL11164.Contig1_All	0.42	1.84	2.13124	4.75444e-07	1.26474e-07
CL11164.Contig2_All	0.46	1.5	1.70526	9.104e-06	2.66386e-06
CL11167.Contig1_All	1.81	0.27	-2.74496	6.31442e-10	1.40933e-10
CL11167.Contig2_All	2.24	0.27	-3.05247	1.29608e-14	2.33434e-15
CL11167.Contig3_All	2.75	0.52	-2.40285	6.20753e-11	1.3165e-11
CL11167.Contig4_All	2.83	0.97	-1.54475	2.92697e-08	7.18452e-09
CL11168.Contig2_All	7.76	19.46	1.32638	7.04914e-110	2.93124e-111
CL11169.Contig2_All	0.21	1.4	2.73697	9.52423e-06	2.79538e-06
CL11173.Contig1_All	3.53	0	-8.46352	2.90708e-11	6.06116e-12
CL11175.Contig1_All	2.43	0	-7.92481	6.00477e-06	1.73251e-06
CL11175.Contig2_All	8.11	0.15	-5.75667	2.60778e-14	4.75472e-15
CL11176.Contig1_All	61.83	15.84	-1.96473	3.00509e-248	5.73172e-250
CL11177.Contig1_All	5.18	0	-9.01681	1.34063e-28	1.59121e-29
CL11177.Contig2_All	2.44	0.66	-1.88634	2.13899e-05	6.45572e-06
CL1118.Contig7_All	0.8	1.6	1	1.06174e-12	2.07438e-13
CL11181.Contig2_All	0	1.77	7.46761	1.20554e-09	2.7265e-10
CL11182.Contig1_All	92.36	326.58	1.8221	0	0
CL11183.Contig2_All	3.45	0.15	-4.52356	1.72692e-19	2.63834e-20
CL11186.Contig1_All	44.88	125.15	1.47951	2.07103e-143	6.6719e-145
CL11186.Contig2_All	66.3	235.52	1.82877	2.26921e-250	4.28736e-252
CL11187.Contig1_All	16.02	5.27	-1.604	7.42847e-28	8.98184e-29
CL11187.Contig4_All	4.24	0.38	-3.47999	3.36756e-20	5.03094e-21
CL11188.Contig2_All	2.36	0.71	-1.7329	0.00062613	0.00021834
CL11188.Contig4_All	1.47	0.38	-1.95174	0.00081958	0.000292228
CL11189.Contig2_All	1.46	0.47	-1.63524	5.24948e-07	1.4032e-07
CL11189.Contig3_All	1.46	4.81	1.72007	2.50262e-16	4.2378e-17
CL11190.Contig2_All	5.15	14.2	1.46325	2.01994e-65	1.29869e-66
CL11191.Contig1_All	27.93	11.01	-1.343	4.65308e-81	2.49622e-82
CL11194.Contig1_All	24.52	5.06	-2.27675	5.0081e-89	2.49288e-90
CL11194.Contig2_All	3.19	1.38	-1.20889	3.30193e-06	9.35014e-07
CL11197.Contig1_All	2.29	13.75	2.58601	3.06154e-40	2.84428e-41
CL11198.Contig2_All	0.18	2.55	3.82443	4.82907e-08	1.20025e-08
CL112.Contig2_All	17.87	3.55	-2.33165	2.54585e-41	2.324e-42
CL112.Contig5_All	4.58	1.13	-2.01902	1.64159e-08	3.96296e-09
CL112.Contig8_All	13.76	0	-10.4263	1.5146e-50	1.18613e-51
CL11200.Contig2_All	1.8	5.79	1.68557	4.055e-35	4.1711e-36
CL11202.Contig2_All	8.31	3.08	-1.43192	4.5354e-12	9.1085e-13
CL11203.Contig1_All	19.13	4.97	-1.94452	3.985e-44	3.47132e-45
CL11205.Contig1_All	11.47	3.29	-1.80171	1.01663e-18	1.58984e-19
CL11207.Contig1_All	2.51	0	-7.97154	3.46043e-09	8.0238e-10
CL1121.Contig1_All	30.85	5.58	-2.46693	3.21889e-95	1.51514e-96
CL1121.Contig2_All	15.41	6.7	-1.20163	6.51645e-15	1.15982e-15
CL1121.Contig3_All	37.89	10.56	-1.84321	4.52899e-76	2.56516e-77
CL11210.Contig1_All	1.02	6.26	2.61759	3.77981e-31	4.22452e-32
CL11210.Contig2_All	1.15	2.98	1.37368	8.6438e-07	2.34158e-07
CL11213.Contig1_All	0.21	2.63	3.6466	3.56982e-11	7.47728e-12
CL11213.Contig2_All	0.25	1.53	2.61353	3.21844e-06	9.10692e-07
CL11218.Contig1_All	1.33	8.69	2.70793	1.93795e-38	1.85718e-39
CL11218.Contig2_All	0	2.27	7.82655	3.52213e-23	4.8284e-24
CL11218.Contig4_All	7.85	0.07	-6.80919	1.59773e-64	1.03889e-65
CL11218.Contig5_All	0.03	5.94	7.62936	4.35217e-62	2.9224e-63
CL1122.Contig1_All	0.02	4.84	7.91886	6.60072e-61	4.50344e-62
CL1122.Contig2_All	0	0.69	6.10852	1.2047e-09	2.7265e-10
CL1122.Contig3_All	0	0.82	6.35755	2.72569e-05	8.31552e-06
CL1122.Contig4_All	0	3.02	8.2384	6.07308e-41	5.58046e-42
CL11220.Contig1_All	0.71	30.69	5.43381	0	0
CL11220.Contig2_All	0.19	3.75	4.30282	2.5018e-35	2.55888e-36
CL11223.Contig1_All	2.31	57.62	4.6406	2.02909e-205	4.64034e-207
CL1123.Contig1_All	0	0.72	6.16993	1.9056e-06	5.29762e-07
CL1123.Contig2_All	0.25	6.96	4.79909	1.22908e-47	1.01152e-48
CL11232.Contig1_All	1.35	0	-7.07682	6.00125e-06	1.73251e-06
CL11232.Contig3_All	1.52	4.68	1.62244	2.00227e-09	4.57942e-10
CL11233.Contig2_All	89.52	24.03	-1.89737	0	0
CL11233.Contig3_All	33.96	15.01	-1.17791	4.5992e-124	1.70728e-125
CL11233.Contig5_All	12.18	4.38	-1.47551	4.39938e-25	5.71238e-26
CL11233.Contig7_All	7.16	0.38	-4.23589	6.21499e-47	5.1681e-48
CL11233.Contig8_All	3.21	14.75	2.20007	1.88652e-38	1.80689e-39
CL11235.Contig1_All	0.47	14.03	4.89971	8.8651e-60	6.1402e-61
CL11236.Contig1_All	15.03	0	-10.5536	3.5973e-271	6.28316e-273
CL11237.Contig4_All	1.11	8.35	2.91122	4.93963e-97	2.27496e-98
CL11238.Contig1_All	10.94	22.59	1.04607	1.19007e-24	1.56677e-25
CL1124.Contig1_All	1.32	3.88	1.55552	1.83973e-10	3.99158e-11
CL11242.Contig3_All	2.27	0.78	-1.54115	2.38912e-06	6.68726e-07
CL11244.Contig1_All	1.75	5.65	1.6909	3.22814e-16	5.48752e-17
CL1125.Contig1_All	0	1.2	6.90689	2.57155e-07	6.71776e-08
CL1125.Contig5_All	0	1.11	6.79442	1.9072e-06	5.29762e-07
CL11250.Contig1_All	0.36	3.73	3.37311	2.40348e-14	4.36774e-15
CL11250.Contig2_All	0.79	0	-6.30378	0.00065643	0.00022935
CL11250.Contig3_All	1.93	0.67	-1.52637	0.00075083	0.000267024
CL11251.Contig1_All	0.1	202.79	10.9858	0	0
CL11255.Contig1_All	0.73	4.96	2.76437	1.27759e-19	1.94403e-20
CL11255.Contig2_All	1.11	0.07	-3.98706	0.000723697	0.000255408
CL11256.Contig2_All	1.63	0	-7.34873	7.40623e-12	1.50079e-12
CL11257.Contig2_All	35.26	12.17	-1.5347	3.36934e-93	1.61196e-94
CL11257.Contig3_All	5.06	0.68	-2.89553	6.37597e-36	6.4446e-37
CL11257.Contig4_All	1.88	0	-7.55459	4.13776e-21	6.02102e-22
CL11257.Contig5_All	8.49	0.86	-3.30336	4.37857e-68	2.71236e-69
CL11258.Contig2_All	22.98	3.84	-2.5812	1.97397e-20	2.93022e-21
CL11258.Contig3_All	27.84	2.98	-3.22377	2.38713e-28	2.85172e-29
CL11259.Contig1_All	0.03	15.17	8.98204	3.20821e-155	9.57218e-157
CL11259.Contig2_All	0	0.89	6.47573	1.76584e-08	4.27972e-09
CL1126.Contig1_All	3.59	12.05	1.74698	1.48925e-30	1.68935e-31
CL1126.Contig2_All	1.75	5.47	1.64419	8.22628e-13	1.59904e-13
CL11263.Contig2_All	1.41	0.3	-2.23266	5.99548e-06	1.72622e-06
CL11264.Contig2_All	16.13	7.6	-1.08568	2.64821e-31	2.94886e-32
CL11264.Contig4_All	6.22	16.12	1.37387	2.07845e-37	2.03248e-38
CL11266.Contig1_All	0	13.97	10.4481	1.79263e-47	1.47816e-48
CL11266.Contig3_All	0.04	7.81	7.60918	1.68202e-74	9.68144e-76
CL11266.Contig4_All	0.15	6.39	5.41278	3.32252e-84	1.72516e-85
CL11266.Contig5_All	0	1.04	6.70044	2.46945e-14	4.49128e-15
CL11267.Contig3_All	7.95	20.82	1.38894	1.86616e-32	2.02476e-33
CL11268.Contig10_All	1.02	0	-6.67243	2.40932e-13	4.57858e-14
CL11268.Contig11_All	0.64	0	-6	6.822e-09	1.61249e-09
CL11268.Contig6_All	0.61	0	-5.93074	6.82017e-09	1.61249e-09
CL11268.Contig9_All	2.18	0.82	-1.41063	2.21374e-06	6.18678e-07
CL11269.Contig13_All	0	1.93	7.59246	9.04477e-09	2.15012e-09
CL11269.Contig15_All	0.99	5.54	2.48439	2.18278e-27	2.67038e-28
CL11269.Contig16_All	0	2.8	8.12928	3.68147e-13	7.04984e-14
CL11269.Contig23_All	0	22.45	11.1325	1.63263e-232	3.31422e-234
CL11269.Contig24_All	0.1	11.73	6.87406	1.15598e-32	1.24762e-33
CL11269.Contig34_All	0	4.72	8.88264	5.71096e-169	1.57474e-170
CL11269.Contig35_All	0	1.06	6.72792	6.2317e-20	9.38162e-21
CL11269.Contig36_All	0.17	9.98	5.87543	5.34574e-126	1.95558e-127
CL11269.Contig37_All	0.09	29.21	8.34232	2.38553e-249	4.52984e-251
CL11269.Contig38_All	0.07	19.5	8.1219	0	0
CL11269.Contig39_All	0	1.24	6.9542	7.72458e-26	9.8454e-27
CL11272.Contig2_All	0.39	0	-5.2854	0.000653523	0.00022935
CL11273.Contig3_All	0.99	0.07	-3.822	1.67425e-09	3.81062e-10
CL11273.Contig5_All	0	7.05	9.46148	1.66534e-44	1.44292e-45
CL11275.Contig1_All	3.95	14.01	1.82653	2.03232e-40	1.88186e-41
CL11275.Contig2_All	2.49	31.42	3.65747	1.00962e-181	2.60458e-183
CL11275.Contig3_All	0.5	11.75	4.55459	2.24697e-91	1.09329e-92
CL11276.Contig1_All	10.83	25.47	1.23377	1.10387e-13	2.06776e-14
CL1128.Contig1_All	3.98	0	-8.63662	6.01358e-06	1.73251e-06
CL1128.Contig5_All	0	0.55	5.78136	2.72598e-05	8.31552e-06
CL1128.Contig6_All	0	0.96	6.58496	1.76492e-08	4.27972e-09
CL11281.Contig3_All	1.32	4.18	1.66297	2.96766e-11	6.19814e-12
CL11281.Contig4_All	0	2.19	7.77479	7.22054e-06	2.09886e-06
CL11282.Contig1_All	0.78	0	-6.2854	1.03451e-07	2.63008e-08
CL11282.Contig2_All	56.01	19.73	-1.50529	4.39112e-86	2.23962e-87
CL11282.Contig3_All	20.33	6.85	-1.56943	8.73561e-65	5.65152e-66
CL11283.Contig1_All	0.05	10.18	7.66959	3.18481e-120	1.2176e-121
CL11283.Contig3_All	0.07	5.18	6.20945	5.88816e-33	6.3207e-34
CL11283.Contig4_All	0.05	3.58	6.16189	1.20056e-41	1.09048e-42
CL11284.Contig1_All	45.01	190.44	2.08102	1.60385e-154	4.80906e-156
CL11284.Contig2_All	1.05	5.35	2.34915	1.43275e-27	1.74311e-28
CL11288.Contig1_All	0	2.43	7.92481	2.56677e-07	6.71776e-08
CL11288.Contig2_All	0	4.05	8.66178	5.48524e-12	1.10659e-12
CL1129.Contig3_All	0.53	2.72	2.35954	1.46838e-07	3.778e-08
CL11290.Contig2_All	4.55	12.39	1.44524	1.1872e-25	1.51868e-26
CL11291.Contig2_All	8.05	3.92	-1.03814	2.39267e-39	2.2545e-40
CL11291.Contig3_All	15.32	6.38	-1.26379	1.1855e-50	9.2715e-52
CL11298.Contig2_All	6.45	1.65	-1.96683	2.5574e-28	3.05784e-29
CL11298.Contig3_All	3.18	1.22	-1.38215	5.53628e-10	1.23051e-10
CL11298.Contig4_All	6.45	0.32	-4.33316	6.4627e-66	4.12844e-67
CL11298.Contig5_All	1.35	0	-7.07682	1.60827e-17	2.61266e-18
CL11299.Contig3_All	1.81	0.13	-3.79941	5.34785e-09	1.2554e-09
CL11299.Contig5_All	1.82	0.6	-1.6009	3.68369e-14	6.75536e-15
CL11299.Contig8_All	4.21	0.33	-3.67328	1.19497e-23	1.61793e-24
CL113.Contig10_All	1.91	0	-7.57743	1.04701e-36	1.04123e-37
CL113.Contig11_All	0.82	0	-6.35755	2.40959e-13	4.57858e-14
CL113.Contig13_All	3.49	0	-8.44708	6.72071e-29	7.91788e-30
CL113.Contig14_All	3.44	0.27	-3.67138	5.39291e-41	4.94976e-42
CL113.Contig15_All	3.31	0.36	-3.20076	0.000101219	3.25644e-05
CL113.Contig1_All	1.54	0.4	-1.94486	1.46846e-11	3.02318e-12
CL113.Contig2_All	12.62	1.76	-2.84206	2.00672e-107	8.5482e-109
CL113.Contig3_All	14.73	4.86	-1.59973	2.99529e-74	1.73069e-75
CL113.Contig4_All	0.34	1.51	2.15094	8.23063e-06	2.40274e-06
CL113.Contig5_All	2.09	0	-7.70736	9.94981e-16	1.72103e-16
CL113.Contig7_All	6.03	0.73	-3.04619	1.7342e-27	2.11554e-28
CL1130.Contig10_All	36.7	169.99	2.2116	0	0
CL1130.Contig13_All	69.35	150.08	1.11376	4.05985e-213	8.96686e-215
CL1130.Contig14_All	157.26	369.64	1.23297	0	0
CL1130.Contig16_All	1019.11	2370.92	1.21814	0	0
CL1130.Contig1_All	208.32	431.52	1.05063	9.47476e-230	1.95141e-231
CL1130.Contig2_All	19.7	75.98	1.94742	8.72917e-234	1.76555e-235
CL1130.Contig5_All	3.41	14.07	2.04478	1.29544e-42	1.15735e-43
CL1130.Contig6_All	49.25	174.45	1.82462	0	0
CL1130.Contig7_All	48.66	107.1	1.13815	1.05127e-142	3.40116e-144
CL1130.Contig8_All	4.49	22.92	2.35182	4.03667e-83	2.1156e-84
CL11301.Contig2_All	0.89	3.95	2.14998	1.37169e-11	2.81656e-12
CL11301.Contig4_All	1.01	3.15	1.641	1.59872e-06	4.41778e-07
CL11305.Contig2_All	1	9.11	3.18745	4.68996e-23	6.45166e-24
CL11308.Contig1_All	0.72	4.49	2.64065	7.89402e-22	1.12691e-22
CL1131.Contig2_All	23.31	0.18	-7.01681	3.17646e-81	1.70171e-82
CL11312.Contig2_All	0	2.45	7.93664	4.23243e-16	7.222e-17
CL11313.Contig2_All	2.26	5.16	1.19105	4.13596e-12	8.29404e-13
CL11313.Contig3_All	0.31	1.53	2.30319	0.000611179	0.0002129
CL11317.Contig1_All	2.07	0	-7.69349	8.82411e-05	2.82584e-05
CL11319.Contig1_All	0.28	2.02	2.85086	0.000288133	9.69238e-05
CL1132.Contig1_All	17.09	4.72	-1.85629	1.67705e-130	5.92752e-132
CL1132.Contig2_All	3.92	0	-8.61471	6.40272e-85	3.30148e-86
CL1132.Contig5_All	2.18	0	-7.76818	6.19184e-47	5.14688e-48
CL1132.Contig6_All	4.86	0	-8.92481	1.00733e-115	3.98748e-117
CL1132.Contig7_All	0.07	1.74	4.63559	4.20605e-34	4.41808e-35
CL11320.Contig1_All	3.32	199.08	5.90602	0	0
CL11320.Contig2_All	0.09	3.19	5.14749	1.10458e-10	2.3683e-11
CL11320.Contig3_All	2.32	44.47	4.26064	3.3987e-128	1.21924e-129
CL11322.Contig2_All	0.89	0	-6.47573	9.48502e-13	1.84913e-13
CL11322.Contig3_All	3.63	1.23	-1.56131	5.32773e-16	9.12984e-17
CL11322.Contig4_All	3.7	1.01	-1.87317	4.0521e-22	5.73528e-23
CL11322.Contig5_All	1.18	0.56	-1.07529	0.000469771	0.000162206
CL11324.Contig1_All	0.41	4.67	3.50973	1.01955e-17	1.64572e-18
CL11324.Contig2_All	6.71	1.15	-2.54468	1.11115e-29	1.285e-30
CL11324.Contig3_All	46.04	19.13	-1.26705	5.90114e-80	3.20382e-81
CL11326.Contig2_All	4.23	11.39	1.42904	1.4838e-19	2.26378e-20
CL11326.Contig3_All	2.2	11.15	2.34147	7.38684e-37	7.3203e-38
CL11327.Contig1_All	16.04	72.98	2.18583	6.27202e-62	4.22016e-63
CL11328.Contig2_All	5.1	17.23	1.75635	2.01924e-49	1.61271e-50
CL11329.Contig1_All	10.01	1.64	-2.60967	2.29415e-59	1.59699e-60
CL11329.Contig2_All	16.69	3.9	-2.09744	1.50689e-71	8.9682e-73
CL11335.Contig1_All	4.38	14.06	1.68259	6.25691e-42	5.65544e-43
CL11337.Contig1_All	0.2	2.09	3.38543	5.02169e-13	9.67576e-14
CL11338.Contig3_All	0.18	1.51	3.06848	5.35302e-07	1.43138e-07
CL11339.Contig1_All	1.91	0	-7.57743	5.76068e-11	1.21807e-11
CL11339.Contig2_All	2.7	0	-8.07682	2.03887e-18	3.21906e-19
CL11340.Contig1_All	2.96	11.98	2.01696	2.60427e-23	3.55526e-24
CL11341.Contig2_All	1.95	0	-7.60733	0.000336813	0.000114125
CL11346.Contig3_All	0.19	1.12	2.55943	0.000198965	6.61716e-05
CL11347.Contig1_All	2	7.38	1.88362	5.40593e-28	6.51236e-29
CL11347.Contig2_All	5.63	2.64	-1.0926	3.03135e-09	7.00644e-10
CL1135.Contig3_All	4.05	72.56	4.16318	3.72696e-175	9.96934e-177
CL11350.Contig1_All	0.99	4.14	2.06413	5.16917e-06	1.48278e-06
CL11355.Contig2_All	27.43	56.08	1.03173	1.29952e-58	9.12586e-60
CL11358.Contig2_All	11.26	3.46	-1.70236	5.27173e-10	1.17031e-10
CL1136.Contig8_All	2.76	0.62	-2.15433	1.63145e-19	2.49146e-20
CL11360.Contig1_All	2.19	5.45	1.31533	2.82745e-09	6.5247e-10
CL11361.Contig1_All	1.54	5.42	1.81536	3.37639e-14	6.18396e-15
CL11362.Contig2_All	2.72	0	-8.08746	4.13927e-21	6.02102e-22
CL11364.Contig4_All	0.57	0	-5.83289	1.35157e-08	3.24052e-09
CL11366.Contig2_All	3.92	17.05	2.12085	1.58559e-45	1.35019e-46
CL11366.Contig3_All	2.56	20.83	3.02445	7.64915e-92	3.7048e-93
CL11367.Contig1_All	5.05	11.43	1.17847	1.19302e-39	1.11844e-40
CL11367.Contig2_All	0.25	0	-4.64386	0.000656073	0.00022935
CL11368.Contig1_All	1.8	18.52	3.36302	6.25148e-67	3.93006e-68
CL1137.Contig1_All	1.42	0	-7.14975	1.13979e-10	2.44788e-11
CL1137.Contig2_All	0.68	0	-6.08746	4.5192e-05	1.40614e-05
CL11371.Contig1_All	1	2.1	1.07039	0.000227857	7.61444e-05
CL11372.Contig1_All	0	2.94	8.19967	6.58504e-28	7.95368e-29
CL11374.Contig1_All	28.82	5.04	-2.51557	1.09752e-64	7.12246e-66
CL11374.Contig2_All	14.05	1.71	-3.0385	5.57508e-46	4.70612e-47
CL11376.Contig1_All	12.25	3.37	-1.86196	1.05367e-17	1.70145e-18
CL11378.Contig1_All	0.27	5.41	4.3246	5.39325e-19	8.37368e-20
CL11379.Contig1_All	42.18	11.2	-1.91306	1.81616e-180	4.71984e-182
CL11379.Contig2_All	15.63	0.46	-5.08654	5.74822e-172	1.55827e-173
CL1138.Contig11_All	0	0.38	5.24793	0.000102001	3.29454e-05
CL1138.Contig1_All	1.16	0.3	-1.95109	2.43507e-05	7.40032e-06
CL1138.Contig2_All	9.41	19.4	1.04379	3.04694e-28	3.6509e-29
CL1138.Contig3_All	0	0.37	5.20945	0.000733374	0.000259808
CL1138.Contig6_All	0.49	2.68	2.45138	7.08242e-13	1.37115e-13
CL1138.Contig9_All	0.25	6.27	4.64847	6.696e-50	5.29906e-51
CL11380.Contig2_All	1.37	3.99	1.54221	2.47241e-11	5.13738e-12
CL11381.Contig1_All	0.78	1.92	1.29956	0.000159803	5.23362e-05
CL11387.Contig1_All	1.49	7.95	2.41564	4.39074e-15	7.77718e-16
CL11392.Contig1_All	7.98	1.14	-2.80735	2.49555e-08	6.08228e-09
CL11392.Contig2_All	9.35	0.4	-4.54689	5.16143e-33	5.5324e-34
CL11393.Contig1_All	0	1.89	7.56224	2.11479e-11	4.38422e-12
CL11393.Contig2_All	0.9	9.23	3.35833	4.73999e-47	3.93354e-48
CL11396.Contig1_All	0.58	3.72	2.68118	4.98743e-12	1.00279e-12
CL11398.Contig1_All	3.26	7.85	1.26782	5.93923e-09	1.39843e-09
CL11398.Contig2_All	2.53	6.39	1.33668	0.000111475	3.60936e-05
CL114.Contig1_All	7.19	0.32	-4.48985	6.11557e-42	5.5264e-43
CL114.Contig2_All	50.87	0.38	-7.06467	0	0
CL114.Contig7_All	14.82	0.97	-3.93342	3.52555e-123	1.31879e-124
CL114.Contig8_All	6.79	0.88	-2.94784	6.06168e-71	3.63578e-72
CL1140.Contig2_All	0	1.67	7.3837	1.20645e-09	2.7265e-10
CL11401.Contig2_All	2.25	0	-7.81378	4.78017e-13	9.2013e-14
CL11402.Contig1_All	0	0.78	6.2854	5.28793e-05	1.65517e-05
CL11403.Contig1_All	87.81	25.41	-1.78899	1.06364e-209	2.38858e-211
CL11403.Contig3_All	16.18	3.93	-2.04161	1.88871e-43	1.66542e-44
CL11405.Contig1_All	1.03	7.3	2.82525	5.84662e-40	5.4515e-41
CL11405.Contig4_All	0.47	2.23	2.24631	3.81236e-09	8.86764e-10
CL11405.Contig5_All	0.48	1.43	1.57491	0.000227499	7.60126e-05
CL11405.Contig6_All	0.99	2.02	1.02885	0.000180752	5.96634e-05
CL11407.Contig1_All	3.26	14.34	2.1371	9.7282e-60	6.74624e-61
CL11407.Contig2_All	0	1.58	7.30378	0.000197508	6.55762e-05
CL11408.Contig1_All	1.11	7.02	2.66091	1.2665e-09	2.86864e-10
CL11408.Contig2_All	0.81	4.57	2.4962	1.02835e-12	2.0086e-13
CL11414.Contig2_All	0	0.26	4.70044	0.000731889	0.000259808
CL11414.Contig3_All	4.5	0	-8.81378	6.24785e-69	3.83662e-70
CL11414.Contig5_All	0	1.06	6.72792	1.90329e-06	5.29762e-07
CL11415.Contig1_All	2.12	0.92	-1.20436	5.88951e-05	1.85599e-05
CL11415.Contig3_All	0.12	3.73	4.95807	3.92711e-32	4.29282e-33
CL11415.Contig5_All	0.35	2.73	2.96347	1.80622e-17	2.93958e-18
CL11415.Contig6_All	0.07	2.47	5.14101	2.68793e-22	3.784e-23
CL11415.Contig7_All	0	2.48	7.9542	4.57247e-24	6.12276e-25
CL11416.Contig1_All	23.03	6.81	-1.75779	3.92636e-12	7.86998e-13
CL11417.Contig1_All	8.01	85.98	3.42413	0	0
CL11417.Contig2_All	12.97	39.4	1.60302	3.07432e-55	2.2545e-56
CL11417.Contig3_All	0.13	3.82	4.87699	2.17898e-23	2.9696e-24
CL11418.Contig1_All	0.08	1.93	4.59246	5.98125e-17	9.91268e-18
CL11419.Contig1_All	6.54	19.06	1.54319	1.63499e-38	1.56339e-39
CL11419.Contig2_All	5.13	10.69	1.05923	1.14289e-12	2.23594e-13
CL1142.Contig1_All	25.68	12.6	-1.02722	4.30371e-69	2.63914e-70
CL11421.Contig2_All	5.19	1.9	-1.44974	6.19261e-09	1.45901e-09
CL11421.Contig3_All	241.66	30.49	-2.98657	0	0
CL11421.Contig4_All	13.85	3.33	-2.05629	3.45735e-24	4.61092e-25
CL11423.Contig1_All	0.2	12.59	5.97613	5.54521e-53	4.19898e-54
CL11423.Contig4_All	0	2.58	8.01123	1.42129e-12	2.79308e-13
CL11424.Contig2_All	2.83	0.77	-1.87787	0.000738576	0.000262502
CL11425.Contig1_All	3.43	14.9	2.11903	1.94448e-92	9.37064e-94
CL11425.Contig2_All	0.3	17.01	5.82528	4.4432e-123	1.66534e-124
CL11425.Contig3_All	0	2.41	7.91289	3.52268e-23	4.8284e-24
CL11428.Contig1_All	0	1.15	6.84549	6.75506e-08	1.69559e-08
CL11428.Contig2_All	0.1	0.97	3.27798	0.000385171	0.000132123
CL1143.Contig13_All	2.27	0.53	-2.09863	5.94592e-13	1.14899e-13
CL1143.Contig14_All	0.82	2.88	1.81237	0.000127708	4.15454e-05
CL1143.Contig7_All	3.41	1.04	-1.71319	2.94362e-21	4.26408e-22
CL11431.Contig1_All	0.25	32.2	7.00899	2.61375e-111	1.07499e-112
CL11432.Contig1_All	18.94	40.87	1.10961	1.2319e-33	1.30507e-34
CL11434.Contig1_All	0.12	3.83	4.99624	3.09753e-24	4.1258e-25
CL11435.Contig1_All	0.14	2.66	4.24793	4.01909e-09	9.3621e-10
CL11437.Contig1_All	28.26	0.48	-5.87958	1.20112e-62	8.0069e-64
CL11437.Contig2_All	9.44	0	-9.88264	8.36083e-24	1.12619e-24
CL11437.Contig3_All	4.42	0.31	-3.83371	7.95964e-07	2.1517e-07
CL11438.Contig2_All	0	0.76	6.24793	0.000197451	6.55762e-05
CL11439.Contig2_All	10.86	1.79	-2.60099	1.06655e-74	6.1231e-76
CL1144.Contig1_All	1.48	13.45	3.18394	3.17566e-27	3.8968e-28
CL11440.Contig1_All	28.26	7.33	-1.94688	7.5325e-83	3.9581e-84
CL11444.Contig1_All	0	1.81	7.49985	1.90256e-06	5.29762e-07
CL11444.Contig2_All	0	3.24	8.33985	4.23164e-16	7.222e-17
CL11446.Contig2_All	2.81	6.74	1.26218	2.64355e-17	4.31908e-18
CL11446.Contig3_All	0.94	0	-6.55459	7.90666e-07	2.13462e-07
CL11446.Contig4_All	0.99	0.19	-2.38143	8.20907e-10	1.8408e-10
CL11448.Contig2_All	1.55	0	-7.27612	1.13889e-10	2.44788e-11
CL11448.Contig4_All	2.57	0.61	-2.07489	5.54993e-17	9.18436e-18
CL11449.Contig1_All	0.24	4.03	4.06967	7.59847e-23	1.05306e-23
CL1145.Contig2_All	5.9	0.88	-2.74514	1.05929e-46	8.84104e-48
CL1145.Contig3_All	1.46	0.5	-1.54597	7.18758e-07	1.93334e-07
CL11450.Contig1_All	33.83	101.19	1.58069	2.91431e-80	1.57637e-81
CL11457.Contig1_All	21.58	65.68	1.60576	4.76747e-138	1.59332e-139
CL11459.Contig1_All	18	1.74	-3.37084	1.29309e-300	2.04938e-302
CL11459.Contig2_All	43.79	12.67	-1.78918	0	0
CL11461.Contig2_All	36.75	88.93	1.27493	1.18954e-230	2.43362e-232
CL11462.Contig1_All	8.71	36.48	2.06636	1.56921e-76	8.84136e-78
CL11463.Contig1_All	2.16	6.92	1.67974	2.12625e-06	5.93642e-07
CL11464.Contig1_All	608.76	140.6	-2.11428	0	0
CL11466.Contig2_All	0.27	2.77	3.35885	3.1782e-12	6.3398e-13
CL11466.Contig3_All	3.51	0	-8.45533	4.47008e-10	9.88614e-11
CL11466.Contig4_All	3.94	0.05	-6.30012	8.48062e-23	1.17666e-23
CL1147.Contig3_All	3.84	0	-8.58496	4.46538e-10	9.88614e-11
CL11472.Contig1_All	92.65	45.02	-1.04122	1.3479e-115	5.33846e-117
CL11474.Contig1_All	1.53	0.2	-2.93546	0.000585533	0.000203688
CL11476.Contig1_All	2.54	0.14	-4.18133	1.16772e-10	2.51182e-11
CL11476.Contig2_All	2.91	0.95	-1.61502	3.96497e-06	1.13065e-06
CL11478.Contig1_All	8.78	0.29	-4.9201	3.44869e-58	2.4346e-59
CL11478.Contig2_All	31.35	2.44	-3.68351	3.59921e-154	1.08149e-155
CL11479.Contig2_All	9.79	1.18	-3.05252	8.25823e-22	1.17907e-22
CL11479.Contig3_All	1.54	0.31	-2.31259	9.15967e-06	2.68354e-06
CL1148.Contig1_All	4.31	13.3	1.62567	1.09117e-22	1.51766e-23
CL11481.Contig1_All	2.07	9.88	2.25488	3.24274e-16	5.51268e-17
CL11481.Contig2_All	1.77	11.45	2.69353	1.08903e-62	7.25618e-64
CL11481.Contig3_All	2.83	16.77	2.56701	5.43944e-119	2.0974e-120
CL11481.Contig4_All	2.41	25.7	3.41466	2.33949e-172	6.32476e-174
CL11483.Contig1_All	0.4	3.34	3.06178	9.76367e-10	2.19838e-10
CL11483.Contig3_All	0.39	1.39	1.83354	8.21179e-05	2.61412e-05
CL11484.Contig4_All	2.12	6.36	1.58496	1.23893e-23	1.67786e-24
CL11488.Contig4_All	5.14	0.17	-4.91816	5.80629e-31	6.51828e-32
CL11490.Contig2_All	0	1.07	6.74147	7.23554e-06	2.09886e-06
CL11490.Contig3_All	0.07	6.76	6.59352	1.52888e-33	1.62195e-34
CL11491.Contig1_All	61.83	4.29	-3.84926	8.91429e-121	3.39486e-122
CL11491.Contig2_All	13.64	0	-10.4136	1.6844e-26	2.10644e-27
CL11492.Contig1_All	0	3.16	8.30378	1.07875e-11	2.20262e-12
CL11496.Contig1_All	9.86	1.57	-2.65082	1.98848e-29	2.31242e-30
CL11496.Contig2_All	4.31	0.52	-3.0511	1.54354e-10	3.33736e-11
CL11497.Contig3_All	2.64	14.63	2.47032	7.11924e-34	7.50222e-35
CL11498.Contig2_All	69.21	30.99	-1.15918	6.07621e-76	3.44534e-77
CL115.Contig2_All	0.51	2.48	2.28177	0.000337808	0.000114848
CL1150.Contig1_All	4.27	1.28	-1.73809	1.62247e-16	2.72854e-17
CL1150.Contig2_All	32.19	15.81	-1.02578	3.11732e-58	2.19968e-59
CL1150.Contig3_All	6.43	2.58	-1.31745	3.20952e-08	7.88958e-09
CL11500.Contig2_All	1.88	0	-7.55459	0.000337371	0.000114125
CL11503.Contig1_All	11.7	5.29	-1.14517	7.16077e-153	2.16984e-154
CL11503.Contig3_All	35.2	1.76	-4.32193	0	0
CL11504.Contig1_All	4.29	0.24	-4.15987	3.52584e-48	2.87116e-49
CL11507.Contig1_All	0	7.55	9.56033	3.9942e-34	4.19344e-35
CL11507.Contig2_All	0.07	42.54	9.24725	1.79422e-197	4.28912e-199
CL11508.Contig1_All	0.25	5.8	4.53605	1.65357e-61	1.11961e-62
CL11509.Contig2_All	0.04	4.01	6.64746	1.5107e-56	1.08995e-57
CL11510.Contig2_All	1.93	5.68	1.55729	1.77515e-21	2.5555e-22
CL11512.Contig2_All	0	1.09	6.76818	6.14716e-10	1.36979e-10
CL11512.Contig3_All	0.41	2.12	2.37037	9.0965e-09	2.16588e-09
CL11514.Contig1_All	17.98	67.38	1.90593	5.39557e-144	1.73364e-145
CL11514.Contig2_All	1.1	0	-6.78136	2.30556e-05	6.99698e-06
CL11517.Contig2_All	1.72	0	-7.42626	4.47243e-10	9.88614e-11
CL11519.Contig1_All	0.07	0.8	3.51457	1.15491e-05	3.4036e-06
CL11519.Contig2_All	0.21	3.13	3.8977	4.90872e-32	5.37726e-33
CL11520.Contig1_All	35.92	16.23	-1.14612	1.43587e-80	7.73788e-82
CL11520.Contig2_All	21.84	3.8	-2.5229	7.97986e-142	2.60112e-143
CL11522.Contig4_All	0.43	4.53	3.3971	1.8636e-17	3.03474e-18
CL11523.Contig2_All	0.05	1.15	4.52356	6.00911e-06	1.73058e-06
CL11524.Contig1_All	1.45	0.17	-3.09245	2.1296e-12	4.21566e-13
CL11525.Contig1_All	0.67	0.14	-2.25873	9.63062e-06	2.82742e-06
CL11525.Contig2_All	0.12	35.4	8.20457	0	0
CL11528.Contig4_All	18.4	2.75	-2.7422	7.98558e-130	2.83348e-131
CL11528.Contig5_All	4.53	12.88	1.50755	4.778e-11	1.00721e-11
CL1153.Contig3_All	2.9	6.34	1.12843	1.28853e-11	2.64404e-12
CL1153.Contig4_All	2.64	7.5	1.50635	6.97356e-15	1.24265e-15
CL11531.Contig2_All	0	1.14	6.83289	4.14826e-11	8.7266e-12
CL11531.Contig3_All	0	0.84	6.39232	9.04316e-09	2.15012e-09
CL11531.Contig6_All	5.76	1.47	-1.97025	2.08419e-19	3.18924e-20
CL11534.Contig2_All	3.65	1	-1.8679	2.70366e-07	7.08402e-08
CL11534.Contig4_All	1.37	0.13	-3.39759	9.21366e-06	2.69994e-06
CL11535.Contig12_All	3.45	1.05	-1.71621	7.74431e-11	1.64815e-11
CL11535.Contig1_All	2.14	0.34	-2.654	1.40287e-14	2.5298e-15
CL11535.Contig3_All	0	1.4	7.12928	0.000102118	3.29454e-05
CL11535.Contig5_All	1.05	5.45	2.37587	2.13847e-23	2.91348e-24
CL11535.Contig7_All	0	1.27	6.98868	1.87084e-13	3.54182e-14
CL11536.Contig2_All	3.61	0.95	-1.926	2.74549e-10	6.00842e-11
CL11537.Contig1_All	2.23	21.63	3.27792	9.67606e-78	5.38116e-79
CL11537.Contig2_All	1.19	0	-6.89482	0.000336362	0.000114125
CL1154.Contig3_All	0.22	0.93	2.07973	5.62287e-05	1.77006e-05
CL11540.Contig1_All	0	0.93	6.53916	1.0773e-11	2.20262e-12
CL11540.Contig2_All	0.42	5.24	3.64111	1.34513e-48	1.08826e-49
CL11541.Contig2_All	0.28	2.87	3.35755	1.05083e-11	2.14372e-12
CL11543.Contig2_All	0.31	2.51	3.01735	6.77764e-13	1.31129e-13
CL11543.Contig5_All	0.21	0.91	2.11548	0.000999258	0.000359104
CL11544.Contig1_All	19.74	48.57	1.29894	2.78381e-68	1.72123e-69
CL11544.Contig2_All	0	0.95	6.56986	1.31797e-07	3.37498e-08
CL11545.Contig1_All	0.4	3.05	2.93074	7.71148e-10	1.72587e-10
CL11545.Contig2_All	0.61	6.43	3.39794	8.81308e-25	1.15319e-25
CL11547.Contig1_All	1	2.11	1.07724	0.000327161	0.000110481
CL11549.Contig1_All	5.8	15.65	1.43204	6.25515e-28	7.54464e-29
CL11549.Contig2_All	1.75	0.06	-4.86625	3.91405e-11	8.2128e-12
CL11552.Contig2_All	1.12	34.79	4.9571	8.15817e-203	1.89933e-204
CL11553.Contig2_All	0.63	1.32	1.06711	1.9883e-06	5.5458e-07
CL11554.Contig2_All	0.94	3.52	1.90484	6.32189e-09	1.49074e-09
CL11557.Contig1_All	0.59	1.19	1.01217	7.87186e-05	2.50258e-05
CL11560.Contig1_All	0.18	0.83	2.20511	0.000381357	0.000130698
CL11563.Contig2_All	42.19	19.22	-1.13429	3.63201e-38	3.49868e-39
CL11566.Contig1_All	3.09	6.71	1.11871	9.67183e-13	1.88729e-13
CL11566.Contig4_All	1.6	0.62	-1.36773	0.0006013	0.000209408
CL11566.Contig7_All	3.11	0.29	-3.42279	2.85193e-13	5.43206e-14
CL11567.Contig1_All	0.23	1.34	2.54253	1.11068e-05	3.27066e-06
CL11567.Contig2_All	19.44	2.15	-3.17662	3.88661e-60	2.678e-61
CL11567.Contig3_All	8.93	0.58	-3.94454	2.59495e-10	5.67348e-11
CL11568.Contig2_All	0.17	6.45	5.24569	7.13511e-77	4.00276e-78
CL11569.Contig2_All	0	8.51	9.73302	5.5937e-57	4.01096e-58
CL1157.Contig1_All	49.03	261.2	2.41342	0	0
CL1157.Contig3_All	13.73	89.21	2.69987	2.95914e-112	1.20828e-113
CL1157.Contig4_All	119.58	601.3	2.33011	0	0
CL11570.Contig1_All	0.16	2.96	4.20945	1.27175e-17	2.0563e-18
CL11570.Contig2_All	0	1.9	7.56986	1.25473e-14	2.25642e-15
CL11571.Contig1_All	2.08	0.08	-4.70044	7.54783e-09	1.78756e-09
CL11572.Contig1_All	2.07	0	-7.69349	2.66354e-08	6.51228e-09
CL11577.Contig2_All	0	1.45	7.17991	3.01686e-25	3.90066e-26
CL11577.Contig3_All	0.12	5.22	5.44294	4.73718e-83	2.48574e-84
CL11578.Contig3_All	0.77	2.06	1.41971	2.24988e-05	6.79992e-06
CL1158.Contig1_All	4.92	2.36	-1.05987	0.000794576	0.000283128
CL1158.Contig2_All	3.15	0.39	-3.01381	5.10782e-24	6.8488e-25
CL1158.Contig3_All	0.19	0.83	2.12711	2.13376e-05	6.43836e-06
CL11580.Contig1_All	0.64	2.24	1.80735	1.90822e-09	4.35928e-10
CL11580.Contig2_All	1.62	10.83	2.74097	5.75788e-67	3.6161e-68
CL11581.Contig2_All	9.72	2.15	-2.17662	4.83932e-18	7.7316e-19
CL11582.Contig1_All	1.94	0	-7.59991	1.35133e-08	3.24052e-09
CL11582.Contig2_All	4.82	0.06	-6.32793	1.23206e-44	1.06451e-45
CL11585.Contig1_All	0.14	8.81	5.97564	7.8262e-93	3.7558e-94
CL11585.Contig2_All	0.63	7.3	3.53447	7.0335e-50	5.56838e-51
CL11586.Contig1_All	0.23	1.13	2.29662	1.11072e-05	3.27066e-06
CL11586.Contig2_All	0.8	5.41	2.75756	4.87762e-25	6.34314e-26
CL11587.Contig1_All	10.86	25.23	1.21612	3.3707e-38	3.24554e-39
CL11588.Contig2_All	3.25	17.26	2.40892	2.70562e-74	1.56189e-75
CL11589.Contig1_All	0.08	2.32	4.85798	2.28695e-14	4.15332e-15
CL11589.Contig2_All	0	0.62	5.9542	5.27617e-05	1.65517e-05
CL11589.Contig3_All	0	0.45	5.49185	0.000102005	3.29454e-05
CL1159.Contig4_All	0.19	2.23	3.55297	8.94943e-08	2.26352e-08
CL11590.Contig2_All	0.7	0	-6.12928	0.000653129	0.00022935
CL11590.Contig3_All	3.21	8.94	1.4777	4.85656e-20	7.2888e-21
CL11591.Contig1_All	0.51	3.33	2.70695	1.4234e-14	2.56772e-15
CL11591.Contig2_All	0.14	8.95	5.99839	8.46206e-171	2.30738e-172
CL11595.Contig1_All	1.09	0.35	-1.6389	0.000258277	8.6635e-05
CL11595.Contig2_All	1.31	0.32	-2.03342	1.36852e-06	3.75692e-07
CL11599.Contig1_All	38.86	6.47	-2.58645	6.16353e-160	1.79858e-161
CL11599.Contig3_All	2.75	16.54	2.58846	1.42796e-81	7.60616e-83
CL116.Contig10_All	116.99	8.29	-3.81887	0	0
CL116.Contig11_All	46.9	1.43	-5.0355	0	0
CL116.Contig12_All	10.64	0.71	-3.90554	2.31679e-44	2.01178e-45
CL116.Contig13_All	39.59	1.94	-4.35101	1.39014e-162	3.99926e-164
CL116.Contig14_All	12.96	1.37	-3.24182	3.59176e-14	6.58564e-15
CL116.Contig16_All	41.94	0.57	-6.20122	2.44309e-190	6.0314e-192
CL116.Contig1_All	12.63	1.22	-3.3719	5.52759e-44	4.82558e-45
CL116.Contig3_All	14.44	0.57	-4.66297	7.19783e-54	5.38266e-55
CL116.Contig4_All	29.2	1.46	-4.32193	7.4849e-251	1.41021e-252
CL116.Contig5_All	3.44	0.22	-3.96683	2.53223e-31	2.81838e-32
CL116.Contig6_All	14.58	2.36	-2.62713	8.76951e-204	2.02312e-205
CL116.Contig8_All	8.97	0.28	-5.00161	2.42831e-63	1.60155e-64
CL116.Contig9_All	29.92	1.24	-4.5927	8.65801e-181	2.2473e-182
CL1160.Contig2_All	0	1.49	7.21917	0.000381457	0.000130527
CL1160.Contig3_All	0.38	2.28	2.58496	2.61389e-07	6.84578e-08
CL1160.Contig5_All	1.92	4.97	1.37214	1.06265e-07	2.70646e-08
CL1160.Contig6_All	1.97	4.49	1.18852	1.79214e-05	5.38218e-06
CL11601.Contig1_All	0.04	2.96	6.20945	4.19221e-43	3.7183e-44
CL11601.Contig2_All	0.37	10.94	4.88594	6.05706e-142	1.97116e-143
CL11602.Contig2_All	3.88	1.04	-1.89947	2.18599e-11	4.53622e-12
CL11602.Contig3_All	2.67	11.25	2.07501	2.19314e-41	1.99925e-42
CL11603.Contig3_All	0.5	3.88	2.95606	4.98786e-26	6.32672e-27
CL11605.Contig2_All	0	3.99	8.64024	3.70537e-06	1.05447e-06
CL11606.Contig1_All	0	1.11	6.79442	0.000733856	0.000259808
CL11608.Contig1_All	0	0.97	6.59991	5.28204e-05	1.65517e-05
CL11610.Contig1_All	0.31	1.61	2.37672	4.69789e-05	1.46462e-05
CL11611.Contig1_All	1.93	0	-7.59246	1.55647e-06	4.28982e-07
CL11613.Contig1_All	5.02	15.78	1.65234	3.87105e-37	3.80876e-38
CL11613.Contig2_All	1.66	15.31	3.20522	2.30634e-77	1.28726e-78
CL11614.Contig10_All	54.31	17.69	-1.61828	2.79472e-119	1.07496e-120
CL11614.Contig11_All	71.27	29.14	-1.29029	1.03833e-47	8.53106e-49
CL11614.Contig12_All	13.37	6.29	-1.08787	1.50736e-21	2.16744e-22
CL11614.Contig13_All	165.76	71.19	-1.21935	2.57939e-134	8.8714e-136
CL11614.Contig15_All	26.27	9.7	-1.43736	6.08903e-31	6.8402e-32
CL11614.Contig1_All	10.98	0.64	-4.10066	4.3458e-35	4.4716e-36
CL11614.Contig2_All	16.2	1.19	-3.76696	2.9476e-25	3.80924e-26
CL11614.Contig3_All	53.81	12.16	-2.14573	0	0
CL11614.Contig4_All	66.84	17.5	-1.93336	7.31276e-237	1.45974e-238
CL11614.Contig5_All	142.81	49.8	-1.51988	3.06302e-270	5.36616e-272
CL11614.Contig6_All	44.94	7.46	-2.59075	8.17456e-251	1.54102e-252
CL11614.Contig7_All	48.9	7.53	-2.69911	0	0
CL11614.Contig8_All	138.52	41.82	-1.72783	0	0
CL11614.Contig9_All	70.43	17.01	-2.04981	0	0
CL11617.Contig1_All	39.44	16.14	-1.28902	2.54876e-81	1.36247e-82
CL11619.Contig1_All	286.93	74.73	-1.94094	0	0
CL11619.Contig2_All	106.14	9.61	-3.46529	0	0
CL11619.Contig3_All	8.54	1.57	-2.44347	6.54162e-49	5.26334e-50
CL1162.Contig1_All	10.71	4.1	-1.38526	6.45023e-10	1.44033e-10
CL1162.Contig2_All	8.51	2.24	-1.92566	6.06976e-08	1.51921e-08
CL11620.Contig2_All	0.7	95.05	7.08519	0	0
CL11622.Contig1_All	3.28	0.11	-4.89812	8.38494e-36	8.50356e-37
CL11622.Contig2_All	34.98	10.46	-1.74165	8.65062e-125	3.19384e-126
CL11623.Contig1_All	0.38	1.76	2.2115	4.63561e-07	1.23225e-07
CL11624.Contig1_All	9.16	3.22	-1.50829	1.85109e-28	2.20784e-29
CL11625.Contig1_All	81.93	7.72	-3.40772	1.9319e-133	6.68326e-135
CL11625.Contig2_All	448.27	23.33	-4.26411	0	0
CL11626.Contig3_All	0.11	2.49	4.50057	6.29452e-15	1.11872e-15
CL11629.Contig1_All	0	0.74	6.20945	0.000197646	6.55762e-05
CL11629.Contig2_All	1.5	10.05	2.74416	1.45822e-54	1.07954e-55
CL1163.Contig3_All	11.35	0.51	-4.47605	5.79776e-23	7.9952e-24
CL1163.Contig5_All	2.49	0.18	-3.79008	3.10836e-36	3.12078e-37
CL1163.Contig6_All	11.48	1.67	-2.7812	5.19995e-60	3.59008e-61
CL1163.Contig7_All	6.95	2.39	-1.54	9.94731e-18	1.60533e-18
CL11631.Contig1_All	19.46	46.66	1.26167	6.64203e-64	4.34904e-65
CL11631.Contig2_All	8.86	1.64	-2.43361	1.14144e-27	1.38532e-28
CL11635.Contig1_All	10.27	22.74	1.1468	1.11567e-22	1.55233e-23
CL11637.Contig2_All	3.43	0.66	-2.37767	1.98447e-37	1.93995e-38
CL11638.Contig1_All	4.82	1.79	-1.42907	1.70424e-07	4.3978e-08
CL1164.Contig1_All	103.41	465.81	2.17137	0	0
CL1164.Contig6_All	1.6	12.64	2.98185	4.23045e-46	3.56436e-47
CL11641.Contig2_All	1.16	2.87	1.30693	0.000129475	4.21366e-05
CL11643.Contig2_All	0.15	1.42	3.24286	0.000385242	0.000132123
CL11643.Contig4_All	2.75	0.16	-4.10329	0.000211039	7.02718e-05
CL11644.Contig2_All	1.92	4.22	1.13614	2.11497e-14	3.83852e-15
CL11645.Contig1_All	10.16	75.38	2.89128	0	0
CL11645.Contig2_All	0	1.43	7.15987	1.07747e-11	2.20262e-12
CL11647.Contig1_All	339.24	0.59	-9.16738	0	0
CL11647.Contig2_All	49.48	0.81	-5.93278	5.53036e-221	1.18054e-222
CL11652.Contig1_All	0	2.25	7.81378	0.00038128	0.000130527
CL11655.Contig1_All	0	124.8	13.6073	0	0
CL11655.Contig2_All	0	2.83	8.14466	4.22902e-16	7.222e-17
CL1166.Contig3_All	0.25	0.96	1.94111	3.43837e-05	1.05886e-05
CL11661.Contig1_All	42.14	14.63	-1.52626	2.13121e-104	9.26554e-106
CL11662.Contig1_All	0.23	1.82	2.98423	7.63146e-06	2.22242e-06
CL11662.Contig3_All	0	0.52	5.70044	0.000733243	0.000259808
CL11663.Contig1_All	1.86	0.24	-2.9542	4.48868e-07	1.19162e-07
CL11664.Contig1_All	0.15	3.5	4.54432	4.64666e-29	5.45178e-30
CL11665.Contig1_All	1.82	11.61	2.67336	4.46371e-49	3.58156e-50
CL11665.Contig2_All	0.72	2.72	1.91754	1.49918e-09	3.40598e-10
CL11666.Contig1_All	10.96	1.03	-3.41153	6.34199e-71	3.80458e-72
CL11666.Contig2_All	2.13	0	-7.73471	6.36109e-17	1.05516e-17
CL11666.Contig3_All	4.81	1.4	-1.78061	1.0167e-18	1.58984e-19
CL11666.Contig5_All	2.82	0	-8.13955	3.20017e-17	5.2505e-18
CL11666.Contig6_All	16.62	1.46	-3.50888	2.55624e-42	2.29322e-43
CL11666.Contig7_All	230.12	811.21	1.81769	0	0
CL11666.Contig8_All	12.96	46.43	1.84099	1.07904e-93	5.13838e-95
CL11668.Contig2_All	1.16	0.43	-1.43172	0.000955349	0.000342688
CL11670.Contig1_All	0	8.72	9.76818	1.22806e-19	1.86737e-20
CL11671.Contig1_All	29.31	119.68	2.02972	0	0
CL11671.Contig2_All	0	1.5	7.22882	1.25355e-14	2.25642e-15
CL11672.Contig6_All	1.1	0	-6.78136	1.35079e-08	3.24052e-09
CL11673.Contig2_All	0	0.84	6.39232	5.01862e-07	1.33714e-07
CL11674.Contig1_All	1.89	0.3	-2.65535	1.89169e-15	3.30428e-16
CL11674.Contig2_All	2.64	0.32	-3.04439	7.62266e-39	7.2421e-40
CL11675.Contig3_All	3.19	1.05	-1.60317	2.80498e-11	5.84234e-12
CL11676.Contig1_All	2.78	0.61	-2.1882	1.59145e-05	4.7613e-06
CL11676.Contig2_All	4.02	0.68	-2.56359	3.83526e-07	1.01228e-07
CL11677.Contig1_All	0	3.36	8.39232	8.53559e-29	1.00858e-29
CL1168.Contig1_All	0.12	4.43	5.2062	1.40407e-46	1.17528e-47
CL1168.Contig2_All	0.58	5.48	3.24005	9.08829e-72	5.40116e-73
CL11680.Contig1_All	0	0.41	5.35755	2.36247e-09	5.42698e-10
CL11680.Contig3_All	4.06	1.49	-1.44617	9.96387e-22	1.42565e-22
CL11685.Contig2_All	9.19	1.6	-2.52199	3.20409e-14	5.86534e-15
CL11686.Contig1_All	6.87	19	1.46762	2.78526e-39	2.62648e-40
CL11687.Contig2_All	0.08	8.46	6.72451	1.70899e-31	1.89253e-32
CL11688.Contig1_All	3.12	19.03	2.60866	1.51755e-117	5.90768e-119
CL11688.Contig2_All	3.38	0	-8.40088	3.30053e-38	3.17658e-39
CL11689.Contig2_All	1.7	4.06	1.25594	1.71202e-06	4.74046e-07
CL11689.Contig3_All	0.74	2.43	1.71536	9.03238e-07	2.44952e-07
CL1169.Contig3_All	0.79	1.94	1.29613	8.57272e-06	2.50614e-06
CL11690.Contig2_All	0.51	7.69	3.91441	1.0195e-16	1.70092e-17
CL11692.Contig2_All	3.51	1.25	-1.48954	5.30397e-06	1.5228e-06
CL11693.Contig1_All	23.69	10.21	-1.2143	1.80078e-31	1.99552e-32
CL11694.Contig1_All	13.94	6.71	-1.05485	3.39706e-11	7.11112e-12
CL11696.Contig1_All	4	17.76	2.15056	5.14108e-103	2.26392e-104
CL11696.Contig3_All	2.69	6.2	1.20466	2.03547e-11	4.21202e-12
CL11696.Contig4_All	1	2.74	1.45418	0.000587297	0.000204376
CL11697.Contig1_All	0	77.7	12.9237	0	0
CL11697.Contig2_All	0	113.46	13.4699	0	0
CL11702.Contig2_All	2.32	0.46	-2.33442	5.62347e-09	1.32242e-09
CL11705.Contig1_All	0.91	4.9	2.42884	2.85714e-13	5.44228e-14
CL11708.Contig2_All	0.5	0	-5.64386	6.82139e-09	1.61249e-09
CL1171.Contig1_All	0.46	12.24	4.73383	9.80079e-20	1.48491e-20
CL1171.Contig2_All	5.41	27.42	2.34153	6.2834e-28	7.57938e-29
CL1171.Contig6_All	0.72	14.79	4.36048	5.13435e-15	9.1095e-16
CL11710.Contig1_All	7.12	0.63	-3.49845	6.44702e-28	7.78016e-29
CL11711.Contig2_All	5.16	2.49	-1.05123	2.35037e-08	5.72472e-09
CL11712.Contig2_All	0	7.73	9.59432	1.11267e-67	6.93374e-69
CL11712.Contig3_All	0	1.8	7.49185	4.11006e-21	5.9768e-22
CL11714.Contig2_All	3.4	0.12	-4.82443	1.22333e-28	1.45043e-29
CL11717.Contig1_All	0	2.58	8.01123	3.13699e-10	6.8818e-11
CL11719.Contig1_All	296.27	96.62	-1.61652	0	0
CL11719.Contig2_All	8.41	2.32	-1.85798	5.23453e-20	7.8638e-21
CL11719.Contig4_All	2.3	0.98	-1.23078	2.14005e-05	6.45962e-06
CL11722.Contig2_All	10.7	23.9	1.1594	1.17718e-41	1.06887e-42
CL11724.Contig1_All	4.37	22.62	2.37189	1.52633e-86	7.7396e-88
CL11724.Contig2_All	0.31	3.26	3.39453	2.36267e-26	2.96764e-27
CL11727.Contig1_All	0.09	1.17	3.70044	3.30446e-11	6.91484e-12
CL11727.Contig2_All	0.1	1.13	3.49825	2.17847e-10	4.74242e-11
CL11728.Contig3_All	0.17	2.14	3.654	2.86909e-13	5.46626e-14
CL11729.Contig1_All	0	0.61	5.93074	7.23502e-06	2.09886e-06
CL11730.Contig1_All	0	1.62	7.33985	7.23133e-06	2.09886e-06
CL11732.Contig1_All	28.04	8.43	-1.73388	1.90539e-61	1.29092e-62
CL11733.Contig1_All	0	3.32	8.37504	2.4683e-14	4.49128e-15
CL11734.Contig1_All	118.4	9.95	-3.57283	0	0
CL11734.Contig3_All	10.17	0.16	-5.9901	1.78429e-79	9.73814e-81
CL11736.Contig3_All	1.8	0.04	-5.49185	1.9259e-13	3.6485e-14
[truncated: 27,564 more rows]

## Sheet: S0 vs S4
Supplementary table S2-3 Differentially expressed genes between S0 and S4
Gene ID	EMB FPKM	SE_ST FPKM	log2(SE_ST/EMB)	FDR(EMB-vs-SE_ST)	Pvalue(EMB-vs-SE_ST)
CL1.Contig1_All	17.58	7.09	-1.31008	1.23069e-52	8.91494e-54
CL1.Contig2_All	9.49	0.69	-3.78174	6.79522e-96	3.058e-97
CL1.Contig3_All	0	1.01	6.65821	3.80692e-15	6.3996e-16
CL1.Contig4_All	5.22	1.09	-2.25972	1.42384e-32	1.46586e-33
CL10.Contig14_All	0.29	1.69	2.5429	2.62325e-09	5.78878e-10
CL10.Contig15_All	0	0.41	5.35755	0.000340005	0.000111567
CL10.Contig16_All	7.14	0.87	-3.03684	4.94815e-41	4.3296e-42
CL10.Contig18_All	19.38	0.35	-5.79107	6.73347e-160	1.93378e-161
CL10.Contig20_All	1.95	0.07	-4.79998	2.75251e-07	6.90728e-08
CL10.Contig25_All	32.49	7.23	-2.16793	3.10934e-120	1.14846e-121
CL10.Contig2_All	99.62	24.34	-2.03311	0	0
CL10.Contig4_All	31.09	4.51	-2.78525	6.41311e-150	1.95616e-151
CL10.Contig8_All	0.61	1.85	1.60064	1.18391e-07	2.90892e-08
CL100.Contig1_All	2.18	21.51	3.30261	1.06773e-87	5.17948e-89
CL1000.Contig1_All	6.89	32.14	2.22179	4.74136e-93	2.18408e-94
CL1000.Contig2_All	0	1.63	7.34873	6.79734e-09	1.53602e-09
CL10000.Contig1_All	0	1.86	7.53916	9.61817e-16	1.57946e-16
CL10000.Contig4_All	0	2.73	8.09276	7.79364e-24	9.89326e-25
CL10000.Contig5_All	0	0.44	5.45943	0.000659288	0.000224572
CL10000.Contig6_All	0	2.37	7.88874	1.95765e-18	2.91152e-19
CL10002.Contig2_All	0.65	2.28	1.81052	5.02764e-08	1.201e-08
CL10002.Contig4_All	4.88	1.37	-1.83271	1.06948e-13	1.89976e-14
CL10007.Contig1_All	2.35	37.11	3.98108	1.95021e-103	8.20576e-105
CL10007.Contig2_All	0.1	1.67	4.06178	1.14741e-10	2.34622e-11
CL10008.Contig2_All	0	3.29	8.36194	2.43217e-16	3.89824e-17
CL10009.Contig1_All	68.04	29.42	-1.20959	1.76964e-62	1.12142e-63
CL10009.Contig2_All	4.3	0.41	-3.39064	8.06496e-16	1.31705e-16
CL1001.Contig2_All	0.15	6.74	5.48971	5.68734e-35	5.56624e-36
CL1001.Contig3_All	0.1	3.84	5.26303	6.52281e-19	9.5592e-20
CL1001.Contig4_All	1.83	6.55	1.83965	1.36941e-12	2.5463e-13
CL10010.Contig6_All	1.46	0.24	-2.60486	0.000125378	3.93954e-05
CL10011.Contig1_All	0.68	1.97	1.53459	1.34238e-06	3.53852e-07
CL10011.Contig3_All	0.25	0.94	1.91073	0.000736992	0.000252628
CL10012.Contig2_All	13.45	4.52	-1.57321	7.48015e-33	7.65592e-34
CL10014.Contig1_All	4.47	0.18	-4.63421	3.44108e-06	9.38346e-07
CL10015.Contig2_All	0	1.51	7.2384	0.000174048	5.5426e-05
CL10017.Contig1_All	4.65	45.98	3.3057	0	0
CL10017.Contig2_All	0	7.57	9.56415	1.33172e-96	5.94902e-98
CL10017.Contig3_All	1.24	11.01	3.1504	4.36968e-29	4.85812e-30
CL10017.Contig4_All	0.94	6.08	2.69334	2.78797e-49	2.12628e-50
CL1002.Contig2_All	4.32	1.11	-1.96047	9.68714e-05	3.00656e-05
CL10022.Contig2_All	0.24	0.88	1.87447	0.000737099	0.000252628
CL10023.Contig1_All	8.78	3.26	-1.42935	1.98215e-08	4.61916e-09
CL10024.Contig2_All	2.7	13.7	2.34314	1.29782e-15	2.13904e-16
CL10025.Contig2_All	2.19	0	-7.77479	5.52556e-24	6.98204e-25
CL10027.Contig1_All	4.67	11.27	1.27099	7.25737e-15	1.23272e-15
CL10028.Contig1_All	1.72	0	-7.42626	3.98368e-06	1.09054e-06
CL1003.Contig1_All	1.16	0	-6.85798	2.36865e-11	4.6668e-12
CL1003.Contig2_All	2.46	1.15	-1.09702	8.56162e-05	2.63802e-05
CL1003.Contig4_All	1.76	0.37	-2.24998	4.54045e-07	1.15933e-07
CL10034.Contig1_All	7.47	3.28	-1.18741	4.31855e-09	9.64452e-10
CL10036.Contig1_All	4.62	284.9	5.94642	0	0
CL10036.Contig2_All	0.73	36.83	5.65684	1.98362e-226	4.10458e-228
CL10036.Contig3_All	0	37.46	11.8711	1.52242e-220	3.2479e-222
CL10038.Contig3_All	4.05	0.07	-5.85442	3.07966e-30	3.3412e-31
CL1004.Contig2_All	2.55	8.4	1.71989	1.37838e-19	1.97914e-20
CL1004.Contig3_All	0	5.8	9.17991	1.44888e-35	1.4006e-36
CL1004.Contig4_All	1.02	0	-6.67243	0.000770617	0.000265274
CL10040.Contig2_All	1.55	11.72	2.91863	8.05258e-56	5.56366e-57
CL10041.Contig2_All	0.47	1.38	1.55394	2.03227e-07	5.05608e-08
CL10044.Contig2_All	14.1	42.72	1.59922	3.64072e-273	6.26396e-275
CL10045.Contig3_All	2.6	0.21	-3.63005	2.24219e-05	6.54694e-06
CL10046.Contig2_All	1.43	4.94	1.7885	3.10101e-14	5.39876e-15
CL10049.Contig4_All	0	2.68	8.06609	2.03919e-07	5.07576e-08
CL1005.Contig2_All	2.49	0	-7.96	6.16549e-12	1.1817e-12
CL10050.Contig3_All	0.58	1.58	1.4458	6.43428e-05	1.96707e-05
CL10051.Contig1_All	1.73	56.65	5.03323	0	0
CL10051.Contig2_All	1.38	15.99	3.53443	9.00324e-105	3.74492e-106
CL10051.Contig3_All	0.6	6.04	3.33151	6.83579e-33	6.98546e-34
CL10051.Contig4_All	0.08	0.7	3.12928	0.000394842	0.0001307
CL10051.Contig8_All	0	1.05	6.71425	0.000174245	5.5426e-05
CL10052.Contig1_All	43.14	143.57	1.73466	0	0
CL10052.Contig3_All	2.07	0.48	-2.10852	0.000407355	0.000135687
CL10053.Contig1_All	0.04	1.73	5.43463	1.02282e-11	1.98281e-12
CL10053.Contig2_All	0	3.59	8.48784	1.93136e-27	2.23608e-28
CL10053.Contig3_All	0	1.48	7.20945	2.03649e-07	5.07576e-08
CL10054.Contig1_All	6.19	12.76	1.04362	2.22965e-07	5.57306e-08
CL10054.Contig2_All	5.24	15.85	1.59684	6.89546e-22	9.26304e-23
CL10056.Contig1_All	0.49	2.01	2.03634	1.2975e-06	3.41696e-07
CL10057.Contig1_All	0.14	0.88	2.65208	0.000136296	4.29448e-05
CL10057.Contig3_All	0	0.44	5.45943	0.000173911	5.5426e-05
CL10057.Contig4_All	0	1.01	6.65821	5.23346e-08	1.25274e-08
CL10057.Contig5_All	0	4.12	8.6865	3.78664e-30	4.12188e-31
CL10057.Contig6_All	0.56	3.19	2.51006	5.67011e-13	1.03766e-13
CL10058.Contig1_All	0.9	0	-6.49185	0.000769296	0.000265274
CL10058.Contig2_All	5.59	0.72	-2.95678	2.05488e-13	3.69444e-14
CL10059.Contig1_All	2.72	0.29	-3.22948	3.45416e-18	5.17562e-19
CL10059.Contig3_All	9.27	0.86	-3.43016	1.61523e-57	1.09284e-58
CL10060.Contig1_All	9.61	0.42	-4.51608	1.33518e-43	1.11489e-44
CL10061.Contig1_All	10.62	0	-10.0526	1.1009e-36	1.04459e-37
CL10061.Contig2_All	85.41	9.7	-3.13835	1.15377e-293	1.85675e-295
CL10061.Contig4_All	5.16	0.86	-2.58496	1.2129e-11	2.36284e-12
CL10065.Contig3_All	0.19	5.36	4.81816	1.4295e-29	1.57424e-30
CL10067.Contig2_All	0.79	2.66	1.7515	6.64398e-10	1.41228e-10
CL10068.Contig1_All	3.73	45.37	3.60449	1.27483e-222	2.68904e-224
CL10068.Contig2_All	0.21	1.81	3.10753	4.4874e-08	1.06975e-08
CL10069.Contig2_All	8.17	1.11	-2.87978	1.00714e-20	1.40068e-21
CL10070.Contig1_All	0.7	3.94	2.49277	5.00661e-08	1.19573e-08
CL10071.Contig1_All	11.64	3.37	-1.78827	4.76398e-22	6.36582e-23
CL10071.Contig3_All	0.21	1.34	2.67377	9.42283e-05	2.92264e-05
CL10072.Contig1_All	1.26	0.09	-3.80735	3.75135e-06	1.02558e-06
CL10073.Contig2_All	5.7	21.72	1.92999	1.0547e-58	7.02182e-60
CL10073.Contig3_All	0.77	1.97	1.35527	1.35612e-05	3.89218e-06
CL10075.Contig1_All	1.81	0.42	-2.10753	7.8128e-08	1.89865e-08
CL10075.Contig2_All	1.35	0.32	-2.07682	8.01194e-08	1.94817e-08
CL10076.Contig1_All	1.26	0	-6.97728	1.42636e-07	3.51848e-08
CL1008.Contig2_All	0.2	1.24	2.63227	2.9967e-15	5.00906e-16
CL1008.Contig6_All	0.48	1.26	1.39232	0.000998766	0.000347734
CL10080.Contig1_All	62.92	9.91	-2.66656	0	0
CL10081.Contig2_All	10.58	35.1	1.73013	9.36305e-57	6.39684e-58
CL10081.Contig3_All	0	306.06	14.9015	0	0
CL10081.Contig4_All	0.15	11.15	6.21594	6.82818e-62	4.36738e-63
CL10084.Contig2_All	0.78	0.14	-2.47805	5.05847e-05	1.5276e-05
CL10085.Contig2_All	0	1.91	7.57743	2.32173e-05	6.79594e-06
CL10088.Contig2_All	1.79	0.18	-3.31389	1.88579e-06	5.03218e-07
CL1009.Contig2_All	1.38	0.09	-3.9386	1.08696e-11	2.10966e-12
CL1009.Contig3_All	1.27	0.4	-1.66676	1.6693e-05	4.83452e-06
CL1009.Contig4_All	0.84	2.41	1.52057	3.18717e-09	7.0629e-10
CL10090.Contig1_All	9.5	1.14	-3.05889	9.14707e-23	1.19779e-23
CL10090.Contig2_All	9.08	3.1	-1.55042	3.74882e-09	8.35036e-10
CL10092.Contig1_All	0.59	19.67	5.05914	2.70904e-126	9.6124e-128
CL10092.Contig2_All	0.07	77.36	10.11	0	0
CL10092.Contig3_All	0.2	1.72	3.10434	0.0007281	0.00024923
CL10093.Contig1_All	24.76	11.08	-1.16005	1.78137e-40	1.57636e-41
CL10099.Contig1_All	0	0.99	6.62936	7.9389e-07	2.05658e-07
CL1010.Contig2_All	0.68	2.23	1.71344	7.92673e-05	2.4393e-05
CL10101.Contig1_All	0.21	2.28	3.44057	2.7248e-13	4.927e-14
CL10101.Contig6_All	3.08	11.14	1.85475	2.96892e-38	2.7391e-39
CL10101.Contig7_All	0.38	3.95	3.37778	1.12381e-33	1.13085e-34
CL10102.Contig2_All	36.81	16.78	-1.13336	3.06396e-57	2.08286e-58
CL10103.Contig2_All	8.35	52.81	2.66096	0	0
CL10104.Contig2_All	1.07	0.12	-3.1565	8.75812e-07	2.281e-07
CL10110.Contig1_All	1.4	0.15	-3.22239	0.000407926	0.000136024
CL10113.Contig2_All	0.32	0	-5	5.60483e-05	1.70085e-05
CL10115.Contig4_All	1.57	0	-7.29462	1.49442e-05	4.30678e-06
CL10116.Contig1_All	6.4	0.8	-3	2.66043e-72	1.5065e-73
CL10116.Contig2_All	9.24	2.74	-1.75372	1.03901e-29	1.14036e-30
CL10116.Contig3_All	20.28	4.67	-2.11856	1.69628e-155	5.0058e-157
CL10116.Contig4_All	10.24	2.56	-2	4.86779e-44	4.03832e-45
CL10117.Contig3_All	16.88	4.55	-1.89138	2.68288e-23	3.45646e-24
CL10117.Contig4_All	0.18	0.94	2.38466	6.71334e-05	2.05386e-05
CL10117.Contig5_All	0.03	0.49	4.02975	7.9408e-07	2.0558e-07
CL10117.Contig6_All	7.61	1.5	-2.34293	2.69005e-14	4.65876e-15
CL10117.Contig8_All	0	0.48	5.58496	1.34152e-08	3.09184e-09
CL10117.Contig9_All	3.33	0.31	-3.42518	2.64609e-09	5.83998e-10
CL10118.Contig1_All	0.15	2.65	4.14296	0.000113693	3.56556e-05
CL1012.Contig2_All	16.46	7.91	-1.05721	6.92237e-21	9.56972e-22
CL10120.Contig1_All	0	0.5	5.64386	0.000339176	0.000111567
CL10121.Contig2_All	5.39	0	-9.07414	2.47323e-16	3.96876e-17
CL10122.Contig3_All	3.96	13.95	1.81669	6.56298e-39	5.98392e-40
CL10125.Contig1_All	0.24	4.27	4.15313	1.90197e-28	2.14392e-29
CL10126.Contig4_All	15.38	3.62	-2.08699	4.8153e-62	3.07558e-63
CL1013.Contig2_All	3.2	0.13	-4.62149	1.74426e-47	1.36909e-48
CL1013.Contig3_All	3.55	0.38	-3.22375	6.1138e-12	1.17118e-12
CL1013.Contig4_All	3.5	0	-8.45121	2.89154e-53	2.07286e-54
CL1013.Contig6_All	4.51	0.71	-2.66724	1.49291e-47	1.17075e-48
CL10130.Contig2_All	5.98	2.75	-1.12071	1.13624e-06	2.98546e-07
CL10131.Contig2_All	14.41	0	-10.4929	7.24446e-15	1.2301e-15
CL10136.Contig1_All	0.36	3.44	3.25634	3.53525e-08	8.35892e-09
CL10136.Contig2_All	0.39	1.84	2.23816	5.00817e-07	1.28126e-07
CL10139.Contig2_All	7.72	3.06	-1.33507	2.99305e-41	2.6075e-42
CL1014.Contig2_All	1.71	0	-7.41785	0.000209386	6.71706e-05
CL10140.Contig2_All	2.51	6.25	1.31617	1.0685e-10	2.17662e-11
CL10140.Contig3_All	1.25	23.07	4.20602	3.69583e-131	1.26805e-132
CL10143.Contig1_All	3.71	0	-8.53528	2.78212e-07	6.99218e-08
CL10144.Contig3_All	8.17	1.44	-2.50427	9.9245e-16	1.63116e-16
CL10145.Contig1_All	127.51	42.38	-1.58915	0	0
CL10148.Contig1_All	9.97	24.05	1.27037	2.03442e-45	1.65229e-46
CL10148.Contig2_All	0.45	8.08	4.16636	2.15448e-64	1.33269e-65
CL10148.Contig3_All	0.66	5.76	3.12553	2.10756e-36	2.00756e-37
CL10148.Contig4_All	0.82	7.23	3.1403	8.68703e-43	7.34256e-44
CL10149.Contig3_All	0	1.65	7.36632	2.03714e-07	5.07576e-08
CL10150.Contig1_All	12.33	2.41	-2.35507	2.032e-49	1.5477e-50
CL10150.Contig2_All	6.49	1.61	-2.01116	4.36421e-19	6.36166e-20
CL10152.Contig1_All	19.77	50.08	1.34092	1.44388e-100	6.21566e-102
CL10152.Contig2_All	4.64	12.3	1.40646	5.71552e-26	6.85438e-27
CL10154.Contig1_All	0	4.41	8.78463	9.8136e-22	1.32461e-22
CL10154.Contig2_All	0	1.22	6.93074	8.91161e-05	2.75354e-05
CL10155.Contig2_All	5.46	0.32	-4.09276	4.97095e-32	5.17792e-33
CL10156.Contig1_All	1.34	46.23	5.10852	1.28757e-254	2.37142e-256
CL10156.Contig2_All	0.21	1.76	3.06711	5.61984e-08	1.35097e-08
CL10157.Contig2_All	15.09	2.73	-2.46662	2.06973e-41	1.79648e-42
CL1016.Contig1_All	0.05	3.24	6.01792	2.12154e-39	1.91756e-40
CL1016.Contig4_All	0	0.73	6.18982	1.73854e-09	3.791e-10
CL1016.Contig5_All	0.31	3.29	3.40775	1.27836e-29	1.4046e-30
CL10160.Contig1_All	7.59	2.84	-1.41821	3.74018e-06	1.02212e-06
CL10160.Contig2_All	2.97	0.78	-1.92892	0.000982282	0.000341798
CL10161.Contig1_All	2.2	0	-7.78136	3.75592e-08	8.90928e-09
CL10162.Contig1_All	0	1.44	7.16993	6.79402e-09	1.53602e-09
CL10162.Contig3_All	2.44	1.01	-1.27253	4.34632e-06	1.19477e-06
CL10164.Contig3_All	6.07	2.38	-1.35073	7.44819e-07	1.92543e-07
CL10165.Contig1_All	2.76	7.3	1.40323	1.78644e-19	2.57472e-20
CL10165.Contig2_All	0.71	2.06	1.53675	3.48612e-07	8.82718e-08
CL10173.Contig1_All	1.2	9.32	2.9573	1.41068e-45	1.14217e-46
CL10173.Contig2_All	1.26	3.37	1.41932	0.000402915	0.000134188
CL10174.Contig2_All	15.96	4.51	-1.82326	1.82773e-205	4.13732e-207
CL10174.Contig3_All	35.78	10.33	-1.79231	0	0
CL10176.Contig1_All	0.42	8.41	4.32364	2.06143e-85	1.01899e-86
CL10176.Contig2_All	0.01	0.63	5.97728	1.55882e-06	4.13966e-07
CL1018.Contig3_All	0	1.93	7.59246	3.90321e-18	5.86058e-19
CL1018.Contig4_All	1.33	5.18	1.96153	2.96704e-22	3.93584e-23
CL10180.Contig1_All	4.98	2.08	-1.25956	1.36262e-05	3.9111e-06
CL10180.Contig3_All	1.73	0	-7.43463	1.05462e-06	2.76138e-07
CL10183.Contig2_All	0.74	3.8	2.3604	9.05499e-09	2.06388e-09
CL10184.Contig1_All	0.47	53.8	6.8388	3.39914e-152	1.0232e-153
CL10184.Contig2_All	0.32	22.69	6.14784	1.35874e-85	6.70552e-87
CL10185.Contig1_All	121.56	59.44	-1.03216	9.70334e-132	3.31272e-133
CL10186.Contig1_All	0	1.4	7.12928	9.62816e-16	1.57946e-16
CL10186.Contig2_All	5.93	15.94	1.42655	4.93044e-26	5.90744e-27
CL10188.Contig2_All	0	0.3	4.90689	0.000340025	0.000111567
CL10188.Contig3_All	0	0.69	6.10852	1.44948e-11	2.83142e-12
CL1019.Contig5_All	1.1	7.76	2.81855	5.30761e-16	8.62716e-17
CL10190.Contig2_All	0.7	2.66	1.926	2.17609e-08	5.08136e-09
CL10191.Contig1_All	0.34	3.12	3.19794	0.00058781	0.000198087
CL10192.Contig2_All	2.23	1.09	-1.03272	0.000641403	0.000216944
CL10197.Contig15_All	2.24	0.11	-4.34792	7.23809e-15	1.22771e-15
CL10197.Contig5_All	0.52	1.36	1.38702	1.24244e-06	3.26936e-07
CL10197.Contig8_All	1.82	0.21	-3.11548	5.80428e-05	1.76708e-05
CL10198.Contig1_All	1.12	0.07	-4	2.8277e-17	4.36984e-18
CL10198.Contig2_All	0.89	0	-6.47573	6.40208e-17	1.00495e-17
CL10199.Contig1_All	3.54	8.37	1.24148	5.70357e-19	8.34146e-20
CL10199.Contig3_All	9.82	1.09	-3.17139	3.75413e-81	1.93246e-82
CL10199.Contig4_All	4.94	19.53	1.98311	3.74204e-85	1.85649e-86
CL1020.Contig2_All	3.67	0.33	-3.47524	1.22466e-17	1.87096e-18
CL1020.Contig3_All	4.58	0.18	-4.66928	1.99566e-33	2.01976e-34
CL10200.Contig2_All	2.3	24.66	3.42247	1.628e-84	8.12408e-86
CL10200.Contig3_All	1.89	17.17	3.18343	9.68973e-64	6.04716e-65
CL10200.Contig4_All	0	1.19	6.89482	8.92841e-05	2.75354e-05
CL10203.Contig1_All	5.1	0.56	-3.187	1.27414e-10	2.60994e-11
CL10211.Contig2_All	2.02	17.7	3.13132	9.00428e-94	4.12702e-95
CL10212.Contig1_All	4.6	1.48	-1.63604	7.798e-12	1.50482e-12
CL10214.Contig1_All	0.96	3.44	1.8413	1.59826e-06	4.24664e-07
CL10217.Contig1_All	0.65	7.04	3.43706	2.43251e-25	2.9606e-26
CL10218.Contig1_All	0.56	2.34	2.06301	7.01508e-18	1.06173e-18
CL10218.Contig2_All	2.88	11.38	1.98236	8.52093e-73	4.79604e-74
CL1022.Contig2_All	0	3.53	8.46352	4.92213e-22	6.5806e-23
CL1022.Contig3_All	0.42	13.8	5.03814	3.18397e-65	1.9494e-66
CL1022.Contig4_All	0	1.4	7.12928	2.87722e-11	5.69938e-12
CL1022.Contig5_All	0	0.55	5.78136	4.5555e-05	1.36795e-05
CL10220.Contig1_All	22.47	4.49	-2.32321	6.11395e-157	1.792e-158
CL10220.Contig2_All	7.8	0.88	-3.1479	1.55048e-55	1.077e-56
CL10223.Contig2_All	2.09	0.21	-3.31504	4.76928e-15	8.0408e-16
CL10225.Contig1_All	1.37	0	-7.09803	5.40999e-07	1.38954e-07
CL10225.Contig2_All	6.01	0.74	-3.02177	2.67379e-39	2.41966e-40
CL10227.Contig3_All	0.44	3.13	2.83059	6.01543e-21	8.30268e-22
CL10228.Contig1_All	14.69	0.46	-4.99706	2.87155e-16	4.61974e-17
CL10228.Contig3_All	3.26	0	-8.34873	2.80246e-14	4.85794e-15
CL10228.Contig4_All	19.53	0.93	-4.39232	1.98169e-282	3.30034e-284
CL10229.Contig1_All	16.21	3.17	-2.35433	4.58491e-64	2.8494e-65
CL10229.Contig2_All	34.16	0	-11.7381	7.27776e-286	1.20184e-287
CL1023.Contig3_All	2	0.71	-1.49411	1.97697e-05	5.75192e-06
CL1023.Contig4_All	3.55	0.62	-2.51748	2.97299e-16	4.78414e-17
CL1023.Contig5_All	1.61	0.09	-4.16099	1.03753e-10	2.11238e-11
CL10231.Contig5_All	1.55	0.23	-2.75256	2.48039e-05	7.28992e-06
CL10231.Contig6_All	3.8	0.09	-5.39993	5.97523e-30	6.52638e-31
CL10231.Contig8_All	2.06	0.13	-3.98606	1.80623e-07	4.47996e-08
CL10232.Contig1_All	6.78	3.32	-1.0301	2.66424e-17	4.11456e-18
CL10232.Contig3_All	2.06	0	-7.6865	2.81679e-37	2.64504e-38
CL10233.Contig2_All	0	25.24	11.3015	1.46781e-67	8.73524e-69
CL10233.Contig3_All	0	2.88	8.16993	1.34187e-08	3.09184e-09
CL10233.Contig4_All	0.6	538.64	9.81014	0	0
CL10235.Contig2_All	0	2.57	8.00562	7.29948e-12	1.40665e-12
CL10237.Contig1_All	0	14.87	10.5382	1.36299e-206	3.07166e-208
CL10237.Contig2_All	0	3.19	8.31741	4.03182e-62	2.57072e-63
CL10239.Contig3_All	22.67	8.12	-1.48123	3.48701e-52	2.54096e-53
CL10242.Contig1_All	74.59	6.14	-3.60267	2.95006e-297	4.6884e-299
CL10242.Contig2_All	10.56	1.44	-2.87447	1.34881e-32	1.38726e-33
CL10243.Contig1_All	2.09	7.01	1.74591	1.83948e-17	2.82922e-18
CL10243.Contig2_All	0.95	11.59	3.60881	6.56816e-50	4.95862e-51
CL10244.Contig1_All	2.64	0.3	-3.1375	0.000721748	0.000246918
CL10245.Contig1_All	0.71	4.82	2.76314	2.3024e-18	3.43278e-19
CL10245.Contig2_All	10.68	63.05	2.56158	2.92782e-202	6.73314e-204
CL10246.Contig2_All	0	2.4	7.90689	5.23674e-08	1.25274e-08
CL10249.Contig2_All	0	3.49	8.44708	1.54912e-17	2.37456e-18
CL10250.Contig1_All	0	4.66	8.86419	5.93314e-32	6.19682e-33
CL10251.Contig1_All	6.53	23.1	1.82274	1.9068e-106	7.79956e-108
CL10251.Contig2_All	2.56	6.68	1.3837	1.72319e-21	2.343e-22
CL10253.Contig1_All	24.98	3.06	-3.02917	8.69055e-98	3.8465e-99
CL10253.Contig2_All	6.28	2.28	-1.46173	3.31859e-06	9.03446e-07
CL10253.Contig3_All	3	0.08	-5.22882	3.27461e-24	4.11808e-25
CL10256.Contig1_All	12.21	2.37	-2.3651	1.90047e-33	1.92113e-34
CL10256.Contig2_All	0	1.43	7.15987	2.03698e-07	5.07576e-08
CL10256.Contig3_All	1	0	-6.64386	3.97858e-06	1.09054e-06
CL10257.Contig1_All	0.87	28.96	5.0569	8.92379e-134	2.9974e-135
CL10257.Contig2_All	0	19.12	10.9009	7.24691e-104	3.03906e-105
CL10258.Contig3_All	2.22	10.35	2.221	5.13935e-33	5.24364e-34
CL10260.Contig1_All	0.49	2.96	2.59474	5.93749e-31	6.34296e-32
CL10260.Contig2_All	0.88	6.92	2.9752	9.54544e-80	4.97e-81
CL10262.Contig1_All	0	6.41	9.32418	6.14529e-17	9.62112e-18
CL10265.Contig1_All	0.21	4.81	4.51758	7.46129e-09	1.69435e-09
CL10266.Contig1_All	0	1.21	6.91886	4.02163e-07	1.0217e-07
CL10267.Contig1_All	17.77	1.12	-3.98787	8.9207e-150	2.72372e-151
CL10267.Contig2_All	5.19	11.5	1.14783	1.74997e-06	4.65816e-07
CL10270.Contig1_All	0.11	3.25	4.88486	5.28129e-08	1.26667e-08
CL10272.Contig2_All	1.56	0.07	-4.47805	6.43089e-06	1.79571e-06
CL10276.Contig1_All	9.49	20.33	1.09913	1.20661e-18	1.78449e-19
CL10279.Contig1_All	0	41.73	12.0269	0	0
CL10279.Contig2_All	0	0.86	6.42626	0.000338969	0.000111567
CL10279.Contig3_All	0	11.84	10.2095	1.61708e-180	4.1304e-182
CL10279.Contig4_All	0.02	172.58	13.075	0	0
CL1028.Contig1_All	0.72	8.59	3.57659	4.65395e-10	9.83488e-11
CL10280.Contig1_All	0.7	0	-6.12928	0.000769565	0.000265274
CL10280.Contig2_All	2.79	1.37	-1.02609	1.66963e-08	3.86594e-09
CL10282.Contig2_All	7.69	2.11	-1.86574	5.77293e-59	3.83416e-60
CL10282.Contig3_All	0.8	2.27	1.50462	1.03523e-07	2.53904e-08
CL10285.Contig2_All	18.56	3.07	-2.59589	1.64097e-116	6.22878e-118
CL10286.Contig1_All	6.25	20.57	1.71861	2.53362e-65	1.54945e-66
CL10286.Contig2_All	2.07	9.43	2.18763	1.40124e-39	1.26075e-40
CL10286.Contig3_All	2.79	11.49	2.04204	2.42571e-45	1.97154e-46
CL10287.Contig1_All	15.69	4.44	-1.82121	3.51085e-21	4.812e-22
CL10287.Contig2_All	13.15	2.16	-2.60596	1.52481e-27	1.76004e-28
CL10287.Contig3_All	10.5	2.04	-2.36375	2.12434e-15	3.53876e-16
CL10289.Contig2_All	11.73	36.94	1.65498	8.32214e-47	6.60134e-48
CL1029.Contig1_All	2.1	0.24	-3.12928	2.32793e-08	5.44198e-09
CL10290.Contig3_All	0.75	3.31	2.14187	2.7748e-11	5.48482e-12
CL10291.Contig2_All	2.79	0	-8.12412	3.41157e-43	2.86614e-44
CL10292.Contig1_All	0.51	8.02	3.97503	1.19948e-43	1.00086e-44
CL10292.Contig2_All	0	0.84	6.39232	0.000659365	0.000224572
CL10292.Contig3_All	0	9.08	9.82655	2.9476e-67	1.75831e-68
CL10293.Contig2_All	2.17	0.73	-1.57173	0.000174262	5.56112e-05
CL10295.Contig1_All	0.69	8.33	3.59365	7.01147e-19	1.02796e-19
CL10297.Contig1_All	7.12	1.64	-2.11818	3.39119e-50	2.55032e-51
CL10297.Contig2_All	9.72	2.17	-2.16326	5.46372e-71	3.13386e-72
CL103.Contig4_All	0	2.01	7.65105	1.03023e-07	2.52162e-08
CL103.Contig7_All	0.87	0	-6.44294	2.78357e-07	6.99218e-08
CL10300.Contig2_All	4.49	1.5	-1.58175	1.99025e-15	3.3108e-16
CL10301.Contig1_All	4.43	0.34	-3.7037	9.65077e-20	1.37787e-20
CL10303.Contig2_All	0.12	0.74	2.62449	7.55254e-10	1.61321e-10
CL10303.Contig3_All	0.37	1.02	1.46297	0.000432365	0.00014446
CL10303.Contig4_All	0.78	3.06	1.97199	7.33052e-26	8.81176e-27
CL10306.Contig1_All	0	6.61	9.36851	1.15922e-53	8.26128e-55
CL10306.Contig2_All	0.21	24.91	6.89019	2.03498e-168	5.55466e-170
CL10306.Contig3_All	0	2.16	7.75489	9.61641e-16	1.57946e-16
CL10306.Contig4_All	0.04	3.24	6.33985	1.55737e-22	2.05246e-23
CL10307.Contig1_All	4.92	12.1	1.29828	1.45579e-22	1.91669e-23
CL1031.Contig2_All	3.06	0.75	-2.02857	1.07668e-10	2.19426e-11
CL1031.Contig3_All	1.58	0.17	-3.21632	9.91609e-08	2.42072e-08
CL1031.Contig4_All	2.88	0	-8.16993	1.41952e-24	1.76795e-25
CL10311.Contig2_All	1.56	0.61	-1.35466	2.02626e-05	5.89816e-06
CL10311.Contig3_All	1.05	0	-6.71425	9.08947e-11	1.84303e-11
CL10312.Contig1_All	14.62	36.85	1.33372	5.76366e-55	4.03592e-56
CL10314.Contig2_All	0.63	9.18	3.86507	1.19933e-43	1.00086e-44
CL10316.Contig1_All	1.17	4.9	2.06627	9.52926e-26	1.1493e-26
CL10316.Contig3_All	32.84	74.93	1.19009	1.38487e-118	5.18452e-120
CL10318.Contig1_All	0.37	2.91	2.97542	5.84115e-06	1.61892e-06
CL10319.Contig1_All	7.74	33.62	2.11891	1.7497e-142	5.5702e-144
CL10322.Contig1_All	0	5.99	9.22641	5.25166e-44	4.35836e-45
CL10322.Contig2_All	0.18	8.96	5.63743	3.76287e-79	1.9724e-80
CL10322.Contig3_All	0	5.2	9.02237	2.71646e-41	2.36436e-42
CL10323.Contig1_All	199.93	468.04	1.22714	0	0
CL10324.Contig1_All	21.19	80.59	1.92722	0	0
CL10324.Contig2_All	0	0.52	5.70044	1.02889e-07	2.52162e-08
CL10324.Contig4_All	0.06	1.03	4.10154	4.63765e-13	8.45322e-14
CL10327.Contig2_All	0.66	2.23	1.75651	0.000209484	6.74748e-05
CL10328.Contig3_All	5.22	1.23	-2.08539	2.76228e-28	3.12862e-29
CL10329.Contig1_All	4.01	1.18	-1.76482	3.23722e-14	5.6385e-15
CL10329.Contig2_All	17.03	6.62	-1.36318	5.22161e-36	5.00578e-37
CL1033.Contig1_All	0.72	3.65	2.34183	1.9169e-09	4.19606e-10
CL1033.Contig2_All	3.93	0.58	-2.7604	2.79815e-13	5.0616e-14
CL10331.Contig1_All	0	3.83	8.5812	3.91004e-21	5.36698e-22
CL10331.Contig3_All	0.79	3.97	2.32921	4.81334e-13	8.78696e-14
CL10332.Contig2_All	1.53	0	-7.25739	6.79606e-10	1.44645e-10
CL10334.Contig1_All	10.15	41.03	2.0152	9.71547e-110	3.87178e-111
CL10337.Contig1_All	4.82	150.57	4.96526	0	0
CL10337.Contig2_All	0	1.16	6.85798	2.65079e-08	6.22356e-09
CL10337.Contig3_All	3.76	72.35	4.26619	0	0
CL10337.Contig4_All	0.13	6.9	5.73001	8.84917e-79	4.6527e-80
CL10337.Contig5_All	0	4.73	8.8857	1.54631e-64	9.53864e-66
CL10338.Contig1_All	3.42	9.41	1.4602	2.39822e-17	3.6994e-18
CL10338.Contig4_All	2	0	-7.64386	7.72103e-06	2.16718e-06
CL10338.Contig5_All	2.92	0	-8.18982	1.32762e-09	2.87448e-10
CL10338.Contig6_All	0.93	2.06	1.14734	0.000722826	0.000247352
CL10338.Contig7_All	1.62	0	-7.33985	3.69162e-15	6.18988e-16
CL1034.Contig6_All	34.6	8.15	-2.0859	5.51107e-112	2.16588e-113
CL1034.Contig7_All	7.64	2.21	-1.78953	1.39821e-18	2.07066e-19
CL10340.Contig1_All	3.28	1.21	-1.43869	0.000920854	0.000319796
CL10341.Contig2_All	8.39	16.8	1.00172	7.89701e-10	1.68845e-10
CL10346.Contig3_All	12.22	0	-10.255	2.05104e-49	1.56281e-50
CL10347.Contig1_All	1.66	3.59	1.1128	3.74722e-05	1.11698e-05
CL10347.Contig2_All	0.44	1.9	2.11042	9.56282e-06	2.71088e-06
CL10348.Contig1_All	6.96	2.03	-1.77761	2.00763e-20	2.81606e-21
CL10349.Contig1_All	57.54	267.19	2.21523	0	0
CL10349.Contig2_All	359.92	173.46	-1.05307	2.03536e-212	4.48494e-214
CL10349.Contig3_All	0	6.37	9.31515	3.07133e-06	8.3327e-07
CL1035.Contig1_All	0.07	12.54	7.48497	1.02518e-51	7.52382e-53
CL1035.Contig2_All	14.08	43.62	1.63134	3.24349e-67	1.93677e-68
CL1035.Contig3_All	3.72	10.58	1.50797	4.59913e-08	1.09689e-08
CL1035.Contig4_All	0	1.73	7.43463	2.65113e-08	6.22356e-09
CL10351.Contig1_All	3.72	0	-8.53916	1.59287e-27	1.84036e-28
CL10351.Contig2_All	2.15	0.03	-6.16323	3.32663e-19	4.83486e-20
CL10351.Contig3_All	12.29	0.09	-7.09334	5.59364e-159	1.61988e-160
CL10352.Contig1_All	15.04	2.16	-2.7997	3.1231e-53	2.24042e-54
CL10352.Contig2_All	4.83	0.56	-3.10852	1.78749e-16	2.851e-17
CL10353.Contig1_All	0.4	21.86	5.77215	1.24138e-143	3.92834e-145
CL10353.Contig2_All	10.92	234.53	4.42473	0	0
CL10357.Contig3_All	6.39	15.31	1.26059	3.44996e-21	4.72786e-22
CL10358.Contig1_All	0.2	3.24	4.01792	3.89176e-11	7.75116e-12
CL10358.Contig2_All	0	2.96	8.20945	7.3067e-12	1.40665e-12
CL1036.Contig3_All	0.7	4.83	2.7866	3.55778e-24	4.47668e-25
CL1036.Contig5_All	2.5	0.6	-2.05889	3.12491e-08	7.37272e-09
CL10363.Contig2_All	1.03	0	-6.6865	0.000770842	0.000265274
CL10365.Contig1_All	0.08	4.3	5.74819	1.39591e-40	1.23317e-41
CL10366.Contig1_All	1.29	6.33	2.29483	3.61079e-15	6.05182e-16
CL10367.Contig1_All	0.45	6.12	3.76553	1.4729e-36	1.39962e-37
CL10368.Contig1_All	9.95	3.25	-1.61426	6.38546e-12	1.2268e-12
CL1037.Contig5_All	1.85	0.11	-4.07195	3.4399e-19	5.0019e-20
CL1037.Contig6_All	2.99	0.5	-2.58015	1.12497e-40	9.9223e-42
CL1037.Contig7_All	1.79	0.59	-1.60117	5.01592e-08	1.198e-08
CL10370.Contig2_All	0.56	8.66	3.95087	8.7511e-34	8.78048e-35
CL10373.Contig2_All	3.75	0.08	-5.55075	2.06185e-24	2.5791e-25
CL10373.Contig3_All	6.16	0.73	-3.07696	1.04083e-52	7.52916e-54
CL10374.Contig1_All	7.73	116.25	3.91062	1.73098e-163	4.87058e-165
CL10374.Contig2_All	4.54	135.14	4.89562	0	0
CL10375.Contig1_All	2.15	4.43	1.04297	5.79561e-09	1.30617e-09
CL10375.Contig2_All	0.58	2.71	2.22417	3.38734e-16	5.45668e-17
CL10375.Contig3_All	0	1.26	6.97728	1.56153e-06	4.13966e-07
CL10375.Contig5_All	1.65	7.56	2.19592	3.52176e-26	4.1995e-27
CL10375.Contig7_All	0	2.36	7.88264	3.7849e-30	4.12188e-31
CL10376.Contig1_All	0.04	0.93	4.53916	7.08011e-07	1.8273e-07
CL10377.Contig1_All	2	0	-7.64386	3.7537e-08	8.90928e-09
CL10377.Contig2_All	0.69	0	-6.10852	0.000770281	0.000265274
CL10377.Contig3_All	9.01	2.06	-2.12888	3.87005e-21	5.30782e-22
CL10379.Contig1_All	0.41	12.11	4.88443	8.03267e-49	6.16808e-50
CL10379.Contig2_All	0.13	8.02	5.94702	6.76404e-25	8.34974e-26
CL10380.Contig2_All	8.21	0	-9.68124	2.48658e-104	1.03854e-105
CL10380.Contig3_All	28.88	0	-11.4959	0	0
CL10380.Contig4_All	0.93	0	-6.53916	1.77604e-10	3.6626e-11
CL10381.Contig1_All	1.7	26.49	3.96184	2.11166e-67	1.25859e-68
CL10382.Contig1_All	6.81	23.91	1.81189	2.57331e-60	1.6797e-61
CL10383.Contig1_All	4.9	2.38	-1.04182	9.43603e-05	2.9273e-05
CL10383.Contig2_All	3.96	9.4	1.24716	4.55951e-10	9.63394e-11
CL10383.Contig3_All	9.25	2.31	-2.00156	1.99244e-25	2.4216e-26
CL10383.Contig6_All	0	1.27	6.98868	3.07439e-06	8.3327e-07
CL10384.Contig2_All	2.44	10.49	2.10406	5.30253e-20	7.5153e-21
CL10386.Contig2_All	0.49	0.07	-2.80735	4.74893e-06	1.30688e-06
CL10386.Contig3_All	1.51	0.18	-3.06848	1.96189e-11	3.85242e-12
CL10388.Contig1_All	1	9.36	3.22651	8.18558e-16	1.33691e-16
CL10388.Contig2_All	0	8.23	9.68475	4.69955e-13	8.5684e-14
CL1039.Contig3_All	1.87	0	-7.54689	8.423e-18	1.28048e-18
CL10390.Contig1_All	2.55	0.1	-4.67243	1.83787e-06	4.89658e-07
CL10391.Contig1_All	0.33	12.97	5.29657	1.85058e-110	7.33966e-112
CL10391.Contig2_All	0.52	1.82	1.80735	0.000231783	7.49964e-05
CL10392.Contig1_All	4.13	30.12	2.86651	9.89398e-65	6.08738e-66
CL10392.Contig2_All	0.64	6.63	3.37287	1.96712e-15	3.27134e-16
CL10392.Contig3_All	0.12	0.81	2.75489	0.000136374	4.29448e-05
CL10392.Contig4_All	0.16	2.4	3.90689	1.69985e-16	2.70916e-17
CL10394.Contig1_All	9.24	3.76	-1.29716	2.78291e-11	5.50168e-12
CL10396.Contig13_All	0.77	2.07	1.4267	0.000139183	4.38782e-05
CL10396.Contig14_All	0.65	4.14	2.67112	5.60003e-24	7.08232e-25
CL10396.Contig15_All	3.11	0.11	-4.82134	1.37924e-14	2.36238e-15
CL10396.Contig4_All	8.33	1.54	-2.43539	2.8985e-38	2.67384e-39
CL10396.Contig5_All	0.14	0.8	2.51457	1.87554e-06	5.0022e-07
CL10396.Contig6_All	2.07	0.76	-1.44556	2.02453e-08	4.72036e-09
CL10396.Contig8_All	0	0.59	5.88264	0.000660162	0.000224572
CL10398.Contig2_All	3.23	8.05	1.31745	4.21172e-16	6.79944e-17
CL10399.Contig1_All	34.87	16.73	-1.05955	1.25236e-41	1.0815e-42
CL104.Contig1_All	4.43	0	-8.79116	1.29648e-34	1.27862e-35
CL104.Contig2_All	17.77	0.73	-4.6054	1.88787e-116	7.16972e-118
CL104.Contig3_All	8.87	0	-9.79279	7.35936e-46	5.92908e-47
CL10402.Contig2_All	26.44	3.28	-3.01095	1.04012e-97	4.60574e-99
CL10403.Contig1_All	3.4	0.44	-2.94996	6.067e-22	8.13432e-23
CL10403.Contig2_All	2.01	0.51	-1.97863	4.92349e-08	1.17514e-08
CL10403.Contig4_All	0.71	0	-6.14975	7.71332e-06	2.16718e-06
CL10404.Contig1_All	4.22	34.1	3.01446	1.8422e-192	4.42852e-194
CL10404.Contig3_All	1.02	2.2	1.10893	0.000176639	5.63998e-05
CL10405.Contig2_All	2.43	0.82	-1.56726	2.43287e-08	5.69438e-09
CL10407.Contig1_All	8.94	4.47	-1	5.09996e-11	1.02163e-11
CL10407.Contig2_All	6.31	2.94	-1.10182	4.55521e-08	1.08618e-08
CL10408.Contig1_All	6.9	1.17	-2.56009	5.94536e-11	1.1967e-11
CL10408.Contig2_All	1.09	6.49	2.57389	2.05682e-10	4.25708e-11
CL1041.Contig10_All	10.32	0.09	-6.8413	1.29697e-51	9.53544e-53
CL1041.Contig11_All	12.92	3.94	-1.71334	5.00047e-23	6.49492e-24
CL1041.Contig1_All	5.08	0	-8.98868	5.90729e-72	3.36046e-73
CL1041.Contig6_All	6.8	0	-9.40939	4.37303e-120	1.6174e-121
CL1041.Contig7_All	0.56	2.46	2.13516	1.6201e-08	3.74866e-09
CL1041.Contig8_All	0.02	16.03	9.64656	0	0
CL1041.Contig9_All	0	0.98	6.61471	5.23148e-08	1.25274e-08
CL10410.Contig1_All	0.58	1.48	1.35147	1.29201e-05	3.7039e-06
CL10410.Contig2_All	0.78	2.34	1.58496	2.32448e-12	4.37806e-13
CL10412.Contig1_All	114.06	375.4	1.71864	0	0
CL10412.Contig2_All	0.54	6.86	3.66718	1.38232e-29	1.52146e-30
CL10413.Contig1_All	0	0.2	4.32193	0.000173769	5.5426e-05
CL10413.Contig2_All	1.45	0.44	-1.72048	7.33361e-08	1.77955e-08
CL10413.Contig3_All	2.92	0	-8.18982	2.23775e-52	1.62682e-53
CL10416.Contig1_All	0.08	1.85	4.53138	9.37014e-16	1.53357e-16
CL10416.Contig2_All	0.07	2.93	5.3874	3.60382e-26	4.29844e-27
CL10419.Contig1_All	2.38	8.63	1.8584	1.96539e-19	2.83578e-20
CL10420.Contig1_All	22.75	6.48	-1.8118	3.18718e-214	6.95914e-216
CL10420.Contig2_All	0.62	0	-5.9542	2.17643e-18	3.24234e-19
CL10420.Contig3_All	0.8	0	-6.32193	5.6115e-05	1.70085e-05
CL10420.Contig5_All	3.25	1.59	-1.03141	1.63886e-10	3.3715e-11
CL10420.Contig7_All	3.82	0.16	-4.57743	1.3848e-32	1.4247e-33
CL10421.Contig2_All	1.23	0.27	-2.18763	0.00066047	0.00022518
CL10423.Contig1_All	4.58	0	-8.8392	2.47173e-21	3.37514e-22
CL10423.Contig2_All	16.98	0.83	-4.35458	3.31391e-62	2.10932e-63
CL10423.Contig3_All	15.84	0	-10.6294	2.39965e-82	1.22297e-83
CL10423.Contig4_All	5.57	1	-2.47768	1.36766e-13	2.44382e-14
CL10423.Contig6_All	2.13	0.05	-5.41278	6.44895e-11	1.30019e-11
CL10424.Contig2_All	0.83	2.13	1.35967	1.11438e-07	2.73594e-08
CL10424.Contig3_All	2.63	14.48	2.46093	4.0712e-81	2.09608e-82
CL10424.Contig6_All	0.47	4.3	3.1936	1.31486e-37	1.22783e-38
CL10424.Contig7_All	2.65	7.49	1.49897	9.87577e-21	1.37308e-21
CL10426.Contig1_All	1.63	15.02	3.20394	2.93032e-95	1.32723e-96
CL10426.Contig2_All	1	2.2	1.1375	0.0001281	4.027e-05
CL10427.Contig1_All	0	0.66	6.04439	6.7832e-09	1.53602e-09
CL10427.Contig2_All	1.58	3.98	1.33284	4.13207e-12	7.87038e-13
CL10428.Contig1_All	0	4.36	8.76818	6.06945e-29	6.76674e-30
CL10429.Contig1_All	0.03	6.75	7.81378	1.23604e-76	6.6561e-78
CL10429.Contig2_All	0	1.19	6.89482	1.50874e-14	2.59296e-15
CL10429.Contig3_All	0.17	1	2.55639	4.1448e-06	1.13776e-06
CL10429.Contig4_All	0	1.28	7	1.85371e-12	3.4717e-13
CL10430.Contig1_All	1.33	4.67	1.812	3.01419e-10	6.29658e-11
CL10433.Contig1_All	0.91	0	-6.50779	7.24361e-15	1.2301e-15
CL10433.Contig2_All	0.82	7.87	3.26267	5.98643e-90	2.8386e-91
CL10433.Contig3_All	1.39	12.75	3.19734	2.54497e-140	8.1989e-142
CL10435.Contig1_All	15.21	63.84	2.06944	3.35941e-120	1.24183e-121
CL10437.Contig1_All	3.63	132.65	5.19151	0	0
CL10439.Contig3_All	0	19.47	10.927	1.8755e-221	3.98234e-223
CL10439.Contig4_All	135.48	279.3	1.04374	0	0
CL10439.Contig6_All	45.31	1.58	-4.84183	0	0
CL1044.Contig2_All	2.37	0.14	-4.08139	5.5252e-11	1.10814e-11
CL10440.Contig1_All	41.85	12.92	-1.69562	0	0
CL10440.Contig4_All	1.1	0	-6.78136	5.6191e-19	8.21004e-20
CL10441.Contig1_All	27.05	8.69	-1.6382	4.89127e-48	3.80636e-49
CL10441.Contig3_All	48.28	18.11	-1.41464	2.95e-51	2.18098e-52
CL10441.Contig4_All	5.04	0.91	-2.46949	8.55879e-21	1.1868e-21
CL10442.Contig1_All	0.38	22.92	5.91446	5.96142e-96	2.68158e-97
CL10444.Contig1_All	10.56	33.24	1.65431	6.70915e-61	4.34436e-62
CL10444.Contig2_All	2.08	7.77	1.90133	4.28916e-13	7.81328e-14
CL10445.Contig3_All	1.78	3.79	1.09032	0.000805264	0.000278306
CL10446.Contig2_All	1.6	0.27	-2.56704	3.51706e-07	8.90586e-08
CL10446.Contig4_All	0.86	0	-6.42626	1.49406e-05	4.30678e-06
CL10448.Contig1_All	0	1.62	7.33985	1.91397e-15	3.1793e-16
CL10448.Contig2_All	0.2	7.96	5.3147	7.03016e-62	4.49798e-63
CL10450.Contig1_All	4.19	28.2	2.75067	2.08915e-98	9.17972e-100
CL10452.Contig2_All	0.09	3.05	5.08274	2.0146e-09	4.41418e-10
CL10457.Contig1_All	1.93	0.26	-2.89202	8.25344e-06	2.32514e-06
CL10459.Contig2_All	6.2	1.84	-1.75256	1.16582e-09	2.51586e-10
CL1046.Contig1_All	75.58	263.56	1.80206	0	0
CL10461.Contig1_All	1.16	0	-6.85798	0.000400868	0.000133486
CL10463.Contig1_All	1.62	0.34	-2.25239	5.53298e-06	1.53063e-06
CL10464.Contig1_All	16	4.95	-1.69257	5.96326e-49	4.56768e-50
CL10464.Contig2_All	27.89	109.04	1.96704	0	0
CL10464.Contig3_All	47.88	23.47	-1.02861	9.14013e-61	5.92398e-62
CL10464.Contig4_All	0.4	6.58	4.04002	1.6632e-11	3.25974e-12
CL10465.Contig1_All	0	3.08	8.26679	2.318e-05	6.79594e-06
CL10466.Contig1_All	1268.34	9.39	-7.0776	0	0
CL10466.Contig2_All	816.62	0	-16.3174	0	0
CL10467.Contig1_All	4.19	0.13	-5.01037	6.12338e-58	4.116e-59
CL10468.Contig1_All	29.41	116.42	1.98496	0	0
CL10468.Contig2_All	0.18	1.16	2.68806	1.36471e-06	3.6023e-07
CL10469.Contig2_All	0.61	3.07	2.33136	1.0425e-07	2.5575e-08
CL1047.Contig1_All	0	2.35	7.87652	1.34257e-08	3.09184e-09
CL10470.Contig1_All	0.16	6.18	5.27146	4.5742e-46	3.67834e-47
CL10470.Contig2_All	0.21	3.7	4.13906	4.40233e-25	5.40482e-26
CL10476.Contig1_All	12.86	3.66	-1.81298	3.22055e-16	5.18702e-17
CL10476.Contig2_All	7.13	3.51	-1.02243	8.5182e-08	2.07332e-08
CL10478.Contig1_All	0.23	6.86	4.8985	3.48312e-15	5.83434e-16
CL10479.Contig1_All	3.6	20.52	2.51096	1.32436e-57	8.94056e-59
CL10479.Contig3_All	1.53	8.07	2.39904	4.45205e-21	6.1212e-22
CL10479.Contig5_All	0	5.11	8.99718	3.08435e-17	4.77974e-18
CL10482.Contig1_All	0	0.89	6.47573	0.000660259	0.000224572
CL10485.Contig2_All	3.09	0	-8.27146	2.80311e-14	4.85794e-15
CL10486.Contig1_All	3.19	922.82	8.17635	0	0
CL10486.Contig2_All	0.1	75.28	9.55612	3.52491e-229	7.20912e-231
CL10486.Contig3_All	0.59	106.82	7.50025	4.67031e-261	8.39106e-263
CL10488.Contig1_All	0.06	2.16	5.16993	1.2657e-18	1.87354e-19
CL10488.Contig2_All	0.26	1.75	2.75077	9.53818e-07	2.48808e-07
CL10488.Contig3_All	1.02	9	3.14136	2.33099e-46	1.86372e-47
CL10490.Contig1_All	1.72	0	-7.42626	0.000108425	3.38004e-05
CL10490.Contig2_All	2.48	0.13	-4.25376	2.28666e-18	3.40908e-19
CL10490.Contig3_All	4.87	0.45	-3.43592	1.34334e-59	8.84256e-61
CL10490.Contig4_All	8.3	0.48	-4.11201	1.22348e-12	2.27128e-13
CL10493.Contig1_All	0	1.02	6.67243	4.55657e-05	1.36795e-05
CL10496.Contig1_All	2.95	0.71	-2.05482	5.29207e-07	1.35575e-07
CL10496.Contig2_All	1.05	0.04	-4.71425	1.42746e-07	3.51848e-08
CL10496.Contig3_All	9.07	1.43	-2.66509	5.89157e-31	6.29272e-32
CL10496.Contig5_All	2.66	0.05	-5.73335	5.4194e-25	6.67412e-26
CL10496.Contig6_All	3.57	0.56	-2.67243	3.32586e-18	4.98104e-19
CL10497.Contig1_All	0	4.64	8.85798	1.74307e-39	1.57268e-40
CL10497.Contig2_All	0	2.93	8.19476	3.90173e-24	4.91494e-25
CL10498.Contig1_All	2.95	21.45	2.86219	3.76745e-189	9.20014e-191
CL105.Contig1_All	1.05	3.32	1.66079	1.48451e-08	3.42956e-09
CL105.Contig2_All	0	1.74	7.44294	7.56995e-15	1.28817e-15
CL105.Contig3_All	0.31	3.07	3.3079	7.57866e-43	6.3951e-44
CL10500.Contig2_All	0.07	1.97	4.8147	1.93953e-07	4.82108e-08
CL10500.Contig3_All	1	4.44	2.15056	1.85942e-17	2.86044e-18
CL10501.Contig1_All	0.17	2.14	3.654	7.47579e-11	1.51186e-11
CL10503.Contig1_All	0	121.29	13.5662	5.50537e-206	1.24456e-207
CL10503.Contig2_All	11.31	43.4	1.9401	1.28225e-97	5.68306e-99
CL10503.Contig3_All	6.66	0.77	-3.11259	3.98314e-30	4.34016e-31
CL10504.Contig1_All	0.2	1.64	3.03562	1.40841e-08	3.25008e-09
CL10509.Contig1_All	1.35	9.14	2.75923	2.67977e-38	2.46938e-39
CL10509.Contig2_All	1.41	0.22	-2.68012	1.38175e-08	3.18662e-09
CL1051.Contig1_All	0.26	1.15	2.14505	0.000502905	0.000168854
CL10510.Contig3_All	0.11	4.76	5.43539	1.79747e-20	2.51622e-21
CL10511.Contig1_All	2.91	7.63	1.39066	1.44028e-24	1.79481e-25
CL10511.Contig2_All	1.16	4.83	2.0579	8.02819e-27	9.42032e-28
CL10511.Contig3_All	0.55	0	-5.78136	2.78301e-07	6.99218e-08
CL10512.Contig1_All	0.98	0	-6.61471	3.68876e-15	6.18988e-16
CL10512.Contig2_All	0.44	0	-5.45943	7.71002e-06	2.16718e-06
CL10512.Contig3_All	2.61	0.66	-1.98351	2.46709e-12	4.65284e-13
CL10512.Contig4_All	3.13	0.76	-2.04209	7.52757e-18	1.14051e-18
CL10513.Contig1_All	6.75	46.06	2.77056	5.28526e-111	2.08826e-112
CL10513.Contig2_All	0.13	1.87	3.84645	1.36143e-10	2.7923e-11
CL10515.Contig1_All	2.69	0.19	-3.82353	4.12315e-16	6.65438e-17
CL10515.Contig3_All	1.86	0.36	-2.36923	3.16488e-06	8.60712e-07
CL10515.Contig4_All	4.79	1.3	-1.88151	8.1225e-20	1.15796e-20
CL10515.Contig5_All	2.79	0.69	-2.0156	9.78651e-13	1.81128e-13
CL10515.Contig6_All	1.33	0.44	-1.59585	0.000220484	7.1219e-05
CL10516.Contig1_All	1.56	0.55	-1.50404	7.99645e-06	2.25186e-06
CL10517.Contig2_All	5.02	0.81	-2.63169	3.48256e-13	6.32126e-14
CL1052.Contig12_All	4.88	0.21	-4.53842	6.7995e-40	6.08102e-41
CL10522.Contig1_All	197.26	406.18	1.04202	2.45611e-233	4.91492e-235
CL10524.Contig1_All	0.02	0.56	4.80735	9.37243e-16	1.53357e-16
CL10524.Contig2_All	0.07	3.53	5.65617	4.58308e-95	2.07948e-96
CL10524.Contig4_All	0.14	2.13	3.92735	5.99784e-18	9.05972e-19
CL10526.Contig1_All	52.85	19.76	-1.41932	5.36388e-250	1.00672e-251
CL10526.Contig3_All	57.55	16.21	-1.82793	0	0
CL10526.Contig4_All	15.51	4.76	-1.70417	3.36344e-100	1.45228e-101
CL10529.Contig4_All	10.46	0.64	-4.03067	2.32273e-59	1.53429e-60
CL1053.Contig1_All	0.26	40.27	7.27505	6.16951e-263	1.09919e-264
CL10530.Contig2_All	0	0.34	5.08746	4.54807e-05	1.36795e-05
CL10530.Contig3_All	10.61	26.56	1.32383	7.91001e-74	4.39828e-75
CL10532.Contig1_All	0.15	52.23	8.44377	0	0
CL10532.Contig2_All	2.47	0	-7.94837	1.92811e-08	4.48318e-09
CL10533.Contig2_All	1.83	7.33	2.00197	2.23245e-41	1.93906e-42
CL10534.Contig3_All	57.09	540.13	3.242	0	0
CL10535.Contig1_All	0.21	1.53	2.86507	5.91394e-08	1.42321e-08
CL10536.Contig3_All	0	2.85	8.15482	2.87912e-11	5.69938e-12
CL10537.Contig1_All	1.72	20.27	3.55887	2.25591e-87	1.09795e-88
CL10537.Contig2_All	13.54	0	-10.403	2.57124e-85	1.27306e-86
CL10539.Contig1_All	2.38	0	-7.89482	1.92612e-08	4.48318e-09
CL10539.Contig2_All	1.57	0.14	-3.48727	7.25146e-05	2.22416e-05
CL1054.Contig2_All	0	0.72	6.16993	1.03083e-07	2.52162e-08
CL1054.Contig3_All	1.56	0	-7.2854	5.61717e-19	8.21004e-20
CL10540.Contig6_All	2.14	5.38	1.33	6.17932e-09	1.39481e-09
CL10541.Contig1_All	3.24	7.87	1.28037	3.63085e-22	4.83276e-23
CL10542.Contig1_All	3.27	7.47	1.19182	2.55942e-13	4.62462e-14
CL10542.Contig2_All	7.32	0	-9.5157	6.55927e-35	6.43406e-36
CL10545.Contig1_All	5.95	23.15	1.96005	2.1287e-99	9.2682e-101
CL10545.Contig3_All	0.1	4.84	5.59694	1.93753e-55	1.34838e-56
CL10547.Contig1_All	2.91	33.57	3.52808	1.46903e-82	7.46918e-84
CL10547.Contig2_All	1.18	6.29	2.41427	2.95061e-09	6.52922e-10
CL10554.Contig2_All	0.72	1.58	1.13386	0.000210551	6.78248e-05
CL10554.Contig3_All	1.6	0.69	-1.2134	6.70389e-09	1.5143e-09
CL10554.Contig4_All	0.75	0.17	-2.14136	1.77251e-09	3.8752e-10
CL10554.Contig5_All	1.92	0.65	-1.56259	7.02504e-05	2.1526e-05
CL10554.Contig7_All	1.72	0.42	-2.03395	5.74203e-14	1.00985e-14
CL10554.Contig8_All	0.59	2.36	2	1.37384e-12	2.55468e-13
CL10556.Contig1_All	0.54	3.87	2.8413	0.000414404	0.000138276
CL10557.Contig1_All	5.26	24.67	2.22962	2.24075e-65	1.36899e-66
CL10557.Contig3_All	0	5.86	9.19476	4.64156e-34	4.6283e-35
CL10558.Contig1_All	0.37	7.1	4.26222	2.25071e-38	2.0722e-39
CL10558.Contig2_All	0.31	3.61	3.54166	1.37771e-10	2.82624e-11
CL1056.Contig2_All	22.79	5.07	-2.16834	4.60373e-168	1.26032e-169
CL10560.Contig6_All	1.97	4.47	1.18208	2.63695e-10	5.49532e-11
CL10560.Contig8_All	1.68	0	-7.39232	2.84924e-19	4.13132e-20
CL10563.Contig3_All	38.6	12.41	-1.6371	2.25449e-259	4.0732e-261
CL10565.Contig4_All	0.18	2.97	4.04439	5.33746e-43	4.49642e-44
CL10568.Contig2_All	1.47	3.52	1.25976	3.39706e-07	8.59962e-08
CL10569.Contig1_All	1.03	0.21	-2.29418	0.000650989	0.00022031
CL10569.Contig2_All	1.28	0	-7	3.47327e-10	7.27858e-11
CL1057.Contig1_All	12.62	4.76	-1.40668	4.53987e-106	1.8629e-107
CL1057.Contig2_All	2.59	0.49	-2.4021	2.42254e-07	6.0649e-08
CL10571.Contig1_All	0	54.73	12.4181	3.68909e-114	1.42174e-115
CL10571.Contig2_All	0	95.6	13.2228	4.66865e-259	8.43954e-261
CL10574.Contig1_All	4.78	25.63	2.42275	1.39853e-116	5.3029e-118
CL10574.Contig3_All	1.92	9.28	2.27302	3.28499e-35	3.19924e-36
CL10574.Contig4_All	0	1.16	6.85798	1.13105e-10	2.30924e-11
CL10575.Contig1_All	0	0.81	6.33985	0.000338907	0.000111567
CL10575.Contig2_All	0.95	3.94	2.0522	2.52505e-08	5.91366e-09
CL10577.Contig1_All	16.75	51.11	1.60944	3.39622e-180	8.67814e-182
CL10577.Contig2_All	4.46	1.95	-1.19357	1.18492e-11	2.30346e-12
CL10577.Contig3_All	8.59	0	-9.74651	3.6529e-25	4.47668e-26
CL10579.Contig2_All	3.74	0	-8.54689	5.05906e-09	1.1352e-09
CL1058.Contig10_All	1.2	4.63	1.94798	4.742e-16	7.66836e-17
CL1058.Contig12_All	0.66	2.14	1.69707	0.000122246	3.83944e-05
CL1058.Contig7_All	0	1.26	6.97728	7.30479e-12	1.40665e-12
CL10580.Contig2_All	5.59	0.25	-4.48285	6.76483e-22	9.0862e-23
CL10581.Contig1_All	1.55	0.2	-2.9542	3.6178e-60	2.3651e-61
CL10581.Contig2_All	2.17	0.89	-1.28582	1.79118e-29	1.97793e-30
CL10581.Contig3_All	7.3	2.78	-1.39281	3.19064e-109	1.27664e-110
CL10583.Contig1_All	307.51	127.74	-1.26742	2.87921e-274	4.93068e-276
CL10589.Contig2_All	2.37	0.26	-3.1883	7.41158e-09	1.6821e-09
CL10589.Contig4_All	30.46	1.22	-4.64196	1.88586e-143	5.97722e-145
CL1059.Contig1_All	2.86	11.31	1.98351	1.05823e-58	7.04636e-60
CL1059.Contig8_All	0.3	1.34	2.1592	8.44396e-10	1.80784e-10
CL10590.Contig2_All	8.31	19.45	1.22685	5.54492e-17	8.66896e-18
CL10592.Contig1_All	10.66	2.07	-2.3645	5.47846e-32	5.71424e-33
CL10593.Contig3_All	1.06	2.75	1.37537	2.20117e-08	5.1419e-09
CL10594.Contig1_All	8.77	1.85	-2.24505	1.42398e-32	1.46586e-33
CL10594.Contig2_All	15.22	59.26	1.96109	0	0
CL10594.Contig3_All	0	23.4	11.1923	5.36095e-96	2.4104e-97
CL10594.Contig4_All	10.92	0	-10.0928	5.33276e-77	2.85782e-78
CL10597.Contig2_All	0.38	3.87	3.34826	7.04701e-18	1.06664e-18
CL10598.Contig3_All	1.27	8.07	2.66774	7.80386e-12	1.50603e-12
CL106.Contig2_All	0	1.35	7.07682	1.54337e-26	1.82368e-27
CL10602.Contig1_All	0	17.12	10.7415	4.25519e-118	1.59641e-119
CL10602.Contig2_All	0.17	14.43	6.40739	3.33142e-70	1.92651e-71
CL10607.Contig1_All	2.32	14.68	2.66166	1.66536e-92	7.71644e-94
CL10607.Contig2_All	0.8	31.6	5.30378	0	0
CL10609.Contig3_All	4.16	0.86	-2.27417	1.81094e-08	4.19822e-09
CL1061.Contig2_All	0	31.17	11.6059	2.1422e-289	3.5011e-291
CL1061.Contig3_All	0	14.62	10.5137	6.97497e-127	2.46792e-128
CL10610.Contig1_All	0	2.7	8.07682	1.56135e-06	4.13966e-07
CL10610.Contig2_All	0	4.28	8.74147	2.42433e-28	2.74172e-29
CL10612.Contig1_All	1.3	4.47	1.78176	1.59801e-06	4.24664e-07
CL10612.Contig2_All	1.17	11.25	3.26534	5.12886e-31	5.47346e-32
CL10614.Contig3_All	0	1.32	7.04439	2.45642e-25	2.99388e-26
CL10615.Contig2_All	4.26	0.32	-3.73471	4.46404e-39	4.0581e-40
CL10615.Contig3_All	7.56	1.17	-2.69188	5.9429e-19	8.69684e-20
CL10615.Contig4_All	0.67	0	-6.06609	5.41125e-07	1.38954e-07
CL10615.Contig5_All	1.69	0	-7.40088	5.05951e-09	1.1352e-09
CL10617.Contig1_All	0.19	1.23	2.69459	0.000136313	4.29448e-05
CL10617.Contig2_All	0.82	12.23	3.89866	1.27781e-82	6.49564e-84
CL10618.Contig2_All	0	5.65	9.14211	1.12324e-37	1.04609e-38
CL10619.Contig2_All	0.93	11.15	3.58367	3.81662e-61	2.4641e-62
CL10619.Contig3_All	0.68	3.51	2.36786	8.9077e-15	1.51912e-15
CL10619.Contig5_All	0.73	0	-6.18982	0.000209439	6.71706e-05
CL1062.Contig1_All	8.19	3.94	-1.05567	9.39354e-13	1.73676e-13
CL1062.Contig2_All	16.8	0.14	-6.90689	4.26316e-173	1.13334e-174
CL10622.Contig1_All	0.7	25.09	5.16361	0	0
CL10622.Contig2_All	0	3.49	8.44708	5.92973e-32	6.19682e-33
CL10622.Contig3_All	0	16.29	10.6698	1.51912e-143	4.81028e-145
CL10626.Contig3_All	6.91	2.06	-1.74604	1.81424e-27	2.0983e-28
CL10626.Contig4_All	4.17	0	-8.7039	5.68596e-45	4.65326e-46
CL10626.Contig5_All	0	2.36	7.88264	1.21256e-28	1.36208e-29
CL10627.Contig1_All	11.58	42.61	1.87956	1.19372e-73	6.64832e-75
CL10627.Contig2_All	8.91	4.07	-1.1304	8.92917e-08	2.17514e-08
CL10627.Contig3_All	15.92	2.26	-2.81645	3.69426e-58	2.47654e-59
CL10627.Contig5_All	31.34	7.72	-2.02133	4.98555e-53	3.58498e-54
CL10629.Contig2_All	2.5	0	-7.96578	6.16163e-12	1.1817e-12
CL1063.Contig1_All	0	1.24	6.9542	0.000174586	5.5426e-05
CL10630.Contig2_All	0.76	4.12	2.43857	6.22804e-08	1.50011e-08
CL10632.Contig1_All	0.58	6.05	3.38281	3.56347e-68	2.10784e-69
CL10633.Contig2_All	1.1	0	-6.78136	0.000769833	0.000265274
CL10634.Contig1_All	151.66	55.1	-1.46072	1.18217e-229	2.4071e-231
CL10634.Contig3_All	4.12	1.49	-1.46733	2.27569e-07	5.69066e-08
CL10635.Contig1_All	0.24	0.91	1.92283	0.000292044	9.51972e-05
CL10635.Contig2_All	0.68	2.3	1.75803	3.85524e-08	9.15454e-09
CL10638.Contig1_All	1.46	0	-7.18982	1.42688e-07	3.51848e-08
CL10638.Contig3_All	1.2	0	-6.90689	1.49281e-05	4.30678e-06
CL10639.Contig1_All	2.39	11.26	2.23612	1.73602e-40	1.53571e-41
CL10639.Contig2_All	13.45	60.73	2.1748	1.16628e-223	2.44954e-225
CL1064.Contig1_All	0.25	15.14	5.92029	1.28571e-32	1.32185e-33
CL1064.Contig2_All	0	10.12	9.98299	4.90019e-25	6.02636e-26
CL10641.Contig1_All	14.4	3.7	-1.96047	1.59473e-19	2.29554e-20
CL10642.Contig2_All	0.62	2.67	2.1065	4.53601e-11	9.05974e-12
CL10644.Contig2_All	17.94	0	-10.809	3.87101e-114	1.49263e-115
CL10645.Contig1_All	1.32	0	-7.04439	1.49053e-05	4.30678e-06
CL10647.Contig2_All	0.58	5.45	3.23213	3.13738e-43	2.63358e-44
CL10648.Contig1_All	58.34	15.86	-1.87909	5.22937e-209	1.1675e-210
CL10648.Contig3_All	0.78	1.94	1.31451	4.08326e-08	9.71152e-09
CL10648.Contig4_All	0.13	1.44	3.46949	1.29797e-18	1.92156e-19
CL10648.Contig5_All	8.62	2.01	-2.10049	9.90632e-30	1.08677e-30
CL1065.Contig1_All	0.11	0.83	2.91561	5.26191e-16	8.54972e-17
CL10652.Contig1_All	0	3.18	8.31288	2.64876e-08	6.22356e-09
CL10653.Contig1_All	12.84	26.41	1.04044	1.29209e-16	2.05178e-17
CL10653.Contig2_All	5.69	1.25	-2.1865	5.95955e-12	1.14103e-12
CL10655.Contig2_All	5.91	0.04	-7.20701	5.84897e-79	3.07174e-80
CL10655.Contig3_All	0.97	0	-6.59991	0.000208995	6.71706e-05
CL10656.Contig1_All	1.44	0	-7.16993	0.000401134	0.000133486
CL10657.Contig1_All	0.24	1.82	2.92283	4.69816e-10	9.93302e-11
CL10658.Contig2_All	6.17	3.03	-1.02595	3.41062e-05	1.01394e-05
CL10659.Contig2_All	0.29	3.62	3.64186	6.54482e-08	1.5791e-08
CL10659.Contig4_All	494.62	216.57	-1.19149	0	0
CL1066.Contig2_All	1.96	0	-7.61471	1.05454e-06	2.76138e-07
CL10660.Contig2_All	2	0	-7.64386	5.60298e-05	1.70085e-05
CL10661.Contig1_All	2.39	7.23	1.59699	2.54938e-29	2.8249e-30
CL10661.Contig2_All	1.31	0.38	-1.7855	3.42626e-09	7.60166e-10
CL10665.Contig3_All	36.87	83.62	1.1814	4.22837e-122	1.54186e-123
CL10666.Contig1_All	4.8	35.22	2.87529	0	0
CL10667.Contig2_All	26.18	115.47	2.14098	2.64052e-295	4.22028e-297
CL10671.Contig1_All	0.94	3.4	1.8548	3.80784e-05	1.13588e-05
CL10671.Contig2_All	2.29	13.27	2.53475	2.5209e-66	1.52146e-67
CL10674.Contig2_All	1.11	6.08	2.45351	2.20051e-38	2.02554e-39
CL10675.Contig2_All	0.09	5.78	6.005	5.44871e-40	4.86368e-41
CL10675.Contig3_All	1.64	10.06	2.61686	1.75953e-38	1.61768e-39
CL1068.Contig1_All	4.89	1.8	-1.44184	3.1499e-12	5.97122e-13
CL10680.Contig1_All	3.17	0	-8.30834	1.60284e-12	2.99222e-13
CL10682.Contig1_All	14.03	36.65	1.3853	4.7035e-30	5.13028e-31
CL10682.Contig2_All	1.37	3.85	1.49068	2.98435e-06	8.08296e-07
CL10683.Contig1_All	14.97	74.14	2.30818	2.82492e-116	1.07398e-117
CL10683.Contig2_All	2.24	8.15	1.8633	4.66657e-11	9.33548e-12
CL10684.Contig1_All	9.33	1.5	-2.63691	1.5013e-32	1.54756e-33
CL10684.Contig2_All	76.57	13.33	-2.5221	7.67394e-243	1.47489e-244
CL10685.Contig1_All	1.13	9.03	2.9984	2.22826e-68	1.31469e-69
CL10685.Contig2_All	1.08	10.57	3.29087	4.35158e-79	2.28186e-80
CL10686.Contig1_All	0.06	8.72	7.18322	3.99666e-156	1.17623e-157
CL10686.Contig2_All	0	3.28	8.35755	3.71204e-33	3.77472e-34
CL10686.Contig3_All	1.17	2.6	1.152	3.95081e-05	1.17948e-05
CL10686.Contig4_All	0	0.45	5.49185	0.000339331	0.000111567
CL10687.Contig1_All	31.23	12.92	-1.27333	2.6125e-60	1.70554e-61
CL10687.Contig2_All	46.07	18.41	-1.32334	5.36961e-81	2.7678e-82
CL10688.Contig2_All	4.19	1.05	-1.99656	1.64986e-11	3.23078e-12
CL10688.Contig4_All	6.96	1.7	-2.03355	1.33243e-15	2.19702e-16
CL10689.Contig1_All	16.46	3.67	-2.16511	5.0253e-64	3.1241e-65
CL1069.Contig1_All	5.01	0.71	-2.81892	9.31813e-114	3.60792e-115
CL1069.Contig2_All	2.25	0.7	-1.6845	3.22267e-32	3.34748e-33
CL10690.Contig2_All	17	1.77	-3.26371	1.89035e-104	7.8857e-106
CL10691.Contig3_All	1.01	0.14	-2.85086	3.31159e-05	9.83936e-06
CL10693.Contig11_All	0	7.11	9.47371	5.90445e-67	3.5393e-68
CL10693.Contig13_All	2.03	0	-7.66534	6.40085e-17	1.00495e-17
CL10693.Contig14_All	0.85	0	-6.40939	5.05815e-09	1.1352e-09
CL10693.Contig20_All	0.96	0	-6.58496	4.16179e-13	7.57668e-14
CL10693.Contig21_All	0	0.63	5.97728	6.04015e-06	1.67729e-06
CL10693.Contig25_All	0.02	2.23	6.8009	1.23034e-29	1.35172e-30
CL10693.Contig26_All	0.73	0	-6.18982	1.42595e-07	3.51848e-08
CL10693.Contig27_All	0.43	0	-5.42626	5.60464e-05	1.70085e-05
CL10693.Contig29_All	1.44	0	-7.16993	1.25924e-16	1.9971e-17
CL10693.Contig31_All	0	0.66	6.04439	2.03886e-07	5.07576e-08
CL10693.Contig33_All	2.33	0.48	-2.27922	1.52261e-10	3.12914e-11
CL10693.Contig3_All	0.46	1.1	1.2578	0.000315719	0.000103237
CL10693.Contig5_All	0.74	2.3	1.63604	1.30993e-06	3.4501e-07
CL10693.Contig6_All	0	1.18	6.88264	9.33403e-13	1.72473e-13
CL10693.Contig8_All	0	3.82	8.57743	1.15955e-34	1.1423e-35
CL10693.Contig9_All	0	0.58	5.85798	4.01577e-07	1.0217e-07
CL10695.Contig1_All	0	87.32	13.0921	0	0
CL10696.Contig1_All	19.4	8.21	-1.2406	3.94044e-28	4.47408e-29
CL10697.Contig2_All	2.7	0.75	-1.848	4.52233e-07	1.15448e-07
CL10697.Contig3_All	0.55	2	1.8625	1.86393e-06	4.96918e-07
CL107.Contig10_All	18.28	3.47	-2.39726	8.4453e-46	6.81582e-47
CL107.Contig11_All	4.41	0	-8.78463	1.208e-63	7.54374e-65
CL107.Contig12_All	4.64	0.13	-5.15754	6.13918e-20	8.7134e-21
CL107.Contig13_All	5.91	1.47	-2.00734	6.65344e-11	1.34202e-11
CL107.Contig14_All	3.72	0.88	-2.07973	4.16187e-20	5.8828e-21
CL107.Contig15_All	1.99	0.34	-2.54916	0.000212569	6.8575e-05
CL107.Contig16_All	4.15	0.28	-3.88961	3.25365e-70	1.88121e-71
CL107.Contig18_All	5.37	0.64	-3.06878	4.03335e-20	5.69992e-21
CL107.Contig21_All	2.93	0.33	-3.15036	8.29917e-20	1.18331e-20
CL107.Contig22_All	24.35	3.83	-2.66851	1.61068e-185	3.99946e-187
CL107.Contig23_All	12.63	3.14	-2.00802	5.69601e-50	4.29562e-51
CL107.Contig26_All	2.98	0	-8.21917	4.7635e-26	5.70408e-27
CL107.Contig27_All	3.09	1.07	-1.53	2.65646e-12	5.01372e-13
CL107.Contig29_All	5.95	1.39	-2.0978	4.0957e-20	5.78844e-21
CL107.Contig30_All	6.99	18.23	1.38295	1.57583e-59	1.03855e-60
CL107.Contig31_All	1	0.26	-1.94342	2.10294e-06	5.64534e-07
CL107.Contig32_All	12.61	0.53	-4.57243	1.12368e-129	3.89478e-131
CL107.Contig33_All	2.99	0.4	-2.90207	4.56165e-28	5.19314e-29
CL107.Contig34_All	2.52	0.88	-1.51785	5.70435e-10	1.20986e-10
CL107.Contig35_All	3.81	0.73	-2.38382	7.65786e-16	1.2501e-16
CL107.Contig36_All	7.59	1.13	-2.74778	7.5585e-66	4.58986e-67
CL107.Contig37_All	2.49	0.57	-2.12711	5.1843e-24	6.54772e-25
CL107.Contig38_All	1	0.35	-1.51457	0.000196867	6.30814e-05
CL107.Contig39_All	1.52	0.69	-1.1394	0.000696784	0.000237896
CL107.Contig40_All	1.26	0.55	-1.19592	9.60548e-07	2.50602e-07
CL107.Contig41_All	2.49	0.32	-2.96	1.8712e-21	2.54594e-22
CL107.Contig42_All	3.61	1.36	-1.40839	1.2604e-13	2.24988e-14
CL107.Contig43_All	10.33	1.45	-2.83272	2.82664e-55	1.97195e-56
CL107.Contig44_All	2.52	0	-7.97728	2.8174e-37	2.64504e-38
CL107.Contig45_All	3.72	1.3	-1.51679	3.16218e-14	5.5062e-15
CL107.Contig47_All	13.78	1.72	-3.0021	1.01498e-146	3.14986e-148
CL107.Contig48_All	1.17	0	-6.87036	2.90181e-05	8.55874e-06
CL107.Contig50_All	2.56	0.08	-5	2.14197e-08	4.99996e-09
CL107.Contig52_All	33.4	5.14	-2.70001	0	0
CL107.Contig53_All	3.6	1.33	-1.43657	1.06395e-16	1.67991e-17
CL107.Contig54_All	1.13	0	-6.82018	1.42729e-07	3.51848e-08
CL107.Contig58_All	16.87	1.7	-3.31085	0	0
CL107.Contig59_All	26.2	2.84	-3.2056	4.80603e-301	7.56578e-303
CL107.Contig5_All	15.03	1.36	-3.46617	6.23618e-31	6.66392e-32
CL107.Contig60_All	2.95	0.28	-3.39722	1.51953e-39	1.36841e-40
CL107.Contig63_All	4.64	1.02	-2.18556	8.98838e-06	2.53876e-06
CL107.Contig69_All	0	4.39	8.77808	1.81779e-68	1.07105e-69
CL107.Contig79_All	1.45	0	-7.17991	1.49323e-05	4.30678e-06
CL107.Contig7_All	1.9	0.04	-5.56986	1.8095e-15	2.99616e-16
CL107.Contig81_All	139.06	0	-13.7634	0	0
CL107.Contig9_All	9.85	1.44	-2.77405	3.42322e-27	3.98286e-28
CL1070.Contig2_All	79.05	31.97	-1.30605	1.06274e-125	3.77942e-127
CL1070.Contig3_All	21.87	6.65	-1.71753	7.42621e-88	3.59646e-89
CL10700.Contig1_All	2.36	0.37	-2.67319	1.40995e-18	2.08818e-19
CL10702.Contig2_All	2.8	0.52	-2.42884	3.37316e-05	1.00243e-05
CL10703.Contig1_All	0	116.13	13.5035	0	0
CL10703.Contig4_All	0	2.55	7.99435	7.77682e-18	1.17967e-18
CL10703.Contig5_All	0	0.86	6.42626	2.32388e-05	6.79594e-06
CL10706.Contig2_All	2.51	0	-7.97154	7.72186e-06	2.16718e-06
CL10708.Contig2_All	1.45	22.81	3.97554	1.51759e-150	4.61534e-152
CL10708.Contig3_All	2.9	12.42	2.09854	5.0274e-61	3.24984e-62
CL10709.Contig1_All	0.8	0	-6.32193	3.97974e-06	1.09054e-06
CL10709.Contig2_All	0.97	8.56	3.14155	2.22033e-43	1.86068e-44
CL1071.Contig4_All	0.54	2.9	2.42502	3.74832e-13	6.81116e-14
CL10710.Contig4_All	3.98	1.18	-1.75398	3.22517e-13	5.846e-14
CL10710.Contig5_All	0.9	0	-6.49185	2.0467e-06	5.4876e-07
CL10711.Contig1_All	0.48	0	-5.58496	2.05076e-06	5.4876e-07
CL10712.Contig2_All	2.29	7.65	1.74011	3.89862e-10	8.1918e-11
CL10713.Contig3_All	1.73	6.43	1.89405	5.24227e-60	3.43496e-61
CL10715.Contig1_All	1.75	4.12	1.23529	8.01024e-07	2.08052e-07
CL10720.Contig1_All	0	4.7	8.87652	9.68122e-28	1.11087e-28
CL10722.Contig1_All	3.11	0.54	-2.52588	0.000306519	0.000100115
CL10723.Contig1_All	0.75	0	-6.22882	0.000208591	6.71706e-05
CL10724.Contig1_All	0	4.26	8.73471	2.37143e-31	2.5108e-32
CL10724.Contig2_All	0.05	1.03	4.36457	1.72305e-05	4.99676e-06
CL10726.Contig3_All	1.55	4.14	1.41736	2.49012e-09	5.47828e-10
CL10729.Contig2_All	5.51	1.67	-1.7222	1.52691e-26	1.80393e-27
CL10731.Contig2_All	1.53	12.69	3.05209	2.14784e-59	1.41834e-60
CL10731.Contig3_All	1.75	0	-7.45121	7.30238e-08	1.77051e-08
CL10731.Contig4_All	2.25	0.23	-3.29022	6.61667e-12	1.27215e-12
CL10731.Contig5_All	1.15	3.44	1.58077	1.53388e-06	4.05944e-07
CL10734.Contig1_All	0	1.88	7.55459	3.07258e-06	8.3327e-07
CL10736.Contig1_All	5.16	10.72	1.05486	5.93539e-12	1.13635e-12
CL10736.Contig3_All	4.24	1.84	-1.20436	4.13463e-11	8.24564e-12
CL10736.Contig4_All	2.17	0.92	-1.23799	7.86219e-07	2.03466e-07
CL10737.Contig1_All	0.05	1.45	4.85798	1.93929e-07	4.82108e-08
CL10739.Contig1_All	1.01	4.42	2.12969	5.21494e-10	1.1047e-10
CL10739.Contig2_All	0	2.9	8.17991	4.8496e-16	7.84674e-17
CL10739.Contig3_All	0.94	21.19	4.49458	2.3633e-101	1.01239e-102
CL10740.Contig1_All	1.79	7.55	2.07652	3.30081e-23	4.26514e-24
CL10742.Contig6_All	0.14	1.04	2.89308	7.79863e-07	2.0179e-07
CL10742.Contig8_All	1.28	0	-7	5.59799e-05	1.70085e-05
CL10743.Contig1_All	2.84	0.31	-3.19555	7.41093e-09	1.6821e-09
CL10744.Contig2_All	0.28	19.03	6.0867	1.80698e-78	9.53508e-80
CL10745.Contig2_All	0	0.64	6	4.02131e-07	1.0217e-07
CL10746.Contig2_All	2.16	0	-7.75489	0.000209236	6.71706e-05
CL10746.Contig3_All	6.4	0	-9.32193	2.47276e-16	3.96876e-17
CL10747.Contig1_All	0.05	4.17	6.38198	7.89499e-23	1.03194e-23
CL10749.Contig1_All	43.25	102.41	1.24358	4.11535e-181	1.04662e-182
CL10749.Contig2_All	8.03	18.61	1.21261	1.19831e-37	1.1178e-38
CL10749.Contig3_All	3.36	20.6	2.61611	8.30465e-100	3.59914e-101
CL1075.Contig2_All	0.54	3.72	2.78427	2.50129e-10	5.20534e-11
CL10750.Contig2_All	20.92	3.81	-2.45702	8.24973e-23	1.07864e-23
CL10752.Contig3_All	0.23	2.98	3.69561	5.00762e-06	1.38178e-06
CL10754.Contig2_All	24.6	9.79	-1.32928	8.85429e-146	2.75934e-147
CL10756.Contig4_All	17.2	8.58	-1.00336	4.43181e-17	6.90784e-18
CL10756.Contig5_All	0.57	2.92	2.35693	4.69284e-10	9.91942e-11
CL10756.Contig6_All	1.85	0	-7.53138	1.49297e-05	4.30678e-06
CL10757.Contig1_All	4.85	10.62	1.13073	9.63095e-20	1.37494e-20
CL10759.Contig1_All	4.2	0.86	-2.28798	4.60016e-08	1.09723e-08
CL1076.Contig1_All	0.44	1.85	2.07195	1.3634e-09	2.95564e-10
CL1076.Contig5_All	2.18	0	-7.76818	1.77587e-10	3.6626e-11
CL10760.Contig2_All	3.74	0.42	-3.15458	4.17689e-09	9.32482e-10
CL10762.Contig2_All	2.12	0	-7.72792	7.19809e-25	8.89636e-26
CL10762.Contig3_All	0	1.05	6.71425	1.18562e-13	2.11474e-14
CL10762.Contig5_All	0.95	3.18	1.74303	8.7297e-22	1.17638e-22
CL10765.Contig1_All	0.56	1.44	1.36257	0.000423694	0.000141495
CL10766.Contig1_All	34.08	9.84	-1.7922	8.61927e-83	4.3729e-84
CL10767.Contig1_All	0	7.38	9.52748	1.62676e-45	1.31892e-46
CL10767.Contig2_All	0.31	1.76	2.50524	3.17637e-06	8.63902e-07
CL10768.Contig1_All	7.1	17.7	1.31786	3.13482e-33	3.18272e-34
CL10768.Contig2_All	0.51	1.91	1.905	0.000783139	0.00027033
CL10769.Contig1_All	0.19	47.15	7.95511	0	0
CL10769.Contig2_All	2.53	12.87	2.3468	1.88682e-58	1.25977e-59
CL1077.Contig10_All	3.27	0.54	-2.59826	2.14111e-27	2.48042e-28
CL1077.Contig13_All	3.48	0.18	-4.27302	3.64678e-10	7.65534e-11
CL1077.Contig1_All	2.24	0.77	-1.54057	0.000330572	0.000108246
CL1077.Contig2_All	2.2	0.63	-1.80408	4.92596e-06	1.35806e-06
CL1077.Contig4_All	8.89	0.39	-4.51064	1.00364e-24	1.24476e-25
CL1077.Contig5_All	3.8	0.54	-2.81497	4.55353e-12	8.68682e-13
CL1077.Contig8_All	7.63	1.16	-2.71756	7.7065e-21	1.06645e-21
CL10772.Contig2_All	0.48	2.37	2.30378	2.14627e-06	5.76424e-07
CL10773.Contig1_All	0.5	1.88	1.91073	2.1609e-11	4.25034e-12
CL10773.Contig2_All	4.72	57.12	3.59714	0	0
CL10775.Contig1_All	5.82	11.74	1.01234	7.56065e-19	1.10946e-19
CL10775.Contig3_All	2.53	0.99	-1.35364	5.7558e-10	1.22101e-10
CL10778.Contig1_All	17.99	39.59	1.13794	4.89771e-31	5.22334e-32
CL10779.Contig1_All	4.74	1.21	-1.96988	2.92714e-26	3.48194e-27
CL10779.Contig2_All	3.62	1.3	-1.47748	6.43698e-09	1.4533e-09
CL1078.Contig2_All	0.55	5.46	3.3114	1.16344e-40	1.02628e-41
CL10780.Contig1_All	14.68	5.53	-1.4085	7.94617e-42	6.83978e-43
CL10781.Contig1_All	0	1.9	7.56986	7.92908e-07	2.05658e-07
CL10781.Contig2_All	4	19.36	2.27501	1.4004e-73	7.80922e-75
CL10782.Contig1_All	0.16	6.29	5.29692	8.87907e-20	1.26707e-20
CL10782.Contig2_All	0.21	6.24	4.89308	4.40139e-22	5.87558e-23
CL10783.Contig1_All	119.34	29.05	-2.03847	0	0
CL10783.Contig2_All	5.01	0	-8.96867	1.05345e-06	2.76138e-07
CL10786.Contig1_All	11.22	2.81	-1.99743	9.15514e-14	1.62241e-14
CL10789.Contig5_All	0.63	0.04	-3.97728	0.000479715	0.000160655
CL1079.Contig1_All	102.98	4069.51	5.30442	0	0
CL1079.Contig2_All	7.59	752.95	6.63231	0	0
CL1079.Contig3_All	3.14	2500	9.63695	0	0
CL1079.Contig4_All	0.87	194.25	7.80268	0	0
CL1079.Contig5_All	165.1	6374.4	5.27088	0	0
CL1079.Contig6_All	6.43	154.56	4.5872	0	0
CL1079.Contig7_All	0.23	226.66	9.94468	0	0
CL10790.Contig2_All	18.08	3.16	-2.5164	0	0
CL10790.Contig4_All	1.37	3.11	1.18274	1.59188e-22	2.09874e-23
CL10793.Contig1_All	0.61	3.8	2.63912	2.13709e-05	6.23e-06
CL10795.Contig1_All	0	5.73	9.16239	1.51514e-29	1.67008e-30
CL10797.Contig2_All	0.22	1.41	2.68012	1.64476e-06	4.37218e-07
CL108.Contig3_All	0.6	2.25	1.90689	4.98031e-06	1.37335e-06
CL108.Contig5_All	1.94	0.51	-1.92749	2.20521e-05	6.43166e-06
CL1080.Contig2_All	1.03	6.17	2.58263	8.91674e-30	9.77674e-31
CL10801.Contig1_All	53.16	23.93	-1.15152	1.26036e-125	4.48726e-127
CL10802.Contig2_All	5.04	14.39	1.51357	4.0801e-39	3.7058e-40
CL10803.Contig2_All	6.8	13.87	1.02836	4.98208e-15	8.40356e-16
CL10803.Contig3_All	16.99	6.11	-1.47544	9.37382e-72	5.3456e-73
CL10805.Contig1_All	6.71	2.43	-1.46536	1.1102e-10	2.264e-11
CL10806.Contig1_All	14.04	1.5	-3.22651	2.78729e-53	1.99673e-54
CL10807.Contig1_All	1.29	0.3	-2.10434	2.19604e-06	5.90342e-07
CL10807.Contig3_All	1.82	4.9	1.42884	8.33279e-09	1.89743e-09
CL10808.Contig1_All	0.9	0.02	-5.49185	1.42561e-07	3.51848e-08
CL10808.Contig2_All	2.47	0.12	-4.3634	1.25108e-25	1.5129e-26
CL10809.Contig2_All	2.79	0.32	-3.12412	4.78931e-18	7.21984e-19
CL10809.Contig3_All	4.26	1.94	-1.1348	4.01764e-08	9.5478e-09
CL10809.Contig4_All	2.21	0.15	-3.88101	0.000261815	8.5094e-05
CL1081.Contig2_All	10.34	4.02	-1.36297	1.061e-67	6.3057e-69
CL10811.Contig1_All	0.53	4.11	2.95507	0.000136361	4.29448e-05
CL10811.Contig2_All	0.14	11.44	6.35252	1.55725e-22	2.05246e-23
CL10811.Contig4_All	1.44	17.45	3.59909	2.32391e-22	3.07456e-23
CL10813.Contig2_All	1.37	4.16	1.60241	1.81462e-13	3.25648e-14
CL10815.Contig1_All	0.07	60.72	9.7606	0	0
CL10815.Contig2_All	1.37	0	-7.09803	0.000772101	0.000265274
CL10816.Contig1_All	1.22	8.89	2.8653	2.3438e-52	1.70439e-53
CL10816.Contig2_All	0	7.86	9.61839	3.96151e-88	1.91178e-89
CL10816.Contig3_All	0.36	1.52	2.078	3.06048e-07	7.72456e-08
CL10816.Contig4_All	0.1	0.7	2.80735	7.735e-05	2.37836e-05
CL10816.Contig5_All	0.2	3.49	4.12516	1.28999e-27	1.48499e-28
CL10821.Contig3_All	0	0.67	6.06609	0.000173966	5.5426e-05
CL10823.Contig2_All	6.83	1.93	-1.82328	4.24142e-13	7.72546e-14
CL10825.Contig1_All	7.81	2.96	-1.39973	6.20661e-06	1.73128e-06
CL10825.Contig3_All	2.74	0.33	-3.05364	7.25123e-05	2.22416e-05
CL10826.Contig1_All	0	4.52	8.82018	6.18919e-23	8.06868e-24
CL10826.Contig2_All	0.23	17.84	6.27734	5.61043e-168	1.5376e-169
CL10827.Contig1_All	0	0.55	5.78136	1.55917e-06	4.13966e-07
CL10827.Contig2_All	0.04	11.87	8.2131	2.05456e-97	9.12864e-99
CL1083.Contig13_All	0.09	1.69	4.23095	0.0001137	3.56556e-05
CL1083.Contig4_All	0.03	1.94	6.01495	5.99171e-17	9.37468e-18
CL1083.Contig6_All	0.19	2.18	3.52026	1.47098e-21	1.99654e-22
CL1083.Contig7_All	0.07	10.94	7.28804	1.70869e-170	4.6161e-172
CL1083.Contig8_All	0.27	2.99	3.46911	4.44249e-33	4.52818e-34
CL1083.Contig9_All	0.03	2.45	6.35168	8.27594e-39	7.55736e-40
CL10831.Contig1_All	14.47	36.54	1.33641	9.0707e-116	3.4594e-117
CL10831.Contig2_All	2.59	0	-8.01681	1.56658e-40	1.3855e-41
CL10831.Contig3_All	3.87	0	-8.59619	2.04088e-57	1.38349e-58
CL10832.Contig2_All	0.68	11.33	4.05847	1.48345e-43	1.23944e-44
CL10833.Contig3_All	1.72	4.75	1.46552	4.77479e-05	1.44016e-05
CL10834.Contig2_All	12.85	1.37	-3.22952	6.78284e-40	6.06544e-41
CL10835.Contig1_All	0.21	6.29	4.9046	2.80093e-54	1.97815e-55
CL10838.Contig1_All	1.43	10.91	2.93156	1.02544e-30	1.10143e-31
CL10838.Contig4_All	0.38	2.28	2.58496	2.25777e-09	4.95874e-10
CL10839.Contig1_All	0.16	1.92	3.58496	7.93712e-07	2.0558e-07
CL1084.Contig1_All	0	2.7	8.07682	7.23398e-36	6.95816e-37
CL1084.Contig2_All	1.01	0	-6.65821	2.79971e-14	4.85794e-15
CL1084.Contig3_All	0.13	1.54	3.56635	1.18124e-11	2.2962e-12
CL1084.Contig6_All	0.63	1.57	1.31734	2.11051e-06	5.66652e-07
CL1084.Contig7_All	1.36	13.71	3.33355	1.03399e-74	5.6893e-76
CL10844.Contig1_All	16.41	7.1	-1.20868	7.89767e-20	1.12575e-20
CL1085.Contig1_All	198.36	19.64	-3.33625	0	0
CL1085.Contig2_All	22.9	3.63	-2.65731	1.86855e-117	7.0514e-119
CL10850.Contig2_All	4.69	18.74	1.99846	1.98147e-61	1.27472e-62
CL10851.Contig2_All	8.43	0.8	-3.39746	1.63909e-14	2.82124e-15
CL10851.Contig3_All	1.14	0.06	-4.24793	2.24272e-05	6.54646e-06
CL10853.Contig1_All	39.88	19.88	-1.00435	1.51457e-27	1.74791e-28
CL10853.Contig2_All	11.78	5.25	-1.16595	1.03704e-09	2.23192e-10
CL10854.Contig2_All	1.73	5.17	1.57939	3.57223e-08	8.44992e-09
CL10855.Contig1_All	0	0.72	6.16993	4.43914e-10	9.35646e-11
CL10855.Contig2_All	0	2.45	7.93664	4.73978e-31	5.05396e-32
CL10855.Contig3_All	0	0.81	6.33985	1.18287e-05	3.3762e-06
CL10855.Contig4_All	0	4.22	8.7211	2.42392e-50	1.81585e-51
CL10857.Contig1_All	0.27	2.25	3.05889	4.37849e-05	1.31221e-05
CL10858.Contig3_All	0.82	6.06	2.88562	1.21768e-37	1.13648e-38
CL10858.Contig4_All	0.77	4.03	2.38785	6.32212e-25	7.79978e-26
CL10858.Contig5_All	1.81	0.18	-3.32992	3.36655e-06	9.17008e-07
CL1086.Contig2_All	0.23	2.1	3.19068	0.000101344	3.15166e-05
CL10860.Contig1_All	1.59	0	-7.31288	7.71249e-06	2.16718e-06
CL10860.Contig3_All	1.87	0.44	-2.08746	2.14917e-06	5.77248e-07
CL10862.Contig1_All	0.3	156.43	9.02634	0	0
CL10863.Contig1_All	0.54	2.11	1.96621	1.50569e-11	2.9453e-12
CL10863.Contig2_All	4.48	12.65	1.49757	8.62622e-43	7.2903e-44
CL10864.Contig1_All	5.3	0.11	-5.59042	5.87443e-61	3.80032e-62
CL10864.Contig2_All	12.65	5.33	-1.24693	4.26889e-27	4.97706e-28
CL10865.Contig1_All	1.62	0	-7.33985	7.19984e-25	8.89636e-26
CL10865.Contig2_All	2.41	0.78	-1.62749	3.40156e-10	7.11636e-11
CL10865.Contig3_All	0	0.84	6.39232	3.67936e-12	6.98818e-13
CL10865.Contig4_All	7.37	1.41	-2.38597	4.8872e-47	3.86392e-48
CL10868.Contig1_All	0	4.64	8.85798	1.85054e-12	3.4717e-13
CL10869.Contig1_All	5.37	17.66	1.71749	3.995e-55	2.79224e-56
CL10869.Contig2_All	3.76	8.32	1.14585	1.27977e-14	2.18944e-15
CL1087.Contig3_All	27.85	12.65	-1.13854	2.09985e-42	1.78749e-43
CL10870.Contig1_All	0.43	2.97	2.78805	2.50653e-07	6.2797e-08
CL10870.Contig2_All	4.68	53.81	3.52329	5.6559e-228	1.16581e-229
CL10870.Contig4_All	2.97	13.27	2.15963	4.18233e-25	5.13178e-26
CL10870.Contig5_All	0.11	1.24	3.49476	5.6004e-05	1.69586e-05
CL10872.Contig1_All	1.9	23.44	3.6249	2.98123e-198	6.97248e-200
CL10873.Contig1_All	4.04	0.76	-2.41028	9.98159e-101	4.2899e-102
CL10873.Contig2_All	3.67	1.4	-1.39035	2.19109e-27	2.53898e-28
CL10874.Contig2_All	1.27	4.67	1.87859	9.66903e-11	1.96646e-11
CL10876.Contig1_All	15.24	2.65	-2.5238	5.28514e-28	6.02896e-29
CL10876.Contig3_All	1.75	0.11	-3.99178	2.24326e-05	6.54646e-06
CL10877.Contig1_All	0.14	1.4	3.32193	1.31398e-06	3.4622e-07
CL10878.Contig1_All	0.28	1.56	2.47805	2.37513e-05	6.96844e-06
CL10878.Contig2_All	0.66	3.31	2.32629	1.30849e-09	2.82834e-10
CL10879.Contig1_All	0.27	1.13	2.06529	0.000489809	0.000164227
CL1088.Contig6_All	0.66	2.78	2.07455	2.99686e-07	7.55888e-08
CL10880.Contig1_All	2.31	0.38	-2.60382	4.22048e-06	1.15908e-06
CL10882.Contig1_All	0.11	1.44	3.71049	9.1742e-06	2.5963e-06
CL10883.Contig3_All	0	0.42	5.39232	4.55718e-05	1.36795e-05
CL10883.Contig5_All	6.92	2.54	-1.44594	1.14355e-12	2.12128e-13
CL10885.Contig2_All	26.24	6.33	-2.05149	7.69556e-63	4.86202e-64
CL10888.Contig2_All	173.32	49.85	-1.79777	0	0
CL10890.Contig1_All	6.08	0.09	-6.078	7.75014e-51	5.76708e-52
CL10895.Contig1_All	2.87	0	-8.16491	3.75751e-08	8.90928e-09
CL10895.Contig2_All	41.98	18.56	-1.17751	1.54082e-59	1.01532e-60
CL10895.Contig3_All	0.75	1.9	1.34104	1.02696e-06	2.68422e-07
CL10896.Contig1_All	0.55	2.95	2.42321	7.19734e-18	1.08982e-18
CL10896.Contig2_All	45.33	4.78	-3.24538	0	0
CL10897.Contig1_All	1.31	0	-7.03342	2.47307e-16	3.96876e-17
CL10899.Contig1_All	3.41	0	-8.41363	1.58463e-56	1.08579e-57
CL109.Contig1_All	2.67	0.21	-3.66838	4.12366e-16	6.65438e-17
CL109.Contig2_All	2.39	0.16	-3.90087	9.11027e-14	1.61428e-14
CL109.Contig3_All	2.25	0.53	-2.08586	9.22078e-14	1.63432e-14
CL109.Contig5_All	1.31	0.11	-3.57399	1.83055e-25	2.22172e-26
CL109.Contig6_All	0.58	0	-5.85798	2.59285e-09	5.71236e-10
CL109.Contig7_All	4.81	0	-8.90989	2.04149e-57	1.38349e-58
CL109.Contig9_All	3.29	0.03	-6.77698	2.26061e-78	1.19605e-79
CL10900.Contig1_All	0.57	0	-5.83289	0.000770012	0.000265274
CL10904.Contig1_All	1.32	3.84	1.54057	0.000292344	9.53008e-05
CL10904.Contig4_All	0	1.18	6.88264	0.000662073	0.000224572
CL10905.Contig1_All	0	1.99	7.63662	1.85212e-12	3.4717e-13
CL10905.Contig2_All	0.22	4.19	4.25137	1.45381e-22	1.9138e-23
CL10906.Contig1_All	0	2.38	7.89482	1.18569e-13	2.11474e-14
CL10908.Contig2_All	0.8	2.09	1.38543	0.00040294	0.000134188
CL10909.Contig3_All	1.6	3.57	1.15785	0.000608503	0.000205554
CL1091.Contig1_All	205.04	17.44	-3.55543	0	0
CL1091.Contig2_All	5.83	1.27	-2.19867	2.74461e-17	4.2395e-18
CL1091.Contig3_All	65.08	8.89	-2.87196	6.25031e-287	1.03091e-288
CL10910.Contig1_All	0	52.46	12.357	6.04037e-294	9.7026e-296
CL10910.Contig2_All	0	26.01	11.3449	9.25352e-92	4.321e-93
CL10911.Contig1_All	0	6.94	9.43879	7.50385e-52	5.49508e-53
CL10912.Contig3_All	4.07	0.72	-2.49896	2.9133e-09	6.4452e-10
CL10912.Contig4_All	9.13	1.79	-2.35066	2.72487e-24	3.41718e-25
CL10913.Contig3_All	0.82	5	2.60823	2.83085e-06	7.659e-07
CL10914.Contig1_All	0	2.5	7.96578	5.96826e-14	1.0506e-14
CL10916.Contig2_All	1.03	11.64	3.49837	4.99252e-127	1.76448e-128
CL10919.Contig2_All	6.21	1.07	-2.53698	2.1108e-19	3.04812e-20
CL1092.Contig12_All	0.45	1.07	1.24961	0.000370409	0.000122371
CL1092.Contig15_All	2.94	0.43	-2.77341	9.65534e-08	2.35426e-08
CL1092.Contig1_All	10.59	4.9	-1.11185	1.51763e-08	3.50746e-09
CL1092.Contig3_All	3.4	1.39	-1.29045	0.000336889	0.000110376
CL1092.Contig4_All	2.17	0.9	-1.2697	9.63253e-06	2.7318e-06
CL1092.Contig7_All	4.44	1.34	-1.72833	2.90236e-51	2.14518e-52
CL10922.Contig1_All	0.08	1.4	4.12928	0.000212159	6.83512e-05
CL10927.Contig2_All	0	1.28	7	0.000658881	0.000224572
CL10928.Contig2_All	0	5.45	9.09011	2.87897e-11	5.69938e-12
CL10929.Contig1_All	19.88	52.14	1.39107	0	0
CL10929.Contig2_All	1.51	0	-7.2384	8.32735e-23	1.08895e-23
CL10930.Contig1_All	4.41	0.43	-3.35837	1.51936e-39	1.36841e-40
CL10932.Contig1_All	59.85	10.51	-2.50959	8.68071e-275	1.4831e-276
CL10932.Contig2_All	1.29	4.1	1.66825	5.18548e-11	1.03943e-11
CL10933.Contig1_All	1.69	0.37	-2.19143	2.01087e-07	5.00144e-08
CL10935.Contig1_All	2.8	7.65	1.45003	2.98397e-08	7.03212e-09
CL10937.Contig1_All	3.18	1.49	-1.09371	5.09545e-16	8.27516e-17
CL10949.Contig1_All	0	16.17	10.6591	2.67223e-96	1.19748e-97
CL10950.Contig2_All	8.3	18.46	1.15322	2.90076e-37	2.72476e-38
CL10951.Contig1_All	0	1.56	7.2854	1.22258e-16	1.93663e-17
CL10951.Contig2_All	0.69	8.16	3.5639	4.61679e-56	3.1801e-57
CL10952.Contig1_All	312.5	154.21	-1.01896	0	0
CL10952.Contig2_All	0.98	11.41	3.54137	3.21683e-62	2.04624e-63
CL10954.Contig1_All	0.11	10.68	6.60126	1.8952e-28	2.1361e-29
CL10955.Contig3_All	0	44.01	12.1036	8.09704e-161	2.31402e-162
CL10957.Contig1_All	1.61	0.16	-3.33092	0.000129721	4.08122e-05
CL10957.Contig2_All	5.47	0	-9.0954	3.01454e-113	1.17144e-114
CL10957.Contig4_All	0.28	1	1.8365	2.72279e-08	6.40078e-09
CL10957.Contig5_All	4.69	2.03	-1.20811	6.73319e-18	1.01867e-18
CL10958.Contig1_All	0.11	6.02	5.77419	2.2267e-140	7.16462e-142
CL10958.Contig2_All	2.28	0.14	-4.02554	1.63835e-21	2.226e-22
CL10958.Contig3_All	1.52	0	-7.24793	6.8015e-10	1.44645e-10
CL10958.Contig4_All	1.28	0	-7	1.77552e-10	3.6626e-11
CL10958.Contig5_All	1.61	0.16	-3.33092	6.11412e-12	1.17118e-12
CL10958.Contig6_All	9.51	1.04	-3.19286	3.07272e-74	1.69993e-75
CL10958.Contig7_All	6.28	0.46	-3.77106	3.04671e-52	2.2189e-53
CL10960.Contig2_All	2.34	0.4	-2.54844	7.04605e-08	1.70342e-08
CL10961.Contig3_All	4.21	8.45	1.00513	1.5013e-17	2.29824e-18
CL10963.Contig2_All	0.18	2.29	3.66928	7.47542e-11	1.51186e-11
CL10964.Contig1_All	2.43	7.15	1.55699	6.99215e-17	1.09897e-17
CL10969.Contig2_All	48.88	16.6	-1.55806	1.19913e-116	4.54444e-118
CL1097.Contig11_All	2.28	0.6	-1.926	3.31543e-06	9.02454e-07
CL1097.Contig14_All	1.66	0.53	-1.64712	1.53719e-07	3.8022e-08
CL1097.Contig19_All	3.37	0.25	-3.75275	1.48647e-26	1.75585e-27
CL1097.Contig20_All	2.56	0.36	-2.83007	1.25038e-13	2.2315e-14
CL1097.Contig21_All	4.13	0.51	-3.01757	5.47733e-69	3.20698e-70
CL1097.Contig22_All	1.04	0.22	-2.24101	0.000394246	0.000130432
CL1097.Contig4_All	1.13	0.47	-1.26559	0.000129504	4.07232e-05
CL1097.Contig5_All	1.28	0.48	-1.41504	1.4935e-05	4.31716e-06
CL1097.Contig6_All	1.89	0.82	-1.20469	1.62644e-07	4.02606e-08
CL1097.Contig7_All	1.13	0.51	-1.14775	2.04166e-05	5.94524e-06
CL1097.Contig9_All	1.38	0.51	-1.4361	3.87917e-09	8.64382e-10
CL10970.Contig1_All	2.2	0	-7.78136	1.10125e-36	1.04459e-37
CL10973.Contig1_All	25.3	2.65	-3.25507	4.96292e-77	2.65614e-78
CL10973.Contig2_All	2.9	0	-8.17991	2.59014e-09	5.71236e-10
CL10973.Contig3_All	8.25	0.77	-3.42146	3.33987e-19	4.85444e-20
CL10973.Contig4_All	3.23	0.68	-2.24793	0.000153462	4.85182e-05
CL10975.Contig1_All	9.99	1.89	-2.4021	1.34865e-259	2.4339e-261
CL10975.Contig2_All	3.74	0.12	-4.96193	1.36061e-112	5.3132e-114
CL10977.Contig1_All	0.77	8.52	3.46792	4.3191e-60	2.8253e-61
CL10978.Contig1_All	0.03	10.25	8.41645	2.21142e-289	3.61866e-291
CL10978.Contig2_All	0.2	5.87	4.87529	7.43143e-137	2.44624e-138
CL10978.Contig3_All	0.04	1.95	5.60733	6.97783e-20	9.92678e-21
CL10979.Contig3_All	1.18	9.43	2.99847	3.15227e-18	4.7198e-19
CL1098.Contig2_All	0.72	0	-6.16993	0.000770887	0.000265274
CL10981.Contig1_All	3.53	0	-8.46352	6.16259e-12	1.1817e-12
CL10982.Contig1_All	0	0.93	6.53916	6.04277e-06	1.67729e-06
CL10983.Contig1_All	5.39	24.18	2.16546	4.52095e-95	2.05084e-96
CL10983.Contig2_All	2.71	11.32	2.06251	1.52037e-25	1.84205e-26
CL10983.Contig3_All	20.45	41.47	1.01997	3.67427e-22	4.89166e-23
CL10986.Contig1_All	33.62	12.68	-1.40676	4.43532e-134	1.48533e-135
CL10986.Contig2_All	26.16	8.28	-1.65966	4.57899e-128	1.60823e-129
CL10989.Contig1_All	5.48	11.67	1.09056	7.10458e-18	1.07564e-18
CL10991.Contig2_All	8.65	4.12	-1.07006	3.07241e-22	4.07654e-23
CL10991.Contig3_All	3.73	0	-8.54303	1.30523e-66	7.85272e-68
CL10993.Contig1_All	48.95	13.57	-1.85089	0	0
CL10993.Contig3_All	5.25	0	-9.03617	4.93513e-126	1.7526e-127
CL10993.Contig4_All	4.06	0.84	-2.27302	2.69727e-42	2.29982e-43
CL10996.Contig1_All	11.64	4.99	-1.22198	6.83661e-23	8.9216e-24
CL10996.Contig3_All	6.82	0.41	-4.05608	1.73572e-56	1.18985e-57
CL10996.Contig5_All	3.01	0	-8.23362	5.92188e-32	6.1809e-33
CL10997.Contig1_All	0	0.98	6.61471	8.90468e-05	2.75354e-05
CL10997.Contig2_All	0	1.48	7.20945	4.54413e-05	1.36795e-05
CL10998.Contig1_All	9.74	31.93	1.71292	2.75249e-89	1.31315e-90
CL10999.Contig1_All	1.12	5.1	2.187	7.01537e-18	1.06171e-18
CL11.Contig1_All	0.86	9.4	3.45025	7.90848e-22	1.06389e-22
CL11.Contig2_All	0	8.27	9.69174	4.49882e-37	4.23848e-38
CL11.Contig3_All	2.83	21.57	2.93015	5.81922e-67	3.48646e-68
CL11.Contig4_All	0.53	13.93	4.71606	7.91012e-70	4.59016e-71
CL11.Contig5_All	0	11.78	10.2021	9.67784e-28	1.11087e-28
CL110.Contig4_All	0.82	2.33	1.50663	3.10318e-08	7.31896e-09
CL1100.Contig1_All	8.56	64.36	2.91048	9.52805e-140	3.0772e-141
CL11005.Contig2_All	0.41	4.23	3.36696	3.87116e-18	5.80548e-19
CL11007.Contig1_All	0	576	15.8138	0	0
CL11007.Contig2_All	0	21.18	11.0485	9.24195e-125	3.3043e-126
CL11007.Contig3_All	0	37.62	11.8773	2.41849e-239	4.72816e-241
CL11007.Contig4_All	0	17.13	10.7423	1.01421e-98	4.44322e-100
CL1101.Contig1_All	1.98	0	-7.62936	2.8964e-05	8.55874e-06
CL11010.Contig2_All	24.25	3.58	-2.75995	5.20283e-117	1.96654e-118
CL11014.Contig1_All	0	92.17	13.1701	0	0
CL11015.Contig1_All	5.32	21.8	2.03483	2.90985e-83	1.47016e-84
CL11015.Contig2_All	1.32	7.67	2.53869	1.19733e-10	2.45058e-11
CL11016.Contig1_All	35.98	17.58	-1.03326	9.82605e-41	8.65386e-42
CL11016.Contig2_All	2.8	0.94	-1.57469	1.25031e-07	3.07708e-08
CL11016.Contig3_All	1.67	0.6	-1.47681	0.000257511	8.36154e-05
CL11018.Contig1_All	2.94	0	-8.19967	2.11955e-13	3.81262e-14
CL11018.Contig2_All	8	1.58	-2.34008	2.05853e-46	1.64505e-47
CL11019.Contig2_All	1.73	0.29	-2.57665	1.20555e-07	2.96414e-08
CL11019.Contig3_All	4.37	1.34	-1.7054	1.07566e-19	1.53779e-20
CL11020.Contig2_All	0	4.51	8.81698	0.000340181	0.000111567
CL11024.Contig1_All	22.31	65.26	1.54851	1.88262e-181	4.77848e-183
CL11024.Contig2_All	14.61	0.82	-4.15519	1.03676e-127	3.65066e-129
CL11027.Contig1_All	1.46	0	-7.18982	7.71745e-06	2.16718e-06
CL11028.Contig1_All	0.78	4.69	2.58804	8.47992e-13	1.56249e-13
CL11028.Contig2_All	0	0.86	6.42626	0.00017473	5.5426e-05
CL11029.Contig1_All	1.8	8.69	2.27136	5.61353e-38	5.20374e-39
CL11029.Contig3_All	2.9	9.33	1.68582	4.24234e-25	5.20584e-26
CL1103.Contig1_All	14.87	2.5	-2.5724	1.39657e-47	1.09478e-48
CL1103.Contig3_All	8.45	0.78	-3.43741	3.5416e-49	2.70424e-50
CL1103.Contig5_All	15.12	0.59	-4.6796	1.73854e-179	4.47026e-181
CL1103.Contig6_All	5.34	1.26	-2.08342	5.99895e-22	8.03888e-23
CL11030.Contig4_All	8.3	1.19	-2.80215	2.34623e-62	1.49033e-63
CL11031.Contig1_All	23.69	8.13	-1.54295	3.29922e-75	1.8054e-76
CL11032.Contig1_All	0	1.48	7.20945	1.03057e-07	2.52162e-08
CL11032.Contig2_All	0	4.02	8.65105	4.84301e-28	5.51878e-29
CL11033.Contig1_All	19.47	162.03	3.05694	0	0
CL11033.Contig2_All	0	3.04	8.24793	2.46787e-22	3.26922e-23
CL11033.Contig3_All	0.13	3.59	4.7874	6.1273e-46	4.93156e-47
CL11034.Contig11_All	4.66	9.51	1.02912	1.8613e-68	1.09688e-69
CL11034.Contig12_All	1.67	3.63	1.12012	2.96005e-11	5.87116e-12
CL11034.Contig14_All	5.04	2.32	-1.1193	4.16343e-25	5.10776e-26
CL11034.Contig16_All	2.42	5.56	1.20008	5.24427e-35	5.12682e-36
CL11034.Contig19_All	0.91	4.88	2.42294	1.01689e-15	1.67164e-16
CL11034.Contig43_All	0.74	3.73	2.33358	0.000300164	9.79012e-05
CL11034.Contig5_All	0.63	1.31	1.05614	0.00031898	0.000104316
CL11034.Contig7_All	1.4	5.7	2.02554	1.29684e-19	1.86063e-20
CL11034.Contig8_All	1.63	0.68	-1.26127	0.000407363	0.00013573
CL11035.Contig1_All	0.24	2.53	3.39803	0.000101347	3.15166e-05
CL11036.Contig2_All	2.07	0.61	-1.76275	1.78276e-09	3.89922e-10
CL11036.Contig3_All	99.68	26.97	-1.88595	0	0
CL11038.Contig2_All	0.74	4.16	2.49099	2.62777e-15	4.3858e-16
CL11039.Contig3_All	3.1	0.31	-3.32193	6.61563e-12	1.27215e-12
CL1104.Contig1_All	14.11	2.8	-2.33322	8.2727e-52	6.0664e-53
CL1104.Contig4_All	8.59	3.32	-1.37147	8.08326e-19	1.18679e-19
CL1104.Contig5_All	2.3	0.67	-1.7794	2.53996e-08	5.9491e-09
CL1104.Contig8_All	1.31	0.38	-1.7855	1.67856e-06	4.4649e-07
CL11040.Contig1_All	0.83	1.98	1.25432	0.000442316	0.000147846
CL11041.Contig3_All	0.22	1.84	3.06413	7.85367e-09	1.78582e-09
CL11042.Contig2_All	6.68	22.87	1.77554	1.85759e-25	2.25714e-26
CL11043.Contig1_All	0	4.84	8.91886	1.93203e-27	2.23608e-28
CL11044.Contig1_All	2.08	0.65	-1.67807	3.68119e-08	8.7121e-09
CL11044.Contig3_All	5.23	0.39	-3.74526	2.80764e-25	3.42926e-26
CL11044.Contig4_All	4.51	1.16	-1.959	2.99419e-16	4.81884e-17
CL11044.Contig8_All	0	1.61	7.33092	1.73574e-09	3.791e-10
CL11045.Contig1_All	22.52	262.64	3.54381	0	0
CL11046.Contig2_All	2.5	0.22	-3.50635	1.83263e-19	2.64184e-20
CL11046.Contig4_All	8.1	0.59	-3.77914	1.46371e-65	8.925e-67
CL11047.Contig2_All	18.17	3.71	-2.29207	1.59182e-55	1.10603e-56
CL11049.Contig1_All	7.25	33.58	2.21155	5.47343e-174	1.44411e-175
CL1105.Contig1_All	6.2	1.69	-1.87524	7.22512e-08	1.74816e-08
CL1105.Contig2_All	7.17	1.38	-2.3773	2.27601e-46	1.8193e-47
CL11051.Contig3_All	7.95	0.39	-4.34941	2.83687e-40	2.5209e-41
CL11051.Contig4_All	0.6	3.59	2.58095	2.83096e-06	7.659e-07
CL11052.Contig2_All	2.81	0	-8.13443	5.41041e-07	1.38954e-07
CL11053.Contig1_All	0.14	6.63	5.56551	7.24341e-50	5.4713e-51
CL11053.Contig2_All	0	18.2	10.8297	4.25405e-118	1.59641e-119
CL11053.Contig3_All	0	0.93	6.53916	0.000339124	0.000111567
CL11054.Contig1_All	3.61	0	-8.49586	2.80182e-14	4.85794e-15
CL11058.Contig2_All	0	2.32	7.85798	0.000340254	0.000111567
CL11062.Contig1_All	0.03	0.6	4.32193	0.000113682	3.56556e-05
CL11062.Contig3_All	0.09	6.41	6.15426	3.16964e-59	2.09848e-60
CL11062.Contig4_All	0.91	8.2	3.17169	3.12778e-48	2.42368e-49
CL11062.Contig5_All	2.15	28.21	3.7138	4.17431e-183	1.04865e-184
CL11065.Contig1_All	3.14	8.69	1.46859	1.27306e-26	1.50261e-27
CL1107.Contig2_All	12.79	4.14	-1.62731	3.85883e-70	2.23228e-71
CL1107.Contig3_All	0.7	0	-6.12928	5.40977e-07	1.38954e-07
CL11071.Contig2_All	22.63	5.35	-2.08063	2.23319e-94	1.01819e-95
CL11071.Contig3_All	48.02	7.32	-2.71372	5.71682e-233	1.14686e-234
CL11072.Contig1_All	4.8	0.49	-3.29218	4.33185e-15	7.2955e-16
CL11076.Contig4_All	2.34	0.38	-2.62244	2.48081e-05	7.28992e-06
CL1108.Contig1_All	1.31	0.09	-3.8635	3.64713e-10	7.65534e-11
CL11080.Contig1_All	13.66	1.15	-3.57025	2.12423e-72	1.20138e-73
CL11081.Contig1_All	8.31	2.07	-2.00522	9.61425e-13	1.77844e-13
CL11083.Contig2_All	10.07	0.3	-5.06896	1.17614e-72	6.63408e-74
CL11084.Contig1_All	4.01	0.04	-6.64746	8.37453e-81	4.32678e-82
CL11085.Contig1_All	8.85	61.1	2.78742	0	0
CL11085.Contig2_All	0	3.53	8.46352	5.04701e-47	3.99128e-48
CL11088.Contig1_All	0.04	0.81	4.33985	1.3461e-06	3.55128e-07
CL1109.Contig1_All	3.17	0	-8.30834	9.40419e-26	1.13355e-26
CL1109.Contig2_All	1.86	0	-7.53916	3.13794e-12	5.94634e-13
CL11091.Contig1_All	0	0.92	6.52356	0.000173977	5.5426e-05
CL11091.Contig2_All	0	1.34	7.06609	6.03863e-06	1.67729e-06
CL11094.Contig2_All	0.84	13.41	3.99678	2.65238e-80	1.37569e-81
CL11096.Contig1_All	15.82	40.74	1.3647	5.99155e-48	4.6716e-49
CL11099.Contig11_All	5.36	0.6	-3.1592	3.31346e-23	4.28182e-24
CL11099.Contig2_All	2.74	1.1	-1.31667	2.1605e-06	5.80376e-07
CL11099.Contig3_All	56.39	27.28	-1.0476	6.5294e-43	5.50316e-44
CL11099.Contig6_All	0	0.63	5.97728	4.55885e-05	1.36795e-05
CL11099.Contig7_All	6.87	0	-9.42417	1.45454e-45	1.17827e-46
CL11100.Contig3_All	1.14	0	-6.83289	1.07919e-13	1.91852e-14
CL11100.Contig4_All	11.47	1.68	-2.77133	4.04601e-65	2.478e-66
CL11101.Contig2_All	3.27	9.73	1.57315	1.16756e-54	8.20612e-56
CL11103.Contig3_All	1.7	0.32	-2.40939	9.84349e-12	1.90626e-12
CL11104.Contig4_All	11.46	5.65	-1.02028	0.000330957	0.000108405
CL11105.Contig2_All	5.22	20.14	1.94794	2.45391e-51	1.81126e-52
CL11107.Contig2_All	5.81	2.79	-1.05827	1.70067e-09	3.70604e-10
CL11108.Contig2_All	3.07	0.88	-1.80266	1.2598e-05	3.61044e-06
CL11110.Contig1_All	2.87	0	-8.16491	5.41294e-07	1.38954e-07
CL11110.Contig2_All	11.31	0.31	-5.18919	1.12736e-28	1.26502e-29
CL11113.Contig1_All	131.38	40.09	-1.71243	1.02734e-207	2.30082e-209
CL11113.Contig3_All	2.66	0.8	-1.73335	0.000213464	6.89064e-05
CL11114.Contig10_All	0.99	3.15	1.66985	4.39686e-10	9.26118e-11
CL11115.Contig1_All	0.24	4.12	4.10154	1.29115e-33	1.30105e-34
CL11115.Contig2_All	0.22	1.72	2.96683	1.04893e-06	2.74292e-07
CL11117.Contig3_All	27.01	0	-11.3993	7.83908e-211	1.73992e-212
CL11119.Contig1_All	6.12	1.68	-1.86507	1.99529e-12	3.74866e-13
CL11119.Contig2_All	1.94	0.29	-2.74193	6.78264e-07	1.74855e-07
CL1112.Contig2_All	0.77	0	-6.26679	1.42676e-07	3.51848e-08
CL1112.Contig6_All	7.78	1.82	-2.09583	7.78423e-35	7.64344e-36
CL11122.Contig1_All	2.34	0	-7.87036	9.07691e-11	1.84303e-11
CL11122.Contig2_All	0	2.29	7.8392	1.85123e-12	3.4717e-13
CL11123.Contig1_All	0	4.11	8.68299	3.10859e-20	4.37716e-21
CL11123.Contig2_All	0.14	17.29	6.94837	1.94867e-69	1.13431e-70
CL11126.Contig2_All	3.46	0	-8.43463	0.000401412	0.000133486
CL11128.Contig3_All	15.04	0.97	-3.95468	4.58422e-128	1.61053e-129
CL11129.Contig1_All	5.81	15.41	1.40726	9.54014e-13	1.76454e-13
CL1113.Contig1_All	3.53	1.05	-1.74928	1.25561e-09	2.71252e-10
CL1113.Contig2_All	1.66	0.3	-2.46815	2.48716e-06	6.70122e-07
CL1113.Contig7_All	3.09	0	-8.27146	2.80091e-24	3.51338e-25
CL1113.Contig8_All	5.09	0	-8.99152	2.55878e-34	2.54096e-35
CL1113.Contig9_All	1.42	3.14	1.14487	0.000722847	0.000247352
CL11134.Contig1_All	0	1.13	6.82018	6.03384e-06	1.67729e-06
CL11135.Contig4_All	1.44	0.46	-1.64636	5.84127e-05	1.7791e-05
CL11137.Contig1_All	10.87	23.54	1.11476	3.47261e-30	3.77204e-31
CL11137.Contig2_All	0	1.67	7.3837	8.89776e-05	2.75354e-05
CL1114.Contig3_All	15.18	6.91	-1.13541	1.66866e-09	3.63496e-10
CL11141.Contig3_All	1.41	26.79	4.24793	5.56222e-255	1.02276e-256
CL11143.Contig1_All	26.91	68.83	1.3549	4.15197e-76	2.24792e-77
CL11143.Contig2_All	7.83	73.17	3.22417	6.6206e-254	1.22136e-255
CL11144.Contig2_All	0	2.17	7.76155	1.54285e-26	1.82368e-27
CL11144.Contig3_All	0.19	4.04	4.41028	1.88623e-43	1.57843e-44
CL11145.Contig1_All	28.04	0.09	-8.28335	0	0
CL11145.Contig2_All	4.33	0.08	-5.75822	1.30515e-14	2.2339e-15
CL11145.Contig3_All	0.83	0	-6.37504	0.000108071	3.38004e-05
CL11145.Contig4_All	145.84	0.11	-10.3727	0	0
CL11145.Contig5_All	16.42	0	-10.6812	7.975e-264	1.41527e-265
CL11145.Contig6_All	0.82	0	-6.35755	4.16088e-13	7.57668e-14
CL11145.Contig7_All	22.15	0	-11.1131	0	0
CL11145.Contig8_All	22.52	0	-11.137	0	0
CL11145.Contig9_All	0.6	0	-5.90689	0.000771876	0.000265274
CL11149.Contig1_All	3.49	8.12	1.21825	5.90673e-16	9.61578e-17
CL11149.Contig2_All	1.47	4.31	1.55187	1.85254e-13	3.32546e-14
CL1115.Contig10_All	0.14	3.44	4.61891	1.24884e-12	2.31936e-13
CL1115.Contig2_All	0.32	2.98	3.21917	2.59798e-23	3.345e-24
CL1115.Contig3_All	0.61	2.71	2.15141	2.74333e-11	5.42124e-12
CL1115.Contig4_All	0	4.45	8.79766	7.18036e-55	5.03226e-56
CL1115.Contig5_All	1.02	4.44	2.12199	9.14543e-23	1.19795e-23
CL1115.Contig9_All	0	0.56	5.80735	6.03689e-06	1.67729e-06
CL11152.Contig2_All	7.23	1.7	-2.08846	5.33486e-07	1.36687e-07
CL11152.Contig3_All	0.78	4.45	2.51226	2.62348e-09	5.78878e-10
CL11154.Contig1_All	7.14	15.08	1.07864	1.13232e-12	2.09978e-13
CL11155.Contig3_All	0.14	1.69	3.59352	1.67971e-05	4.86636e-06
CL11159.Contig1_All	27.49	3.52	-2.96526	1.14259e-93	5.24154e-95
CL11159.Contig2_All	39.58	11.55	-1.77688	3.82115e-72	2.16836e-73
CL1116.Contig9_All	4.15	0	-8.69697	1.92961e-08	4.48318e-09
CL11162.Contig2_All	11.49	4.48	-1.35881	9.37546e-41	8.25514e-42
CL11163.Contig1_All	0.99	0	-6.62936	3.75862e-08	8.90928e-09
CL11167.Contig1_All	1.81	0.15	-3.59296	1.95032e-12	3.66162e-13
CL11167.Contig2_All	2.24	0.33	-2.76296	1.25031e-13	2.2315e-14
CL11167.Contig4_All	2.83	0.49	-2.52995	5.03418e-15	8.49296e-16
CL11167.Contig5_All	1.52	5.1	1.74643	1.36189e-12	2.53218e-13
CL11168.Contig1_All	2.78	8.55	1.62084	3.61514e-63	2.27606e-64
CL11168.Contig2_All	7.76	23.69	1.61015	2.28707e-176	5.9609e-178
CL11169.Contig2_All	0.21	1.25	2.57347	6.22097e-05	1.89961e-05
CL1117.Contig1_All	23.08	11.3	-1.03032	1.59293e-16	2.53684e-17
CL1117.Contig3_All	0.11	1.33	3.59585	3.50376e-08	8.28024e-09
CL1117.Contig4_All	0	1.13	6.82018	0.000660103	0.000224572
CL11171.Contig2_All	19.86	54.08	1.44523	1.83665e-41	1.59251e-42
CL11171.Contig3_All	14.88	49.36	1.72997	5.60202e-47	4.433e-48
CL11172.Contig1_All	2.01	0.27	-2.89616	5.39265e-20	7.64412e-21
CL11175.Contig1_All	2.43	0	-7.92481	7.71607e-06	2.16718e-06
CL11175.Contig2_All	8.11	0	-9.66356	1.88033e-15	3.11476e-16
CL11176.Contig1_All	61.83	30.25	-1.03137	9.30726e-94	4.26682e-95
CL11177.Contig1_All	5.18	0.22	-4.55738	8.86912e-23	1.16104e-23
CL11177.Contig2_All	2.44	0	-7.93074	5.49649e-14	9.65404e-15
CL11179.Contig1_All	0.16	1.35	3.07682	4.37907e-05	1.31221e-05
CL1118.Contig7_All	0.8	3.19	1.99548	3.20438e-67	1.91309e-68
CL11181.Contig2_All	0	2.55	7.99435	1.18649e-13	2.11474e-14
CL11183.Contig2_All	3.45	0.15	-4.52356	4.24203e-19	6.18186e-20
CL11185.Contig3_All	4.91	0.92	-2.41602	4.07095e-07	1.03708e-07
CL11186.Contig1_All	44.88	106.59	1.24793	1.06949e-92	4.94156e-94
CL11186.Contig2_All	66.3	207.75	1.64777	3.67427e-187	9.06096e-189
CL11187.Contig1_All	16.02	53.39	1.7367	1.8834e-100	8.11524e-102
CL11187.Contig2_All	0.27	1.05	1.95936	0.000816175	0.000282208
CL11188.Contig2_All	2.36	0.48	-2.29768	2.01934e-05	5.87762e-06
CL11188.Contig4_All	1.47	0.16	-3.19967	6.82171e-06	1.90696e-06
CL11189.Contig2_All	1.46	0.65	-1.16746	0.00019269	6.17258e-05
CL11189.Contig4_All	0	1.49	7.21917	0.000340088	0.000111567
CL11190.Contig1_All	1.1	2.85	1.37346	3.77521e-13	6.86078e-14
CL11194.Contig2_All	3.19	0.89	-1.84168	5.79106e-11	1.16477e-11
CL11194.Contig6_All	0	0.85	6.40939	4.01988e-07	1.0217e-07
CL11196.Contig1_All	0.16	1.58	3.30378	1.01401e-07	2.47836e-08
CL11197.Contig1_All	2.29	10.08	2.13808	1.28442e-23	1.64035e-24
CL11199.Contig1_All	33.73	82.57	1.29159	1.75309e-68	1.03258e-69
CL11199.Contig2_All	0.78	3.1	1.99072	0.00011213	3.51262e-05
CL112.Contig2_All	17.87	2.08	-3.10288	7.45623e-56	5.15014e-57
CL112.Contig5_All	4.58	0	-8.8392	9.59388e-21	1.33292e-21
CL112.Contig6_All	11.25	2.54	-2.14702	6.91886e-27	8.111e-28
CL112.Contig8_All	13.76	0.43	-5	3.60037e-42	3.07598e-43
CL11202.Contig2_All	8.31	2.19	-1.92392	6.93522e-18	1.04951e-18
CL11203.Contig1_All	19.13	52.77	1.46388	2.47698e-80	1.28447e-81
CL11203.Contig2_All	1.52	0.24	-2.66297	1.43375e-05	4.12388e-06
CL11205.Contig1_All	11.47	33.45	1.54414	2.10335e-42	1.79067e-43
CL11207.Contig1_All	2.51	0	-7.97154	5.05861e-09	1.1352e-09
CL11208.Contig1_All	25.99	9.38	-1.4703	4.05951e-19	5.91384e-20
CL11208.Contig4_All	1.77	0	-7.46761	0.000769006	0.000265274
CL11209.Contig1_All	2.68	1.21	-1.14723	0.000192696	6.17258e-05
CL1121.Contig1_All	30.85	5.25	-2.55488	1.14339e-97	5.06418e-99
CL1121.Contig2_All	15.41	1.83	-3.07395	4.59635e-49	3.51652e-50
CL1121.Contig3_All	37.89	5.92	-2.67815	1.96644e-119	7.3085e-121
CL11210.Contig1_All	1.02	5.25	2.36375	3.74537e-23	4.84858e-24
CL11213.Contig1_All	0.21	1.81	3.10753	5.86727e-07	1.5094e-07
CL11213.Contig2_All	0.25	1.63	2.70487	1.36481e-06	3.6023e-07
CL11218.Contig1_All	1.33	0.04	-5.05528	4.50107e-10	9.50864e-11
CL11218.Contig2_All	0	51.11	12.3194	0	0
CL11218.Contig3_All	0	25.52	11.3174	6.13567e-143	1.949e-144
CL11218.Contig4_All	7.85	0.18	-5.44662	5.08112e-59	3.37214e-60
CL11218.Contig5_All	0.03	159.61	12.3773	0	0
CL1122.Contig1_All	0.02	4.62	7.85175	1.0395e-57	7.00706e-59
CL1122.Contig2_All	0	1.32	7.04439	3.90399e-18	5.86058e-19
CL1122.Contig4_All	0	1.06	6.72792	3.00314e-14	5.21934e-15
CL11220.Contig1_All	0.71	17.9	4.656	1.68516e-181	4.2739e-183
CL11220.Contig2_All	0.19	3.32	4.12711	2.13581e-30	2.3112e-31
CL11220.Contig3_All	4.99	10.39	1.05808	1.61605e-17	2.48006e-18
CL11221.Contig1_All	10	20.06	1.00432	2.50672e-28	2.8364e-29
CL11221.Contig2_All	1.46	0.55	-1.40846	0.000218366	7.05174e-05
CL11221.Contig3_All	0.86	0	-6.42626	2.59026e-09	5.71236e-10
CL11223.Contig1_All	2.31	93.08	5.33251	0	0
CL11223.Contig2_All	0	1.59	7.31288	0.000338918	0.000111567
CL11226.Contig1_All	4.39	1.46	-1.58825	2.79264e-33	2.8342e-34
CL11226.Contig2_All	6.45	2.78	-1.21421	1.70156e-32	1.75621e-33
CL11228.Contig1_All	1.98	5.96	1.58981	8.12025e-09	1.84741e-09
CL1123.Contig2_All	0.25	1.06	2.08406	0.00048975	0.000164227
CL11232.Contig1_All	1.35	0	-7.07682	7.71057e-06	2.16718e-06
CL11232.Contig3_All	1.52	4.35	1.51694	5.28432e-08	1.26825e-08
CL11233.Contig2_All	89.52	31.53	-1.50548	0	0
CL11233.Contig3_All	33.96	8.78	-1.95154	5.91864e-257	1.08059e-258
CL11233.Contig7_All	7.16	1.26	-2.50654	2.52914e-28	2.86202e-29
CL11234.Contig1_All	0.16	6.69	5.38586	2.08567e-54	1.47049e-55
CL11235.Contig1_All	0.47	7.78	4.04904	1.85667e-29	2.05118e-30
CL11236.Contig1_All	15.03	0.27	-5.79874	3.75219e-239	7.34308e-241
CL11237.Contig4_All	1.11	6.39	2.52526	3.03517e-63	1.9094e-64
CL11238.Contig2_All	0.19	0.83	2.12711	1.87737e-07	4.6628e-08
CL1124.Contig1_All	1.32	6.05	2.1964	4.60223e-24	5.80842e-25
CL1124.Contig3_All	1.24	0.31	-2	5.91669e-05	1.80231e-05
CL1124.Contig4_All	0.36	1.28	1.83007	0.000737121	0.000252628
CL11242.Contig1_All	3.93	1.26	-1.64111	2.60452e-09	5.74536e-10
CL11244.Contig1_All	1.75	6.27	1.84111	1.0843e-19	1.55036e-20
CL11244.Contig2_All	0.01	1.89	7.56224	1.56259e-06	4.13966e-07
CL11246.Contig1_All	5.98	2.51	-1.25246	1.17319e-05	3.34e-06
CL1125.Contig5_All	0	2.68	8.06609	1.9157e-15	3.1793e-16
CL1125.Contig6_All	0.25	3.03	3.59932	5.37405e-13	9.82886e-14
CL11250.Contig1_All	0.36	1.52	2.078	0.000489765	0.000164227
CL11251.Contig1_All	0.1	120.9	10.2396	0	0
CL11252.Contig1_All	0.47	18.14	5.27037	2.27843e-39	2.06028e-40
CL11254.Contig2_All	9.19	37.34	2.02259	5.89911e-94	2.69966e-95
CL11255.Contig1_All	0.73	4.59	2.65253	3.13403e-17	4.86082e-18
CL11255.Contig2_All	1.11	0.08	-3.79442	0.000872934	0.000302472
CL11256.Contig2_All	1.63	0.3	-2.44184	4.8136e-06	1.32501e-06
CL11257.Contig2_All	35.26	7.49	-2.23499	2.32387e-153	6.94866e-155
CL11257.Contig3_All	5.06	0	-8.98299	1.2082e-63	7.54374e-65
CL11257.Contig4_All	1.88	0.26	-2.85415	3.42931e-12	6.50776e-13
CL11257.Contig5_All	8.49	0.47	-4.17503	7.95073e-81	4.10702e-82
CL11258.Contig1_All	17.58	42.28	1.26604	2.59479e-15	4.33024e-16
CL11259.Contig1_All	0.03	71.04	11.2095	0	0
CL11259.Contig2_All	0	8.17	9.67419	1.54419e-77	8.22578e-79
CL1126.Contig1_All	3.59	7.43	1.04938	2.66167e-09	5.87624e-10
CL1126.Contig2_All	1.75	5.69	1.70107	1.17941e-13	2.10082e-14
CL11261.Contig1_All	31.23	6.97	-2.1637	2.02559e-47	1.59173e-48
CL11262.Contig2_All	0	1.79	7.48382	1.18482e-05	3.3762e-06
CL11263.Contig1_All	1.75	0	-7.45121	9.59457e-21	1.33292e-21
CL11263.Contig2_All	1.41	0.2	-2.81762	2.88435e-07	7.26644e-08
CL11264.Contig1_All	23.79	11.65	-1.03003	7.94371e-35	7.80322e-36
CL11264.Contig2_All	16.13	5.97	-1.43394	1.82261e-47	1.43095e-48
CL11264.Contig4_All	6.22	14.47	1.21808	1.01673e-27	1.16787e-28
CL11266.Contig1_All	0	1.56	7.2854	2.31895e-05	6.79594e-06
CL11266.Contig3_All	0.04	0.74	4.20945	4.85198e-06	1.33606e-06
CL11266.Contig4_All	0.15	4.17	4.79701	1.09243e-51	8.02174e-53
CL11266.Contig5_All	0	1.03	6.6865	5.97064e-14	1.0506e-14
CL11267.Contig1_All	0.41	4.7	3.51896	1.18143e-11	2.2962e-12
CL11268.Contig10_All	1.02	0	-6.67243	4.16294e-13	7.57668e-14
CL11268.Contig12_All	1.08	0	-6.75489	3.68788e-15	6.18988e-16
CL11268.Contig1_All	0	1.67	7.3837	6.14096e-17	9.62112e-18
CL11268.Contig2_All	5.33	0.84	-2.66567	2.3886e-30	2.58762e-31
CL11268.Contig6_All	0.61	0	-5.93074	9.86346e-09	2.25596e-09
CL11268.Contig7_All	0	0.39	5.2854	0.00066268	0.000224572
CL11268.Contig9_All	2.18	0	-7.76818	1.41918e-24	1.76795e-25
CL11269.Contig15_All	0.99	4.2	2.08489	4.97311e-17	7.76602e-18
CL11269.Contig16_All	0	3.17	8.30834	1.50953e-14	2.59296e-15
CL11269.Contig23_All	0	108	13.3987	0	0
CL11269.Contig24_All	0.1	26.04	8.02459	6.28152e-74	3.48774e-75
CL11269.Contig28_All	0.32	6.37	4.31515	1.48142e-09	3.21788e-10
CL11269.Contig2_All	0.57	5.05	3.14725	3.55404e-13	6.45244e-14
CL11269.Contig34_All	0	55.98	12.4507	0	0
CL11269.Contig36_All	0.17	228.85	10.3947	0	0
CL11269.Contig37_All	0.09	50.27	9.12556	0	0
CL11269.Contig38_All	0.07	17.21	7.94168	3.56664e-288	5.86846e-290
CL11269.Contig39_All	0	0.43	5.42626	6.7823e-09	1.53602e-09
CL11269.Contig3_All	0	2.03	7.66534	0.000660648	0.000224572
CL11269.Contig4_All	0.65	3.97	2.61063	0.000277699	9.0418e-05
CL11269.Contig5_All	0.25	2.3	3.20163	4.56776e-12	8.71762e-13
CL11269.Contig9_All	0	1.6	7.32193	0.000659928	0.000224572
CL11273.Contig3_All	0.99	2.92	1.56047	5.66809e-10	1.20212e-10
CL11275.Contig1_All	3.95	13.08	1.72744	1.33076e-34	1.31336e-35
CL11275.Contig2_All	2.49	49.25	4.30591	0	0
CL11275.Contig3_All	0.5	50.54	6.65935	0	0
CL1128.Contig5_All	0	0.67	6.06609	3.07303e-06	8.3327e-07
CL1128.Contig6_All	0	0.96	6.58496	1.34117e-08	3.09184e-09
CL11280.Contig2_All	8.76	3.71	-1.23951	3.75826e-08	8.8975e-09
CL11281.Contig1_All	0	0.97	6.59991	8.89315e-05	2.75354e-05
CL11281.Contig2_All	0.29	1.39	2.26096	4.01512e-05	1.19884e-05
CL11281.Contig3_All	1.32	6.54	2.30875	2.0665e-25	2.51244e-26
CL11281.Contig4_All	0	5.74	9.16491	3.80669e-15	6.3996e-16
CL11282.Contig1_All	0.78	0	-6.2854	1.42532e-07	3.51848e-08
CL11282.Contig2_All	56.01	2.05	-4.77199	2.62478e-293	4.23458e-295
CL11282.Contig3_All	20.33	1.31	-3.95597	1.63962e-182	4.12554e-184
CL11283.Contig1_All	0.05	8.19	7.35579	3.38725e-95	1.53486e-96
CL11283.Contig3_All	0.07	2.27	5.01919	9.61952e-14	1.70635e-14
CL11283.Contig4_All	0.05	5.39	6.75221	1.82253e-63	1.14197e-64
CL11284.Contig1_All	45.01	161.1	1.83964	1.60118e-108	6.43552e-110
CL11284.Contig2_All	1.05	4.54	2.1123	1.21946e-20	1.69828e-21
CL11287.Contig2_All	0.96	0	-6.58496	1.92662e-08	4.48318e-09
CL1129.Contig2_All	0.77	5.3	2.78306	2.68135e-11	5.29768e-12
CL1129.Contig3_All	0.53	5.92	3.48153	4.28867e-22	5.72124e-23
CL11290.Contig2_All	4.55	10.02	1.13894	1.48145e-14	2.54294e-15
CL11291.Contig2_All	8.05	2.37	-1.7641	7.2201e-86	3.55814e-87
CL11291.Contig3_All	15.32	0.42	-5.18888	6.32101e-233	1.2687e-234
CL11296.Contig2_All	0.31	1.42	2.19555	2.24069e-09	4.91854e-10
CL11296.Contig3_All	1.34	0.26	-2.36565	1.48803e-09	3.23298e-10
CL11298.Contig1_All	16.39	2.25	-2.86482	5.79976e-125	2.0707e-126
CL11298.Contig2_All	6.45	0.83	-2.95812	3.55794e-45	2.90176e-46
CL11298.Contig3_All	3.18	0.71	-2.16314	1.81095e-17	2.78498e-18
CL11298.Contig4_All	6.45	0.62	-3.37896	3.89017e-54	2.75522e-55
CL11298.Contig5_All	1.35	0	-7.07682	3.25605e-17	5.05692e-18
CL11299.Contig8_All	4.21	0.83	-2.34264	3.8825e-15	6.53288e-16
CL113.Contig10_All	1.91	0	-7.57743	4.30814e-36	4.12532e-37
CL113.Contig11_All	0.82	0.05	-4.03562	1.03768e-10	2.11238e-11
CL113.Contig14_All	3.44	0.21	-4.03395	1.22074e-43	1.01897e-44
CL113.Contig15_All	3.31	0.5	-2.72683	0.000526341	0.000176998
CL113.Contig1_All	1.54	0.25	-2.62293	4.23739e-16	6.8413e-17
CL113.Contig2_All	12.62	0	-10.3015	1.95538e-197	4.59282e-199
CL113.Contig3_All	14.73	0.56	-4.71719	6.70508e-230	1.36393e-231
CL113.Contig5_All	2.09	0	-7.70736	1.87863e-15	3.11476e-16
CL113.Contig7_All	6.03	0.69	-3.12749	1.7583e-27	2.03254e-28
CL113.Contig8_All	0.97	0.03	-5.01495	1.42653e-07	3.51848e-08
CL113.Contig9_All	0.56	0	-5.80735	0.000209295	6.71706e-05
CL1130.Contig10_All	36.7	272.13	2.89044	0	0
CL1130.Contig13_All	69.35	161.83	1.22251	3.84599e-262	6.8792e-264
CL1130.Contig14_All	157.26	331.06	1.07394	0	0
CL1130.Contig15_All	126.72	289.24	1.19062	0	0
CL1130.Contig17_All	16.13	72.58	2.16983	9.06021e-226	1.88476e-227
CL1130.Contig2_All	19.7	131.93	2.74351	0	0
CL1130.Contig3_All	34.2	68.93	1.01114	1.74988e-75	9.53014e-77
CL1130.Contig4_All	33.22	100.3	1.5942	4.54442e-138	1.48544e-139
CL1130.Contig5_All	3.41	29.12	3.09417	3.80231e-138	1.24134e-139
CL1130.Contig6_All	49.25	101.14	1.03816	4.20133e-198	9.83446e-200
CL1130.Contig7_All	48.66	150.74	1.63125	0	0
CL1130.Contig8_All	4.49	33.66	2.90625	2.97689e-152	8.952e-154
CL1130.Contig9_All	123.9	278.93	1.17073	0	0
CL11303.Contig1_All	0.07	1.33	4.24793	0.000113686	3.56556e-05
CL11303.Contig2_All	0	1.97	7.62205	4.43829e-10	9.35646e-11
CL11305.Contig1_All	0	3.99	8.64024	9.33099e-13	1.72473e-13
CL11305.Contig2_All	1	79.54	6.31361	2.805e-295	4.48598e-297
CL1131.Contig2_All	23.31	1.13	-4.36655	1.31173e-65	7.99434e-67
CL11312.Contig2_All	0	1.03	6.6865	7.93e-07	2.05658e-07
CL11312.Contig3_All	0.17	3.16	4.21632	1.88676e-21	2.5673e-22
CL11313.Contig3_All	0.31	3.23	3.38119	6.88584e-11	1.38966e-11
CL11314.Contig5_All	0.09	3.13	5.12009	1.03349e-24	1.28261e-25
CL11317.Contig1_All	2.07	0	-7.69349	0.000108033	3.38004e-05
CL11318.Contig1_All	1.64	0.14	-3.5502	0.000261726	8.5094e-05
CL11318.Contig2_All	3.66	1.03	-1.8292	0.000380077	0.000125637
CL1132.Contig2_All	3.92	0	-8.61471	1.55695e-83	7.84132e-85
CL1132.Contig5_All	2.18	0	-7.76818	3.71621e-46	2.98354e-47
CL1132.Contig6_All	4.86	0	-8.92481	7.66881e-114	2.96624e-115
CL1132.Contig7_All	0.07	6.55	6.548	4.39337e-145	1.37443e-146
CL11320.Contig1_All	3.32	45.1	3.76387	2.12519e-115	8.12426e-117
CL11320.Contig3_All	2.32	7.62	1.71567	4.58505e-09	1.02535e-09
CL11322.Contig1_All	4.16	1.29	-1.68921	5.55026e-14	9.75738e-15
CL11322.Contig2_All	0.89	0	-6.47573	1.60241e-12	2.99222e-13
CL11322.Contig3_All	3.63	0.77	-2.23704	3.83103e-25	4.69804e-26
CL11322.Contig4_All	3.7	0.83	-2.15634	4.37064e-26	5.22532e-27
CL11322.Contig5_All	1.18	0.4	-1.56071	1.94089e-06	5.18114e-07
CL11324.Contig2_All	6.71	0.89	-2.91444	1.84766e-33	1.86609e-34
CL11325.Contig1_All	0.58	4.38	2.91681	3.3741e-08	7.96908e-09
CL11326.Contig1_All	0.76	5.67	2.89928	1.93313e-21	2.63078e-22
CL11326.Contig2_All	4.23	12.09	1.51508	4.13671e-22	5.5152e-23
CL11326.Contig3_All	2.2	22.12	3.32978	1.87181e-103	7.87214e-105
CL11327.Contig1_All	16.04	48.8	1.60521	4.03723e-27	4.70414e-28
CL11328.Contig2_All	5.1	21.74	2.09178	3.4555e-77	1.84695e-78
CL11332.Contig1_All	8.25	19.44	1.23656	1.92001e-30	2.07556e-31
CL11333.Contig1_All	1.16	0.17	-2.77052	0.000721853	0.000246918
CL11335.Contig1_All	4.38	8.83	1.01148	1.57795e-12	2.94212e-13
CL11337.Contig1_All	0.2	2.62	3.71149	2.80832e-17	4.33876e-18
CL11338.Contig3_All	0.18	4.66	4.69426	1.5886e-25	1.92552e-26
CL11339.Contig1_All	1.91	0	-7.57743	9.08902e-11	1.84303e-11
CL11339.Contig2_All	2.7	0	-8.07682	4.2828e-18	6.4434e-19
CL11340.Contig1_All	2.96	7.42	1.32582	2.51251e-08	5.88254e-09
CL11341.Contig1_All	1.65	0	-7.36632	0.000768916	0.000265274
CL11346.Contig1_All	0.46	3	2.70526	4.35634e-10	9.17278e-11
CL11346.Contig2_All	0.27	2.31	3.09686	1.40853e-08	3.25008e-09
CL11346.Contig3_All	0.19	1.64	3.10962	1.82801e-07	4.53656e-08
CL11349.Contig2_All	1.45	3.34	1.2038	3.12711e-06	8.50066e-07
CL1135.Contig2_All	1.33	0.1	-3.73335	0.000261911	8.5094e-05
CL1135.Contig3_All	4.05	70.05	4.11239	2.34543e-165	6.52194e-167
CL11357.Contig2_All	2.17	5.9	1.44302	2.22324e-08	5.1939e-09
CL11358.Contig2_All	11.26	2.92	-1.94717	9.84375e-12	1.90641e-12
CL1136.Contig6_All	0.08	0.95	3.56986	2.54071e-10	5.29044e-11
CL1136.Contig8_All	2.76	0.71	-1.95878	2.88928e-17	4.46702e-18
CL11362.Contig2_All	2.72	0	-8.08746	9.5925e-21	1.33292e-21
CL11362.Contig3_All	0.76	0	-6.24793	0.000208559	6.71706e-05
CL11364.Contig2_All	0.92	0	-6.52356	1.07961e-13	1.91852e-14
CL11364.Contig4_All	0.57	0	-5.83289	1.93027e-08	4.48318e-09
CL11365.Contig2_All	0.61	1.62	1.40911	3.08096e-11	6.11222e-12
CL11366.Contig2_All	3.92	12.18	1.63559	4.34039e-23	5.63366e-24
CL11366.Contig3_All	2.56	10.08	1.97728	2.42192e-27	2.80816e-28
CL11367.Contig1_All	5.05	13.44	1.41218	2.77798e-60	1.81496e-61
CL11368.Contig1_All	1.8	20.41	3.50321	2.39928e-75	1.31005e-76
CL1137.Contig1_All	1.42	0.1	-3.82782	2.85129e-08	6.71202e-09
CL11370.Contig2_All	0.16	1.5	3.22882	7.702e-06	2.1596e-06
CL11372.Contig1_All	0	18.81	10.8773	4.29577e-178	1.11317e-179
CL11372.Contig2_All	0.04	4.06	6.66534	2.03182e-31	2.14614e-32
CL11373.Contig3_All	5.17	2.11	-1.29292	1.50563e-08	3.47866e-09
CL11374.Contig1_All	28.82	0.58	-5.63487	3.51898e-120	1.30117e-121
CL11374.Contig2_All	14.05	2.44	-2.52562	3.1955e-37	3.00354e-38
CL11374.Contig6_All	4.03	1.48	-1.44518	1.96976e-06	5.25902e-07
CL11378.Contig1_All	0.27	2.1	2.95936	5.84157e-06	1.61892e-06
CL11379.Contig1_All	42.18	8.3	-2.34538	3.28384e-231	6.63382e-233
CL11379.Contig2_All	15.63	1.19	-3.71528	1.37395e-137	4.49928e-139
CL11379.Contig3_All	3.29	1.31	-1.32852	4.62241e-10	9.7673e-11
CL1138.Contig10_All	0	7.31	9.51373	7.18139e-55	5.03226e-56
CL1138.Contig11_All	0	5.81	9.18239	9.06616e-69	5.32096e-70
CL1138.Contig12_All	3.34	64.08	4.26195	0	0
CL1138.Contig14_All	1.29	10.22	2.98595	4.86967e-64	3.02686e-65
CL1138.Contig1_All	1.16	13.84	3.57665	4.29276e-102	1.82602e-103
CL1138.Contig2_All	9.41	348.19	5.20954	0	0
CL1138.Contig3_All	0	2.59	8.01681	9.78859e-25	1.21304e-25
CL1138.Contig4_All	0	1.38	7.10852	1.85163e-12	3.4717e-13
CL1138.Contig6_All	0.49	2.03	2.05063	4.27949e-08	1.01932e-08
CL1138.Contig7_All	0	1.08	6.75489	1.45067e-11	2.83142e-12
CL1138.Contig8_All	0.66	37.16	5.81514	1.28602e-306	0
CL1138.Contig9_All	0.25	1.04	2.05658	0.000181396	5.79714e-05
CL11381.Contig1_All	0.78	0.04	-4.2854	1.83781e-06	4.89658e-07
CL11381.Contig2_All	0.67	0.1	-2.74416	2.48064e-05	7.28992e-06
CL11387.Contig1_All	1.49	6.09	2.03113	1.32705e-09	2.86992e-10
CL11389.Contig1_All	12.16	30.32	1.31813	2.31195e-54	1.63095e-55
CL1139.Contig1_All	1.32	0.09	-3.87447	0.000142494	4.49592e-05
CL11392.Contig1_All	7.98	1.51	-2.40184	4.54027e-07	1.15933e-07
CL11392.Contig2_All	9.35	0.76	-3.6209	8.2483e-28	9.44552e-29
CL11393.Contig1_All	0	0.9	6.49185	1.18316e-05	3.3762e-06
CL11398.Contig2_All	2.53	0.15	-4.0761	1.8376e-06	4.89658e-07
CL114.Contig1_All	7.19	2.65	-1.44	2.12781e-12	4.00296e-13
CL114.Contig2_All	50.87	2.53	-4.32961	2.39249e-268	4.18108e-270
CL114.Contig7_All	14.82	7.34	-1.01369	3.79281e-22	5.05176e-23
CL11401.Contig2_All	2.25	0	-7.81378	8.17789e-13	1.50569e-13
CL11402.Contig1_All	0	2.33	7.86419	5.9703e-14	1.0506e-14
CL11403.Contig1_All	87.81	29.64	-1.56684	8.59358e-172	2.30006e-173
CL11403.Contig3_All	16.18	2.13	-2.92529	1.39684e-64	8.61242e-66
CL11405.Contig3_All	0	1.1	6.78136	7.93828e-07	2.05658e-07
CL11405.Contig4_All	0.47	4.02	3.09646	7.37076e-22	9.90818e-23
CL11405.Contig6_All	0.99	0	-6.62936	4.1634e-13	7.57668e-14
CL11406.Contig2_All	3.55	10.29	1.53535	1.70214e-10	3.50474e-11
CL11407.Contig2_All	0	2.37	7.88874	3.06849e-06	8.3327e-07
CL11408.Contig2_All	0.81	3.87	2.25634	1.30831e-09	2.82834e-10
CL11412.Contig1_All	7.82	3.84	-1.02606	0.000122555	3.8495e-05
CL11414.Contig3_All	4.5	0	-8.81378	8.4789e-68	5.03492e-69
CL11414.Contig5_All	0	1.13	6.82018	7.92327e-07	2.05658e-07
CL11415.Contig3_All	0.12	0.68	2.5025	0.000471948	0.000157912
CL11415.Contig5_All	0.35	4.31	3.62226	5.41583e-32	5.64838e-33
CL11415.Contig6_All	0.07	1.73	4.62727	6.71196e-15	1.13712e-15
CL11415.Contig7_All	0	2.64	8.04439	2.45824e-25	2.99388e-26
CL11417.Contig1_All	8.01	84.69	3.40232	0	0
CL11417.Contig2_All	12.97	74.16	2.51546	3.41695e-182	8.61812e-184
CL11417.Contig3_All	0.13	3.41	4.71319	4.37585e-20	6.18788e-21
CL11418.Contig1_All	0.08	4.86	5.92481	4.07263e-47	3.2146e-48
CL11419.Contig1_All	6.54	14.05	1.10321	4.24497e-17	6.61492e-18
CL1142.Contig1_All	25.68	8.36	-1.61907	1.83424e-137	6.01212e-139
CL1142.Contig2_All	0.17	2.93	4.10729	3.5938e-14	6.26822e-15
CL11421.Contig2_All	5.19	10.82	1.05989	3.03256e-11	6.01558e-12
CL11421.Contig3_All	241.66	33.41	-2.85463	0	0
CL11423.Contig1_All	0.2	2.99	3.90207	2.54034e-10	5.29044e-11
CL11423.Contig4_All	0	1.18	6.88264	1.182e-05	3.3762e-06
CL11425.Contig3_All	0	0.47	5.55459	0.000174328	5.5426e-05
CL11425.Contig4_All	0.8	0	-6.32193	1.77639e-10	3.6626e-11
CL11427.Contig1_All	0	1.24	6.9542	0.000339352	0.000111567
CL11428.Contig1_All	0	6.3	9.29921	8.46912e-43	7.15498e-44
CL11428.Contig2_All	0.1	1.63	4.0268	2.28578e-07	5.7168e-08
CL1143.Contig13_All	2.27	1.04	-1.12611	9.14041e-06	2.58344e-06
CL1143.Contig15_All	0.29	0	-4.85798	0.000401194	0.000133486
CL1143.Contig5_All	1.1	0.15	-2.87447	2.64733e-09	5.84378e-10
CL1143.Contig7_All	3.41	0.6	-2.50674	1.29042e-33	1.30018e-34
CL11431.Contig1_All	0.25	19.94	6.31759	2.43019e-66	1.46646e-67
CL11433.Contig3_All	0.21	1.34	2.67377	0.000136309	4.29448e-05
CL11434.Contig1_All	0.12	5.43	5.49985	2.1835e-35	2.1195e-36
CL11437.Contig1_All	28.26	0	-11.4645	6.58554e-67	3.95152e-68
CL11437.Contig2_All	9.44	0	-9.88264	2.14627e-23	2.75738e-24
CL11437.Contig3_All	4.42	0.3	-3.88101	1.12252e-06	2.94784e-07
CL11438.Contig2_All	0	10.29	10.007	8.9214e-56	6.1702e-57
CL11439.Contig2_All	10.86	2.82	-1.94526	1.0439e-51	7.6644e-53
CL1144.Contig1_All	1.48	8.46	2.51506	1.13317e-13	2.01722e-14
CL11440.Contig1_All	28.26	8.16	-1.79212	2.1056e-73	1.17734e-74
CL11444.Contig1_All	0	4.5	8.81378	1.91327e-15	3.1793e-16
CL11444.Contig2_All	0	3.85	8.58871	4.92285e-19	7.18584e-20
CL11445.Contig1_All	0	3.12	8.2854	4.69568e-13	8.5684e-14
CL11446.Contig2_All	2.81	6.46	1.20096	3.78664e-15	6.36096e-16
CL11446.Contig3_All	0.94	0	-6.55459	1.05361e-06	2.76138e-07
CL11448.Contig2_All	1.55	0	-7.27612	1.77578e-10	3.6626e-11
CL11448.Contig4_All	2.57	0.34	-2.91816	4.43141e-25	5.4414e-26
CL11448.Contig5_All	0	0.94	6.55459	6.03493e-06	1.67729e-06
CL11449.Contig1_All	0.24	3.91	4.02606	1.23374e-21	1.6707e-22
CL1145.Contig1_All	3.34	7.71	1.20688	1.24246e-19	1.78173e-20
CL1145.Contig2_All	5.9	0.99	-2.57521	3.30826e-43	2.77802e-44
CL11456.Contig1_All	0.12	1.92	4	6.03974e-11	1.21624e-11
CL11457.Contig1_All	21.58	83.98	1.96035	7.65382e-229	1.57149e-230
CL11458.Contig1_All	0.59	6.59	3.48149	1.6827e-24	2.09926e-25
CL11459.Contig1_All	18	6.76	-1.4129	1.90921e-101	8.16714e-103
CL11459.Contig2_All	43.79	10.99	-1.99441	0	0
CL11460.Contig1_All	31.65	10.28	-1.62237	2.57551e-33	2.61254e-34
CL11462.Contig1_All	8.71	65.41	2.90877	1.51469e-200	3.5046e-202
CL11464.Contig1_All	608.76	21.44	-4.8275	0	0
CL11466.Contig2_All	0.27	1.28	2.24511	0.000300091	9.79012e-05
CL11466.Contig4_All	3.94	0.09	-5.45213	2.20414e-22	2.91412e-23
CL11469.Contig2_All	0.63	0	-5.97728	5.59632e-05	1.70085e-05
CL1147.Contig3_All	3.84	0	-8.58496	6.78807e-10	1.44645e-10
CL11470.Contig2_All	0.45	2.69	2.57961	1.46277e-07	3.61578e-08
CL11472.Contig1_All	92.65	39.64	-1.22483	1.01368e-148	3.11534e-150
CL11473.Contig1_All	0.03	2.25	6.22882	3.54388e-20	4.99826e-21
CL11473.Contig2_All	1.03	8.25	3.00175	1.51354e-26	1.78798e-27
CL11478.Contig1_All	8.78	0.17	-5.69061	5.87352e-61	3.80032e-62
CL11478.Contig2_All	31.35	1.59	-4.30137	5.83722e-171	1.57051e-172
CL11479.Contig2_All	9.79	0.54	-4.18028	1.15822e-27	1.3319e-28
CL11479.Contig3_All	1.54	0.4	-1.94486	9.68682e-05	3.00656e-05
CL1148.Contig3_All	3	0.98	-1.61411	2.99683e-06	8.11796e-07
CL1148.Contig5_All	4.73	11.84	1.32376	3.7228e-13	6.76368e-14
CL11481.Contig1_All	2.07	80.23	5.27644	2.56151e-255	4.69976e-257
CL11481.Contig2_All	1.77	99.46	5.8123	0	0
CL11481.Contig3_All	2.83	131.22	5.53504	0	0
CL11481.Contig4_All	2.41	256.55	6.73406	0	0
CL11483.Contig1_All	0.4	2.21	2.46597	2.37522e-05	6.96844e-06
CL11484.Contig2_All	277.64	85.03	-1.70717	0	0
CL11484.Contig3_All	12.18	26.93	1.1447	7.1194e-36	6.84224e-37
CL11484.Contig4_All	2.12	0.22	-3.26849	1.73552e-18	2.5761e-19
CL11485.Contig1_All	44.4	17.99	-1.30336	6.64027e-28	7.58546e-29
CL11488.Contig2_All	0.79	2.8	1.8255	4.62634e-08	1.10366e-08
CL11488.Contig4_All	5.14	0.17	-4.91816	2.20659e-30	2.38912e-31
CL11490.Contig2_All	0	1.28	7	4.02179e-07	1.0217e-07
CL11490.Contig3_All	0.07	3.67	5.71228	3.05745e-17	4.7301e-18
CL11491.Contig1_All	61.83	0.97	-5.99418	7.32391e-154	2.18334e-155
CL11491.Contig2_All	13.64	0.18	-6.2437	2.06136e-24	2.5791e-25
CL11491.Contig3_All	4.16	0	-8.70044	4.16386e-13	7.57668e-14
CL11492.Contig1_All	0	6.01	9.23122	9.81798e-22	1.32461e-22
CL11494.Contig2_All	0.33	1.71	2.37346	9.0542e-09	2.06388e-09
CL11495.Contig2_All	0.19	2.93	3.94683	0.000727589	0.00024923
CL11496.Contig1_All	9.86	1.53	-2.68806	9.68834e-30	1.06266e-30
CL11496.Contig2_All	4.31	0.45	-3.25969	1.20036e-11	2.33408e-12
CL11497.Contig3_All	2.64	9.28	1.81359	8.21643e-15	1.39942e-15
CL11499.Contig3_All	3.23	8.79	1.44433	8.46491e-07	2.20192e-07
CL115.Contig3_All	3.24	0.25	-3.69599	2.05163e-06	5.50392e-07
CL1150.Contig1_All	4.27	0.86	-2.31183	2.06771e-23	2.65542e-24
CL1150.Contig3_All	6.43	1.72	-1.90241	3.33466e-13	6.04814e-14
CL11500.Contig2_All	1.88	0	-7.55459	0.000402418	0.000133486
CL11502.Contig1_All	67.57	145.83	1.10983	2.52199e-235	5.02148e-237
CL11502.Contig3_All	3.97	8.74	1.13849	6.80156e-25	8.39674e-26
CL11503.Contig1_All	11.7	2.68	-2.1262	0	0
CL11503.Contig3_All	35.2	11.83	-1.57313	0	0
CL11504.Contig1_All	4.29	0.45	-3.25298	7.8137e-39	7.13212e-40
CL11505.Contig2_All	3.09	0.14	-4.46411	1.13653e-21	1.53689e-22
CL11507.Contig2_All	0.07	6.87	6.61681	6.20509e-30	6.77806e-31
CL11508.Contig1_All	0.25	1.8	2.848	1.5783e-13	2.82558e-14
CL11509.Contig2_All	0.04	5.63	7.13699	6.60703e-80	3.43808e-81
CL11510.Contig1_All	7.78	51	2.71266	4.49256e-124	1.61704e-125
CL11510.Contig2_All	1.93	5.64	1.54709	9.05056e-21	1.25608e-21
CL11512.Contig2_All	0	1.35	7.07682	3.67625e-12	6.98818e-13
CL11512.Contig3_All	0.41	1.3	1.66482	0.000750343	0.00025737
CL11514.Contig1_All	17.98	78.7	2.12997	2.01268e-191	4.86052e-193
CL11514.Contig2_All	1.1	0	-6.78136	2.89346e-05	8.55874e-06
CL11517.Contig2_All	1.72	0	-7.42626	6.79862e-10	1.44645e-10
CL11519.Contig1_All	0.07	1.01	3.85086	2.28606e-07	5.7168e-08
CL11519.Contig2_All	0.21	1.67	2.99139	4.93443e-14	8.64558e-15
CL11520.Contig2_All	21.84	5.73	-1.93037	2.30122e-100	9.92018e-102
CL11522.Contig5_All	0.46	1.4	1.60572	3.83736e-06	1.04937e-06
CL11525.Contig2_All	0.12	1.4	3.54432	5.77106e-24	7.30324e-25
CL11528.Contig1_All	0.59	0.07	-3.07529	3.31215e-05	9.83936e-06
CL11528.Contig4_All	18.4	3.37	-2.44889	2.48634e-113	9.65436e-115
CL11529.Contig2_All	1.12	0	-6.80735	0.00040117	0.000133486
CL1153.Contig2_All	4.01	9.02	1.16953	3.78271e-14	6.60302e-15
CL1153.Contig4_All	2.64	6.53	1.30655	1.06855e-10	2.17662e-11
CL11531.Contig2_All	0	0.75	6.22882	2.03559e-07	5.07576e-08
CL11531.Contig3_All	0	5.17	9.01402	9.32834e-53	6.73768e-54
CL11531.Contig4_All	0.37	2.02	2.44876	9.06928e-11	1.84312e-11
CL11534.Contig1_All	15.38	7.03	-1.12946	1.29598e-12	2.40834e-13
CL11534.Contig2_All	3.65	0.59	-2.62911	3.49827e-10	7.33622e-11
CL11534.Contig3_All	9.36	4.41	-1.08573	8.92762e-06	2.52124e-06
CL11535.Contig1_All	2.14	0.39	-2.45606	1.19181e-13	2.12638e-14
CL11535.Contig5_All	1.05	3.52	1.74519	1.34441e-10	2.75672e-11
CL11536.Contig2_All	3.61	0.27	-3.74097	1.35067e-20	1.88224e-21
CL11537.Contig1_All	2.23	7.92	1.82846	3.6452e-15	6.11022e-16
CL11537.Contig2_All	1.19	0	-6.89482	0.000401581	0.000133486
CL11537.Contig3_All	2.23	0.18	-3.63097	6.43182e-06	1.79571e-06
CL1154.Contig1_All	4.52	16.12	1.83446	1.82154e-57	1.23389e-58
CL1154.Contig3_All	0.22	3.08	3.80735	1.28799e-25	1.55806e-26
CL1154.Contig4_All	1.54	0.21	-2.87447	1.61738e-10	3.32666e-11
CL11540.Contig1_All	0	2.46	7.94251	1.89603e-30	2.04774e-31
CL11540.Contig2_All	0.42	8.81	4.39068	1.42182e-92	6.57802e-94
CL11543.Contig2_All	0.31	2.36	2.92845	1.15059e-11	2.23546e-12
CL11543.Contig3_All	0.05	1.3	4.70044	1.04522e-09	2.25068e-10
CL11543.Contig5_All	0.21	1.68	3	6.11599e-09	1.38009e-09
CL11544.Contig1_All	19.74	55.94	1.50276	4.82168e-96	2.166e-97
CL11544.Contig2_All	0	1.03	6.6865	2.65464e-08	6.22356e-09
CL11545.Contig2_All	0.61	3.21	2.39569	4.99775e-09	1.11979e-09
CL11547.Contig1_All	1	2.36	1.23879	2.03171e-05	5.91466e-06
CL11549.Contig2_All	1.75	0	-7.45121	3.1376e-12	5.94634e-13
CL1155.Contig2_All	0	4.4	8.78136	2.36159e-13	4.25676e-14
CL11551.Contig1_All	0	1.93	7.59246	7.9196e-07	2.05658e-07
CL11552.Contig2_All	1.12	38.91	5.11857	3.56702e-228	7.33456e-230
CL11553.Contig2_All	0.63	2.02	1.68093	8.82385e-18	1.34257e-18
CL11553.Contig3_All	5.28	0.91	-2.5366	1.27315e-70	7.32802e-72
CL11555.Contig2_All	5.19	1.89	-1.45735	2.5317e-14	4.38072e-15
CL11557.Contig1_All	0.59	2.15	1.86555	2.50687e-18	3.74316e-19
CL11557.Contig2_All	14.82	3.22	-2.20241	6.62736e-49	5.07902e-50
CL11560.Contig1_All	0.18	1.24	2.78427	3.16198e-07	7.98646e-08
CL11561.Contig1_All	2.35	0.15	-3.96963	0.000479557	0.000160655
CL11562.Contig2_All	1.03	2.44	1.24424	3.2609e-10	6.81818e-11
CL11563.Contig2_All	42.19	11.8	-1.83811	3.95677e-77	2.11686e-78
CL11566.Contig1_All	3.09	7.95	1.36335	9.86563e-20	1.40894e-20
CL11566.Contig3_All	0.73	2.07	1.50366	0.000147847	4.67016e-05
CL11566.Contig7_All	3.11	0.14	-4.47342	1.50419e-16	2.39402e-17
CL11567.Contig2_All	19.44	1.02	-4.25239	4.24037e-75	2.3234e-76
CL11567.Contig3_All	8.93	0.2	-5.48059	4.76302e-12	9.0941e-13
CL11568.Contig2_All	0.17	4.43	4.7037	1.04692e-49	7.9352e-51
CL11569.Contig2_All	0	13.92	10.4429	1.14542e-92	5.2981e-94
CL1157.Contig1_All	49.03	200.95	2.0351	2.28114e-251	4.24478e-253
CL1157.Contig2_All	1.9	7.38	1.95762	3.70231e-27	4.31092e-28
CL1157.Contig3_All	13.73	0.22	-5.96368	2.14295e-31	2.26438e-32
CL1157.Contig4_All	119.58	718.26	2.58653	0	0
CL11570.Contig1_All	0.16	12.83	6.32531	1.8612e-89	8.8626e-91
CL11570.Contig2_All	0	12.31	10.2656	1.41547e-93	6.49616e-95
CL11571.Contig1_All	2.08	0.52	-2	0.00025111	8.14464e-05
CL11572.Contig1_All	2.07	0	-7.69349	3.75767e-08	8.90928e-09
CL11575.Contig2_All	13.92	5.34	-1.38225	1.33797e-14	2.29076e-15
CL11575.Contig3_All	5.52	2.69	-1.03706	0.000289919	9.44928e-05
CL11576.Contig2_All	44.13	147.13	1.73726	3.69397e-287	6.08536e-289
CL11577.Contig2_All	0	0.73	6.18982	1.8545e-12	3.4717e-13
CL11577.Contig3_All	0.12	2.12	4.14296	2.77969e-29	3.08372e-30
CL1158.Contig1_All	4.92	1.24	-1.98832	4.92329e-08	1.17514e-08
CL1158.Contig2_All	3.15	0.08	-5.29921	5.96286e-35	5.84306e-36
CL1158.Contig3_All	0.19	0.83	2.12711	2.58275e-05	7.6006e-06
CL1158.Contig4_All	4.23	1.27	-1.73583	2.57994e-06	6.96464e-07
CL11580.Contig1_All	0.64	3.09	2.27146	1.97421e-16	3.15256e-17
CL11580.Contig2_All	1.62	3.96	1.28951	1.00279e-09	2.15682e-10
CL11581.Contig1_All	2.55	0.81	-1.6545	2.54706e-05	7.49328e-06
CL11581.Contig2_All	9.72	2.51	-1.95327	1.96705e-15	3.27142e-16
CL11582.Contig1_All	1.94	0	-7.59991	1.92994e-08	4.48318e-09
CL11582.Contig2_All	4.82	0	-8.91289	2.43189e-47	1.91295e-48
CL11584.Contig1_All	1.35	0.21	-2.6845	0.000407865	0.000136024
CL11584.Contig2_All	2.8	0.23	-3.60572	1.47609e-09	3.20482e-10
CL11585.Contig1_All	0.14	1.59	3.50553	9.90128e-13	1.83322e-13
CL11586.Contig1_All	0.23	10.1	5.45658	4.30131e-82	2.19688e-83
CL11586.Contig2_All	0.8	7.54	3.23649	2.9512e-40	2.62398e-41
CL11587.Contig1_All	10.86	28.72	1.40303	6.661e-53	4.8011e-54
CL11587.Contig2_All	0.29	9.07	4.96698	6.7051e-17	1.05359e-17
CL11588.Contig2_All	3.25	18.59	2.51602	3.45386e-83	1.7464e-84
CL11588.Contig3_All	0.38	2.74	2.8501	4.84911e-24	6.12146e-25
CL11589.Contig1_All	0.08	26.18	8.35425	1.98306e-186	4.90822e-188
CL11589.Contig2_All	0	37.2	11.8611	4.30148e-289	7.04736e-291
CL11589.Contig3_All	0	7.11	9.47371	4.52026e-69	2.64344e-70
CL1159.Contig1_All	0	1	6.64386	1.1852e-05	3.3762e-06
CL11590.Contig2_All	0.7	0	-6.12928	0.000769587	0.000265274
CL11591.Contig2_All	0.14	0.91	2.70044	3.02251e-10	6.31428e-11
CL11595.Contig2_All	1.31	0.46	-1.50986	0.000117338	3.68222e-05
CL11599.Contig1_All	38.86	8.55	-2.18429	3.81883e-129	1.32939e-130
CL11599.Contig3_All	2.75	7.8	1.50404	3.21171e-19	4.6659e-20
CL116.Contig10_All	116.99	4.88	-4.58336	0	0
CL116.Contig11_All	46.9	1.83	-4.67967	0	0
CL116.Contig12_All	10.64	0	-10.0553	8.6549e-60	5.68754e-61
CL116.Contig13_All	39.59	0.06	-9.36596	5.1086e-205	1.15845e-206
CL116.Contig14_All	12.96	0	-10.3399	6.36478e-22	8.54632e-23
CL116.Contig16_All	41.94	0.07	-9.22676	9.44958e-202	2.17692e-203
CL116.Contig1_All	12.63	0.85	-3.89325	1.22873e-48	9.46464e-50
CL116.Contig3_All	14.44	1.12	-3.6885	4.28776e-45	3.50256e-46
CL116.Contig4_All	29.2	0.15	-7.60486	0	0
CL116.Contig5_All	3.44	0.29	-3.56828	4.50349e-28	5.12602e-29
CL116.Contig6_All	14.58	0.7	-4.38049	0	0
CL116.Contig7_All	3.4	0.65	-2.38702	3.04465e-36	2.90904e-37
CL116.Contig8_All	8.97	0.94	-3.25438	6.28449e-46	5.0587e-47
CL116.Contig9_All	29.92	1	-4.90304	2.90161e-185	7.20786e-187
CL1160.Contig6_All	1.97	0	-7.62205	1.20713e-11	2.34834e-12
CL11601.Contig1_All	0.04	0.44	3.45943	5.60169e-05	1.69586e-05
CL11601.Contig2_All	0.37	2.54	2.77923	1.83547e-21	2.49658e-22
CL11602.Contig2_All	3.88	0.37	-3.39046	8.70212e-21	1.2072e-21
CL11602.Contig3_All	2.67	5.44	1.02677	8.7179e-08	2.12254e-08
CL11603.Contig1_All	6.9	15.21	1.14035	3.22076e-30	3.49686e-31
CL11604.Contig2_All	0.26	3.26	3.64829	3.53421e-08	8.35892e-09
CL11608.Contig1_All	0	3.46	8.43463	3.08494e-17	4.77974e-18
CL11608.Contig2_All	0	2.44	7.93074	1.85401e-12	3.4717e-13
CL11612.Contig1_All	0.19	2.43	3.67688	2.06064e-15	3.43078e-16
CL11612.Contig2_All	1.79	6.53	1.86712	2.09934e-16	3.3568e-17
CL11613.Contig1_All	5.02	23.47	2.22506	4.59869e-80	2.38978e-81
CL11613.Contig2_All	1.66	13.81	3.05646	4.12803e-66	2.49804e-67
CL11614.Contig10_All	54.31	9.68	-2.48814	2.60297e-207	5.84264e-209
CL11614.Contig11_All	71.27	10.31	-2.78925	6.78764e-132	2.3139e-133
CL11614.Contig12_All	13.37	3.09	-2.11332	4.14439e-55	2.89748e-56
CL11614.Contig13_All	165.76	24.59	-2.75295	0	0
CL11614.Contig15_All	26.27	5.54	-2.24546	1.35785e-55	9.4265e-57
CL11614.Contig1_All	10.98	1.1	-3.3193	2.08811e-29	2.30896e-30
CL11614.Contig2_All	16.2	2.43	-2.73697	3.73038e-19	5.42988e-20
CL11614.Contig3_All	53.81	8.95	-2.58791	0	0
CL11614.Contig4_All	66.84	11.33	-2.56056	0	0
CL11614.Contig5_All	142.81	26.64	-2.42243	0	0
CL11614.Contig6_All	44.94	5.54	-3.02004	2.19802e-291	3.5659e-293
CL11614.Contig7_All	48.9	6.61	-2.88711	0	0
CL11614.Contig8_All	138.52	25.09	-2.46491	0	0
CL11614.Contig9_All	70.43	10.89	-2.69319	0	0
CL11616.Contig2_All	0.47	1.42	1.59516	0.000662631	0.000224456
CL11617.Contig1_All	39.44	17.79	-1.14859	3.64741e-67	2.17942e-68
CL11617.Contig2_All	37.05	2.49	-3.89526	7.71627e-221	1.64385e-222
CL11618.Contig2_All	0.1	1.85	4.20945	0.000211915	6.83512e-05
CL11619.Contig1_All	286.93	41.3	-2.79649	0	0
CL11619.Contig2_All	106.14	33.56	-1.66115	7.04642e-293	1.13751e-294
CL11619.Contig3_All	8.54	2.98	-1.51892	6.50339e-26	7.81032e-27
CL1162.Contig2_All	8.51	1.79	-2.2492	9.75807e-10	2.0977e-10
CL11620.Contig2_All	0.7	6.98	3.3178	2.33937e-39	2.11562e-40
CL11622.Contig1_All	3.28	0.31	-3.40336	8.22712e-28	9.42044e-29
CL11622.Contig2_All	34.98	6.28	-2.47769	1.17132e-193	2.79346e-195
CL11625.Contig1_All	81.93	6.86	-3.57811	3.57137e-138	1.16558e-139
CL11625.Contig2_All	448.27	9.97	-5.49063	0	0
CL11627.Contig2_All	0	1.06	6.72792	1.54882e-17	2.37456e-18
CL11629.Contig2_All	1.5	13.79	3.20059	3.8989e-86	1.91517e-87
CL1163.Contig1_All	0.64	0.07	-3.19265	1.05311e-06	2.75478e-07
CL1163.Contig3_All	11.35	0	-10.1485	8.08977e-28	9.26074e-29
CL1163.Contig4_All	1.18	0	-6.88264	4.64198e-11	9.2742e-12
CL1163.Contig5_All	2.49	0.18	-3.79008	1.88993e-35	1.83207e-36
CL1163.Contig6_All	11.48	0.24	-5.57994	2.03186e-100	8.75698e-102
CL1163.Contig7_All	6.95	0.8	-3.11894	3.93517e-41	3.43418e-42
CL11637.Contig2_All	3.43	1.35	-1.34525	2.34746e-17	3.61922e-18
CL1164.Contig3_All	22.44	51.05	1.18584	2.41971e-43	2.028e-44
CL1164.Contig6_All	1.6	3.34	1.06178	0.00077039	0.000265852
CL11640.Contig1_All	1.25	3.18	1.3471	8.51489e-09	1.93933e-09
CL11644.Contig2_All	1.92	4.14	1.10852	2.29563e-13	4.13694e-14
CL11645.Contig1_All	10.16	130	3.67754	0	0
CL11645.Contig2_All	0	1.84	7.52356	7.57397e-15	1.28817e-15
CL11645.Contig3_All	0	0.86	6.42626	1.3431e-08	3.09184e-09
CL11647.Contig1_All	339.24	4.6	-6.20453	0	0
CL11647.Contig2_All	49.48	2.3	-4.42714	1.2906e-187	3.17622e-189
CL1165.Contig1_All	3.65	1.79	-1.02794	1.37791e-06	3.63866e-07
CL11650.Contig1_All	0	4.33	8.75822	2.64955e-08	6.22356e-09
CL11655.Contig1_All	0	12.13	10.2444	1.6443e-97	7.29428e-99
CL11658.Contig2_All	2.8	0	-8.12928	0.000108227	3.38004e-05
CL1166.Contig1_All	6.88	20.67	1.58706	1.04767e-61	6.71572e-63
CL11661.Contig1_All	42.14	19.36	-1.12211	1.64485e-64	1.01564e-65
CL11661.Contig2_All	0.37	2.14	2.53201	8.55313e-08	2.08208e-08
CL11662.Contig1_All	0.23	3.19	3.79385	6.3616e-12	1.22209e-12
CL11662.Contig3_All	0	3.83	8.5812	9.68291e-28	1.11087e-28
CL11662.Contig4_All	1.56	10.17	2.7047	1.16242e-36	1.10307e-37
CL11663.Contig1_All	1.86	0.56	-1.7318	0.000330686	0.000108307
CL11665.Contig1_All	1.82	4.55	1.32193	3.47889e-08	8.22078e-09
CL11666.Contig1_All	10.96	0.21	-5.70571	2.26412e-98	9.9531e-100
CL11666.Contig2_All	2.13	0	-7.73471	1.25948e-16	1.9971e-17
CL11666.Contig3_All	4.81	1.64	-1.55234	3.52197e-15	5.90048e-16
CL11666.Contig5_All	2.82	0	-8.13955	6.40658e-17	1.00495e-17
CL11666.Contig6_All	16.62	1.88	-3.14412	1.99336e-38	1.83406e-39
CL11666.Contig7_All	230.12	502.11	1.12562	0	0
CL11668.Contig2_All	1.16	0.28	-2.05063	1.46529e-05	4.2193e-06
CL11669.Contig2_All	1.3	0.15	-3.11548	1.57259e-07	3.89118e-08
CL11670.Contig1_All	0	8.83	9.78627	1.2369e-19	1.77352e-20
[truncated: 28,374 more rows]

## Sheet: S1 vs S0
Supplementary table S2-4 Differentially expressed genes between S0 and S1
Gene ID	NEC FPKM	EMB FPKM	log2(EMB/NEC)	FDR(NEC-vs-EMB)	Pvalue(NEC-vs-EMB)
CL1.Contig1_All	8.34	17.58	1.07582	5.58528e-39	6.25986e-40
CL1.Contig2_All	0.31	9.49	4.93607	4.62769e-116	2.23202e-117
CL1.Contig4_All	1.67	5.22	1.6442	8.14048e-22	1.32277e-22
CL10.Contig10_All	0.86	0	-6.42626	2.23871e-07	6.57242e-08
CL10.Contig16_All	0.5	7.14	3.83592	2.98581e-51	2.74062e-52
CL10.Contig17_All	13.42	28.81	1.10218	1.25191e-43	1.29723e-44
CL10.Contig18_All	0	19.38	10.9204	6.92388e-181	2.27826e-182
CL10.Contig20_All	0.2	1.95	3.2854	7.05745e-06	2.3061e-06
CL10.Contig25_All	9.23	32.49	1.81559	6.04178e-96	3.4044e-97
CL10.Contig2_All	20.08	99.62	2.31068	0	0
CL10.Contig4_All	3.87	31.09	3.00605	2.24407e-164	8.08426e-166
CL10.Contig6_All	0.59	0	-5.88264	4.00271e-09	1.05131e-09
CL10.Contig8_All	1.5	0.61	-1.29808	5.2609e-05	1.84901e-05
CL100.Contig1_All	14.83	2.18	-2.76612	4.45931e-52	4.05034e-53
CL100.Contig3_All	5.32	0.34	-3.96782	2.76374e-25	4.08922e-26
CL100.Contig4_All	23.06	0.34	-6.08371	1.91265e-134	8.12202e-136
CL100.Contig5_All	0.35	1.28	1.87072	1.05128e-06	3.23104e-07
CL100.Contig6_All	1.04	2.88	1.46949	1.63662e-06	5.09932e-07
CL1000.Contig1_All	26.67	6.89	-1.95264	2.98713e-67	2.25368e-68
CL1000.Contig3_All	17.08	0.82	-4.38054	5.63246e-79	3.7551e-80
CL10000.Contig1_All	6.09	0	-9.2503	1.1632e-52	1.0469e-53
CL10000.Contig3_All	2.1	0	-7.71425	3.06673e-18	5.52632e-19
CL10000.Contig4_All	4.61	0	-8.84862	4.57369e-41	4.9415e-42
CL10000.Contig5_All	3.02	0	-8.2384	4.84718e-25	7.20768e-26
CL10000.Contig6_All	2.57	0	-8.00562	2.62183e-20	4.43722e-21
CL10000.Contig7_All	0.93	0	-6.53916	2.23619e-07	6.57242e-08
CL10002.Contig2_All	5.66	0.65	-3.12229	4.76816e-35	5.71788e-36
CL10002.Contig4_All	0	4.88	8.93074	1.55173e-41	1.66317e-42
CL10007.Contig1_All	11.77	2.35	-2.32438	9.53255e-21	1.59501e-21
CL10007.Contig2_All	1.99	0.1	-4.3147	4.80068e-13	1.04444e-13
CL10008.Contig2_All	0.84	0	-6.39232	0.000175457	6.47214e-05
CL10008.Contig3_All	3.04	0	-8.24793	9.06351e-05	3.24874e-05
CL10009.Contig2_All	0.97	4.3	2.14828	5.19056e-10	1.29886e-10
CL10009.Contig3_All	0.82	15.9	4.27726	2.72336e-66	2.0784e-67
CL1001.Contig2_All	1.9	0.15	-3.66297	6.46637e-09	1.71972e-09
CL1001.Contig3_All	1.91	0.1	-4.2555	6.4661e-09	1.71972e-09
CL1001.Contig4_All	4.71	1.83	-1.36388	1.21993e-06	3.7569e-07
CL10010.Contig6_All	0.37	1.46	1.98037	0.000755135	0.000297834
CL10011.Contig1_All	2.25	0.68	-1.72632	9.09809e-09	2.43958e-09
CL10011.Contig2_All	0.69	0	-6.10852	6.33298e-06	2.06246e-06
CL10011.Contig3_All	2.47	0.25	-3.30451	5.2331e-16	1.01653e-16
CL10012.Contig1_All	0	9.94	9.9571	1.30537e-87	7.99024e-89
CL10014.Contig1_All	0	4.47	8.80413	1.85178e-07	5.4034e-08
CL10015.Contig1_All	19.44	7.42	-1.38954	6.50465e-17	1.22451e-17
CL10015.Contig4_All	0.57	5.49	3.26777	3.59968e-11	8.52576e-12
CL10017.Contig1_All	44.16	4.65	-3.24744	0	0
CL10017.Contig2_All	6.87	0	-9.42417	1.04491e-88	6.31992e-90
CL10017.Contig3_All	18.08	1.24	-3.86598	1.23089e-57	1.04172e-58
CL1002.Contig2_All	0.97	4.32	2.15497	2.39892e-05	8.20432e-06
CL10023.Contig1_All	1.65	8.78	2.41175	1.61178e-16	3.0733e-17
CL10023.Contig2_All	3.16	11.35	1.8447	1.2932e-18	2.30428e-19
CL10024.Contig2_All	0	2.7	8.07682	3.64513e-07	1.08493e-07
CL10025.Contig2_All	0	2.19	7.77479	1.98034e-24	2.9978e-25
CL10026.Contig1_All	30.66	65.3	1.09073	1.40385e-29	1.87387e-30
CL10027.Contig1_All	17.78	4.67	-1.92876	2.60558e-42	2.76024e-43
CL1003.Contig1_All	0.38	1.16	1.61005	0.000463251	0.000177563
CL1003.Contig3_All	0	1.09	6.76818	0.000157916	5.75456e-05
CL1003.Contig4_All	0.43	1.76	2.03317	2.0722e-06	6.49924e-07
CL1003.Contig5_All	1.69	0.19	-3.15295	5.98422e-05	2.11068e-05
CL10034.Contig2_All	0	2.76	8.10852	1.85304e-07	5.4034e-08
CL10036.Contig1_All	106.62	4.62	-4.52844	0	0
CL10036.Contig2_All	58.52	0.73	-6.32489	0	0
CL10036.Contig3_All	153.47	0	-13.9057	0	0
CL10038.Contig2_All	0.32	2.66	3.05528	2.66843e-15	5.31732e-16
CL10038.Contig3_All	0.19	4.05	4.41385	2.66844e-27	3.74282e-28
CL1004.Contig2_All	0	2.55	7.99435	3.05748e-20	5.18902e-21
CL1004.Contig3_All	5.42	0	-9.08215	1.21919e-33	1.50371e-34
CL1004.Contig4_All	0	1.02	6.67243	0.000598516	0.000231996
CL10040.Contig2_All	9.98	1.55	-2.68677	1.55476e-44	1.58447e-45
CL10044.Contig2_All	35.41	14.1	-1.32846	2.27872e-174	7.76936e-176
CL10045.Contig3_All	0.26	2.6	3.32193	1.53688e-05	5.15684e-06
CL10046.Contig2_All	5.99	1.43	-2.06654	3.75339e-21	6.20868e-22
CL1005.Contig2_All	0	2.49	7.96	3.43391e-12	7.74312e-13
CL10051.Contig1_All	112.38	1.73	-6.02147	0	0
CL10051.Contig2_All	23.64	1.38	-4.09849	4.45013e-176	1.50305e-177
CL10051.Contig3_All	2.43	0.6	-2.01792	2.33025e-08	6.3784e-09
CL10051.Contig4_All	0.9	0.08	-3.49185	1.84352e-05	6.21358e-06
CL10051.Contig8_All	3.62	0	-8.49985	1.38333e-15	2.73166e-16
CL10052.Contig1_All	89.93	43.14	-1.05978	2.32226e-142	9.46194e-144
CL10052.Contig3_All	0.14	2.07	3.88613	1.34791e-06	4.161e-07
CL10053.Contig1_All	3.02	0.04	-6.2384	2.17447e-21	3.577e-22
CL10053.Contig2_All	0.69	0	-6.10852	1.23143e-05	4.10884e-06
CL10054.Contig1_All	16.07	6.19	-1.37636	3.88438e-14	8.0864e-15
CL10054.Contig2_All	17.45	5.24	-1.73559	8.15002e-28	1.12921e-28
CL10056.Contig2_All	7.59	3.02	-1.32955	2.55336e-14	5.28004e-15
CL10057.Contig4_All	0.75	0	-6.22882	3.24842e-06	1.03527e-06
CL10057.Contig5_All	1.99	0	-7.63662	1.06065e-14	2.15984e-15
CL10057.Contig6_All	4.85	0.56	-3.11449	1.50781e-24	2.27584e-25
CL10057.Contig7_All	5.3	2.41	-1.13696	9.76209e-07	2.99708e-07
CL10057.Contig8_All	13.59	5.29	-1.36121	1.65902e-20	2.79476e-21
CL10058.Contig1_All	0	0.9	6.49185	0.000596919	0.000231996
CL10058.Contig2_All	0	5.59	9.1267	1.23543e-22	1.96431e-23
CL10059.Contig1_All	0.5	2.72	2.44361	8.72749e-14	1.84295e-14
CL10059.Contig3_All	0.29	9.27	4.99844	5.79025e-76	3.96756e-77
CL10060.Contig1_All	0	9.61	9.90839	1.13337e-55	9.82688e-57
CL10061.Contig1_All	0	10.62	10.0526	2.50432e-37	2.87886e-38
CL10061.Contig2_All	0	85.41	13.0602	0	0
CL10061.Contig4_All	0	5.16	9.01123	1.23706e-22	1.96431e-23
CL10062.Contig3_All	0.18	1.65	3.1964	9.22108e-05	3.31498e-05
CL10065.Contig1_All	64.82	220.22	1.76443	0	0
CL10065.Contig2_All	213.34	518.96	1.28247	0	0
CL10065.Contig3_All	1.49	0.19	-2.97124	8.36962e-07	2.55656e-07
CL10066.Contig1_All	2.26	1.03	-1.13368	9.46807e-06	3.11614e-06
CL10067.Contig2_All	0.15	0.79	2.39689	3.37769e-05	1.16445e-05
CL10068.Contig1_All	56.59	3.73	-3.9233	4.87565e-302	1e-303
CL10068.Contig2_All	1.35	0.21	-2.6845	1.42038e-05	4.75386e-06
CL10069.Contig2_All	1.63	8.17	2.32546	2.0136e-16	3.85282e-17
CL10070.Contig1_All	15.52	0.7	-4.47063	2.31374e-48	2.21406e-49
CL10071.Contig1_All	1.47	11.64	2.9852	1.21353e-40	1.32009e-41
CL10072.Contig1_All	0	1.26	6.97728	2.42627e-08	6.6752e-09
CL10073.Contig3_All	2.59	0.77	-1.75002	4.59871e-10	1.14792e-10
CL10074.Contig1_All	14.38	5.33	-1.43186	1.27302e-65	9.80944e-67
CL10075.Contig1_All	0.21	1.81	3.10753	2.54426e-11	5.9702e-12
CL10075.Contig2_All	0.57	1.35	1.24393	0.000213872	7.93846e-05
CL10076.Contig1_All	0	1.26	6.97728	9.4264e-08	2.69112e-08
CL10076.Contig2_All	0	0.92	6.52356	0.0006006	0.000231996
CL1008.Contig2_All	3.39	0.2	-4.08321	4.2371e-61	3.43782e-62
CL1008.Contig3_All	0.35	7.21	4.36457	3.43679e-138	1.43138e-139
CL1008.Contig6_All	2.18	0.48	-2.18322	1.2058e-10	2.9265e-11
CL1008.Contig7_All	0.1	2.95	4.88264	1.26779e-16	2.41138e-17
CL10080.Contig1_All	1.04	62.92	5.91886	0	0
CL10081.Contig1_All	1.64	0.34	-2.27009	4.81054e-05	1.68711e-05
CL10081.Contig2_All	45.8	10.58	-2.11401	9.61533e-99	5.29608e-100
CL10081.Contig3_All	534.11	0	-15.7048	0	0
CL10081.Contig4_All	63.99	0.15	-8.73674	0	0
CL10084.Contig1_All	0.61	3.58	2.55308	1.64454e-22	2.62148e-23
CL10084.Contig2_All	0	0.78	6.2854	3.15409e-09	8.24634e-10
CL10088.Contig2_All	0	1.79	7.48382	1.59899e-09	4.10702e-10
CL1009.Contig1_All	1.39	0.23	-2.59538	2.02231e-05	6.83136e-06
CL1009.Contig3_All	0	1.27	6.98868	2.33053e-16	4.47336e-17
CL1009.Contig4_All	0.18	0.84	2.22239	9.03792e-06	2.97108e-06
CL10090.Contig1_All	2.79	9.5	1.76766	2.95055e-12	6.63856e-13
CL10090.Contig2_All	3.86	9.08	1.23409	9.5493e-07	2.93038e-07
CL10092.Contig1_All	68.29	0.59	-6.85482	0	0
CL10092.Contig2_All	175.41	0.07	-11.2911	0	0
CL10093.Contig3_All	0.43	9.84	4.51625	6.49946e-89	3.9203e-90
CL10097.Contig1_All	0	2.12	7.72792	0.000306366	0.000115544
CL10099.Contig1_All	1.78	0	-7.47573	2.39272e-12	5.35894e-13
CL1010.Contig2_All	3.49	0.68	-2.35962	2.37272e-10	5.83768e-11
CL10101.Contig1_All	2.23	0.21	-3.40858	2.33375e-13	5.01352e-14
CL10101.Contig2_All	0.39	2.38	2.60942	4.20666e-13	9.11868e-14
CL10101.Contig3_All	7.2	1.19	-2.59704	3.95939e-32	5.0257e-33
CL10101.Contig5_All	5.22	0.94	-2.47332	1.49155e-23	2.31182e-24
CL10101.Contig6_All	11.82	3.08	-1.94023	6.23419e-44	6.42276e-45
CL10103.Contig2_All	68.28	8.35	-3.03161	0	0
CL10103.Contig3_All	1.22	2.85	1.22408	0.000997169	0.000396088
CL10104.Contig1_All	0	1.2	6.90689	0.000157041	5.75456e-05
CL10104.Contig2_All	0.3	1.07	1.83458	0.00036988	0.000140856
CL10110.Contig1_All	0	1.4	7.12928	5.44906e-06	1.76336e-06
CL10112.Contig2_All	1.03	3.65	1.82525	0.000988593	0.000392594
CL10113.Contig1_All	26.75	73.7	1.46213	1.33602e-251	3.27056e-253
CL10113.Contig2_All	0	0.32	5	4.10744e-05	1.42739e-05
CL10114.Contig1_All	1.7	13.67	3.00741	3.26782e-96	1.83629e-97
CL10115.Contig4_All	0.17	1.57	3.20716	0.000537952	0.000206806
CL10116.Contig1_All	0.37	6.4	4.11247	3.03829e-96	1.70664e-97
CL10116.Contig2_All	1.8	9.24	2.3599	1.7144e-43	1.77968e-44
CL10116.Contig3_All	2.46	20.28	3.04333	1.21318e-237	3.1491e-239
CL10116.Contig4_All	1.32	10.24	2.95561	8.86048e-70	6.50904e-71
CL10117.Contig10_All	0.55	6.02	3.45226	2.65698e-17	4.94e-18
CL10117.Contig3_All	7.53	16.88	1.16459	8.26665e-12	1.90042e-12
CL10117.Contig4_All	2.62	0.18	-3.8635	1.07599e-19	1.85947e-20
CL10117.Contig5_All	2.56	0.03	-6.41504	2.11863e-44	2.16332e-45
CL10117.Contig6_All	0	7.61	9.57175	3.18452e-32	4.03372e-33
CL10117.Contig8_All	1.92	0	-7.58496	7.92062e-35	9.54628e-36
CL10117.Contig9_All	0.43	3.33	2.95311	3.18068e-08	8.8153e-09
CL10118.Contig1_All	2.81	0.15	-4.22754	3.43747e-05	1.1863e-05
CL10119.Contig2_All	0	1.81	7.49985	0.000306887	0.000115544
CL1012.Contig1_All	20.35	77.43	1.92786	0	0
CL1012.Contig2_All	3.04	16.46	2.43682	3.25898e-67	2.46022e-68
CL10121.Contig2_All	0	5.39	9.07414	1.17276e-16	2.22792e-17
CL10122.Contig1_All	3.71	1.17	-1.66491	4.97383e-14	1.03999e-14
CL10122.Contig4_All	7.95	21.59	1.44134	5.30697e-46	5.27262e-47
CL10125.Contig1_All	0.96	0.24	-2	0.00086289	0.000341314
CL10125.Contig2_All	8.88	2.23	-1.99352	1.45546e-47	1.41265e-48
CL10126.Contig4_All	0.36	15.38	5.41691	7.52476e-146	2.99374e-147
CL1013.Contig1_All	8.51	21.25	1.32023	1.14755e-65	8.8375e-67
CL1013.Contig2_All	0.17	3.2	4.23447	2.97701e-45	2.99648e-46
CL1013.Contig3_All	0.17	3.55	4.38421	9.69049e-15	1.9699e-15
CL1013.Contig4_All	0.88	3.5	1.99178	5.49352e-20	9.39606e-21
CL1013.Contig6_All	0	4.51	8.81698	1.90097e-95	1.07514e-96
CL1013.Contig8_All	0	1.45	7.17991	0.000598396	0.000231996
CL10131.Contig2_All	1.08	14.41	3.73797	7.0848e-11	1.70138e-11
CL10139.Contig1_All	4.94	15.73	1.67094	3.2398e-116	1.55904e-117
CL1014.Contig2_All	0	1.71	7.41785	0.00015794	5.75456e-05
CL10140.Contig1_All	9.52	0.15	-5.98793	2.09983e-37	2.41064e-38
CL10140.Contig2_All	12.69	2.51	-2.33793	1.44452e-45	1.44521e-46
CL10140.Contig3_All	23.67	1.25	-4.24306	2.16549e-137	9.06198e-139
CL10143.Contig1_All	0.45	3.71	3.04342	7.09244e-05	2.51462e-05
CL10144.Contig2_All	0	0.91	6.50779	0.000157382	5.75456e-05
CL10144.Contig3_All	0	8.17	9.67419	7.99298e-33	1.00054e-33
CL10145.Contig1_All	40.17	127.51	1.66642	0	0
CL10148.Contig1_All	2.08	9.97	2.26101	7.24777e-43	7.60366e-44
CL10148.Contig2_All	16.06	0.45	-5.1574	9.27496e-147	3.66756e-148
CL10148.Contig3_All	5.85	0.66	-3.1479	5.85287e-38	6.65464e-39
CL10148.Contig4_All	18.55	0.82	-4.49965	6.07912e-146	2.41658e-147
CL1015.Contig1_All	0.43	1.6	1.89566	6.24856e-07	1.88634e-07
CL1015.Contig2_All	3.75	1.39	-1.43181	1.55944e-10	3.80802e-11
CL10150.Contig1_All	4.21	12.33	1.55028	1.57554e-28	2.15378e-29
CL10150.Contig2_All	0	6.49	9.34207	1.16352e-52	1.04655e-53
CL10152.Contig1_All	54.66	19.77	-1.46717	1.24389e-128	5.47556e-130
CL10152.Contig2_All	13.94	4.64	-1.58703	1.64959e-35	1.95869e-36
CL10154.Contig1_All	5.47	0	-9.0954	2.07466e-27	2.90494e-28
CL10154.Contig2_All	0.9	0	-6.49185	0.000657265	0.00025687
CL10155.Contig2_All	0.15	5.46	5.18587	3.01498e-38	3.4127e-39
CL10156.Contig1_All	28.35	1.34	-4.40304	4.11539e-146	1.63233e-147
CL10156.Contig2_All	3.76	0.21	-4.16227	1.85459e-20	3.1279e-21
CL10157.Contig1_All	0.53	6.69	3.65794	1.58094e-29	2.11304e-30
CL10157.Contig2_All	5.52	15.09	1.45085	5.8481e-21	9.72394e-22
CL1016.Contig3_All	0.31	0	-4.9542	0.000656135	0.00025687
CL1016.Contig5_All	6.65	0.31	-4.42301	4.81268e-73	3.40704e-74
CL10161.Contig1_All	0	2.2	7.78136	2.42821e-08	6.6752e-09
CL10162.Contig2_All	0.09	0.7	2.95936	5.09293e-05	1.78817e-05
CL10162.Contig3_All	0.73	2.44	1.74091	2.99053e-09	7.78804e-10
CL10164.Contig1_All	2.06	5.46	1.40626	3.427e-10	8.5007e-11
CL10164.Contig3_All	2.8	6.07	1.11627	2.18184e-05	7.42292e-06
CL10165.Contig1_All	7.2	2.76	-1.38333	3.14292e-19	5.51008e-20
CL10165.Contig2_All	3.32	0.71	-2.22529	3.95891e-18	7.1694e-19
CL10169.Contig1_All	3.49	0.7	-2.3178	3.89093e-52	3.5328e-53
CL10169.Contig3_All	0	1.36	7.08746	3.78447e-48	3.63728e-49
CL10170.Contig1_All	16.29	6.83	-1.25403	1.25031e-29	1.66741e-30
CL10172.Contig2_All	1.93	8.15	2.0782	1.53265e-08	4.15904e-09
CL10173.Contig1_All	8.97	1.2	-2.90207	6.82483e-44	7.03578e-45
CL10174.Contig2_All	3.66	15.96	2.12455	8.52392e-255	2.06408e-256
CL10174.Contig3_All	9.2	35.78	1.95945	0	0
CL10176.Contig1_All	6.77	0.42	-4.01069	2.50094e-66	1.90838e-67
CL10176.Contig2_All	2.26	0.01	-7.82018	1.4597e-23	2.26182e-24
CL10179.Contig1_All	2.15	0.61	-1.81746	2.74457e-05	9.40974e-06
CL1018.Contig1_All	1.37	0.05	-4.7761	6.10807e-08	1.72829e-08
CL1018.Contig2_All	0.77	0.1	-2.94486	8.62213e-06	2.83164e-06
CL1018.Contig3_All	0.74	0	-6.20945	4.36759e-07	1.30936e-07
CL1018.Contig4_All	9.17	1.33	-2.7855	1.46176e-59	1.20794e-60
CL10180.Contig1_All	2.18	4.98	1.19182	3.301e-05	1.13692e-05
CL10180.Contig3_All	0	1.73	7.43463	7.18242e-07	2.1784e-07
CL10184.Contig1_All	81.78	0.47	-7.44294	1.86051e-241	4.76374e-243
CL10184.Contig2_All	45.27	0.32	-7.14434	2.80799e-181	9.22094e-183
CL10185.Contig1_All	2.58	121.56	5.55815	0	0
CL10186.Contig1_All	1.73	0	-7.43463	5.17631e-20	8.8398e-21
CL10188.Contig1_All	0.31	0	-4.9542	0.000175615	6.47214e-05
CL10188.Contig2_All	0.31	0	-4.9542	0.000175772	6.47214e-05
CL10188.Contig3_All	1.45	0	-7.17991	1.89138e-24	2.86062e-25
CL1019.Contig2_All	10.29	3.1	-1.7309	1.07585e-10	2.6072e-11
CL1019.Contig5_All	8.75	1.1	-2.99178	1.23438e-19	2.13972e-20
CL10190.Contig2_All	3.58	0.7	-2.35453	2.78934e-14	5.77264e-15
CL10197.Contig10_All	0.83	0	-6.37504	8.53226e-07	2.6085e-07
CL10197.Contig15_All	0	2.24	7.80735	7.51254e-18	1.37076e-18
CL10197.Contig4_All	0.73	2.56	1.81018	1.65223e-06	5.14978e-07
CL10197.Contig5_All	2.12	0.52	-2.02748	8.6612e-16	1.69515e-16
CL10197.Contig8_All	0	1.82	7.50779	9.43734e-08	2.69112e-08
CL10198.Contig1_All	0	1.12	6.80735	1.23715e-22	1.96431e-23
CL10198.Contig2_All	0	0.89	6.47573	2.9628e-17	5.52624e-18
CL10199.Contig1_All	0.41	3.54	3.11005	1.20694e-26	1.71803e-27
CL10199.Contig3_All	30.68	9.82	-1.6435	1.44044e-116	6.91892e-118
CL10199.Contig4_All	0.31	4.94	3.99417	1.86256e-45	1.86878e-46
CL1020.Contig2_All	0.05	3.67	6.19771	2.7013e-24	4.10346e-25
CL1020.Contig3_All	0.2	4.58	4.51728	4.9803e-33	6.21666e-34
CL10200.Contig2_All	17.43	2.3	-2.92187	5.81295e-53	5.21382e-54
CL10200.Contig3_All	23.16	1.89	-3.61518	1.45982e-97	8.11948e-99
CL10203.Contig2_All	0.48	2.61	2.44294	4.816e-09	1.27066e-09
CL10206.Contig2_All	2.25	0.61	-1.88304	3.81358e-07	1.13684e-07
CL10206.Contig3_All	2.33	0	-7.86419	3.39832e-21	5.61196e-22
CL10207.Contig1_All	4.49	9.83	1.13048	6.85386e-08	1.94233e-08
CL10207.Contig2_All	2.61	8.41	1.68806	2.06749e-05	6.98852e-06
CL10211.Contig1_All	0.49	0	-5.61471	0.000175588	6.47214e-05
CL10212.Contig1_All	2.2	4.6	1.06413	1.24471e-06	3.83788e-07
CL10214.Contig1_All	4.19	0.96	-2.12584	2.16731e-09	5.61024e-10
CL10217.Contig1_All	26.45	0.65	-5.34668	2.70379e-128	1.19199e-129
CL10217.Contig2_All	2.04	0	-7.67243	7.83309e-09	2.09442e-09
CL10218.Contig1_All	3.94	0.56	-2.8147	1.18975e-42	1.25329e-43
CL10218.Contig2_All	8.55	2.88	-1.56986	1.51991e-40	1.65756e-41
CL1022.Contig2_All	5.15	0	-9.00843	9.48296e-33	1.18894e-33
CL1022.Contig3_All	15.91	0.42	-5.2434	6.26694e-78	4.22578e-79
CL1022.Contig4_All	1.09	0	-6.76818	3.99969e-09	1.05131e-09
CL10220.Contig1_All	4.65	22.47	2.2727	5.99997e-154	2.28918e-155
CL10220.Contig2_All	0.63	7.8	3.63005	2.00769e-64	1.56786e-65
CL10223.Contig2_All	0.42	2.09	2.31504	1.0539e-10	2.55262e-11
CL10225.Contig1_All	0	1.37	7.09803	3.64445e-07	1.08493e-07
CL10225.Contig2_All	0.26	6.01	4.53078	4.28641e-55	3.74252e-56
CL10227.Contig2_All	1.68	0.37	-2.18286	2.12958e-09	5.51186e-10
CL10227.Contig3_All	1.29	0.44	-1.5518	6.27643e-05	2.21686e-05
CL10228.Contig1_All	0.65	14.69	4.49825	1.41e-15	2.78604e-16
CL10228.Contig3_All	0.2	3.26	4.0268	3.67168e-11	8.69994e-12
CL10228.Contig4_All	0.42	19.53	5.53916	0	0
CL10229.Contig1_All	0.69	16.21	4.55414	5.36718e-119	2.53424e-120
CL10229.Contig2_All	12.64	34.16	1.43431	1.95933e-63	1.54392e-64
CL1023.Contig1_All	6.41	3.17	-1.01584	3.93747e-09	1.03383e-09
CL1023.Contig2_All	0.88	0.26	-1.75899	0.000816289	0.000322458
CL1023.Contig5_All	0.16	1.61	3.33092	2.69165e-09	6.9975e-10
CL10231.Contig5_All	0.36	1.55	2.1062	0.000172036	6.3232e-05
CL10231.Contig6_All	1.8	3.8	1.078	8.84086e-06	2.90484e-06
CL10231.Contig8_All	0	2.06	7.6865	8.10595e-10	2.04546e-10
CL10232.Contig3_All	0.2	2.06	3.36457	8.94653e-25	1.34109e-25
CL10233.Contig2_All	25.23	0	-11.3009	2.45144e-69	1.80843e-70
CL10233.Contig4_All	177.3	0.6	-8.20701	0	0
CL10237.Contig1_All	24.69	0	-11.2697	0	0
CL10237.Contig2_All	2.82	0	-8.13955	2.43373e-55	2.11794e-56
CL10242.Contig1_All	3.57	74.59	4.38499	0	0
CL10242.Contig2_All	0.47	10.56	4.48981	1.13742e-47	1.10071e-48
CL10243.Contig1_All	12.94	2.09	-2.63026	2.55319e-53	2.27906e-54
CL10243.Contig2_All	4.04	0.95	-2.08836	1.24962e-10	3.03508e-11
CL10245.Contig1_All	14.69	0.71	-4.37087	1.47886e-81	9.59356e-83
CL10245.Contig2_All	40.4	10.68	-1.91944	3.28968e-93	1.89755e-94
CL10246.Contig1_All	4.21	0	-8.71768	5.30402e-10	1.32965e-10
CL10246.Contig2_All	3.23	0	-8.33539	7.01432e-11	1.68167e-11
CL10246.Contig3_All	1.28	0	-7	0.000175746	6.47214e-05
CL10246.Contig4_All	2.98	0	-8.21917	4.37177e-07	1.30936e-07
CL10248.Contig1_All	1.39	7.3	2.39281	1.05385e-10	2.55262e-11
CL10249.Contig2_All	1.79	0	-7.48382	2.04299e-09	5.27716e-10
CL10250.Contig1_All	2.2	0	-7.78136	2.72993e-15	5.44198e-16
CL10251.Contig2_All	17.26	2.56	-2.75322	3.15596e-135	1.3353e-136
CL10253.Contig1_All	0	24.98	11.2866	2.46054e-173	8.43268e-175
CL10253.Contig2_All	0	6.28	9.29462	3.11037e-23	4.87236e-24
CL10253.Contig3_All	0	3	8.22882	1.00974e-27	1.40192e-28
CL10256.Contig1_All	2.69	12.21	2.18239	9.99698e-31	1.30354e-31
CL10256.Contig2_All	1.72	0	-7.42626	4.00036e-09	1.05131e-09
CL10256.Contig3_All	0	1	6.64386	2.77484e-06	8.78224e-07
CL10257.Contig1_All	12.06	0.87	-3.79307	1.52437e-47	1.48071e-48
CL10257.Contig2_All	13.44	0	-10.3923	4.19657e-74	2.93756e-75
CL10258.Contig1_All	257.95	107.61	-1.26128	0	0
CL10258.Contig3_All	23.61	2.22	-3.41077	5.31701e-119	2.50938e-120
CL10260.Contig1_All	2.69	0.49	-2.45675	4.73763e-27	6.68378e-28
CL10260.Contig2_All	4.69	0.88	-2.41401	6.34741e-44	6.5408e-45
CL10262.Contig1_All	45.47	0	-12.1507	2.61813e-123	1.19724e-124
CL10264.Contig1_All	7.2	24.39	1.76022	8.7716e-42	9.37158e-43
CL10265.Contig1_All	4.09	0.21	-4.28364	1.15849e-07	3.33878e-08
CL10266.Contig1_All	1.73	0	-7.43463	2.70621e-10	6.67428e-11
CL10266.Contig2_All	23.36	11.55	-1.01615	2.97976e-25	4.41212e-26
CL10267.Contig3_All	12.13	47.13	1.95807	3.80098e-178	1.26997e-179
CL10270.Contig1_All	5.94	0.11	-5.75489	1.319e-15	2.60158e-16
CL10272.Contig2_All	0.07	1.56	4.47805	4.40931e-06	1.41551e-06
CL10276.Contig1_All	18.99	9.49	-1.00076	1.05336e-15	2.07252e-16
CL10279.Contig1_All	58.06	0	-12.5033	0	0
CL10279.Contig2_All	1.04	0	-6.70044	2.39453e-05	8.1856e-06
CL10279.Contig3_All	2.42	0	-7.91886	3.33764e-37	3.84748e-38
CL10279.Contig4_All	50.79	0.02	-11.3103	0	0
CL10280.Contig2_All	0.65	2.79	2.10175	2.55094e-23	3.98138e-24
CL10282.Contig1_All	15.42	31.69	1.03922	3.52089e-100	1.9125e-101
CL10282.Contig2_All	0.53	7.69	3.85892	3.53989e-131	1.5356e-132
CL10283.Contig1_All	5.47	14.03	1.3589	3.46137e-26	4.99204e-27
CL10285.Contig1_All	6.53	16.19	1.30995	2.56363e-40	2.80824e-41
CL10285.Contig2_All	0.44	18.56	5.39855	8.60435e-212	2.47446e-213
CL10285.Contig4_All	0.95	3.8	2	6.7594e-15	1.36743e-15
CL10286.Contig1_All	23.99	6.25	-1.94051	2.92166e-91	1.72006e-92
CL10286.Contig2_All	0.18	2.07	3.52356	3.82568e-15	7.6782e-16
CL10287.Contig1_All	0	15.69	10.6156	8.15903e-67	6.18358e-68
CL10287.Contig2_All	4.12	13.15	1.67435	3.41815e-16	6.59116e-17
CL10287.Contig3_All	2.58	10.5	2.02495	8.59824e-13	1.88705e-13
CL10289.Contig2_All	42.82	11.73	-1.86808	3.95303e-66	3.02208e-67
CL1029.Contig1_All	0.41	2.1	2.35669	2.01535e-06	6.31604e-07
CL10290.Contig1_All	10.6	3.78	-1.48761	2.76093e-23	4.31308e-24
CL10290.Contig3_All	0	0.75	6.22882	2.78036e-06	8.78224e-07
CL10291.Contig1_All	10.47	5.15	-1.02362	8.11804e-24	1.25163e-24
CL10291.Contig2_All	0	2.79	8.12412	6.11372e-44	6.29594e-45
CL10291.Contig3_All	0	0.3	4.90689	0.000599505	0.000231996
CL10291.Contig5_All	0.25	3.72	3.8953	1.25962e-41	1.34828e-42
CL10292.Contig1_All	4.1	0.51	-3.00705	2.14376e-18	3.84538e-19
CL10292.Contig3_All	3.71	0	-8.53528	1.04975e-27	1.45816e-28
CL10297.Contig1_All	1.57	7.12	2.18111	1.10678e-52	9.94784e-54
CL10297.Contig2_All	0.97	9.72	3.3249	9.40156e-115	4.57394e-116
CL10298.Contig1_All	0.13	1.25	3.26534	0.000301405	0.000112769
CL103.Contig1_All	0.83	2.44	1.5557	1.76673e-07	5.1332e-08
CL103.Contig2_All	0	0.84	6.39232	2.09944e-05	7.10902e-06
CL103.Contig4_All	1.02	0	-6.67243	0.000340268	0.000128938
CL10300.Contig2_All	1.06	4.49	2.08265	1.76642e-22	2.81714e-23
CL10301.Contig1_All	0.23	4.43	4.2676	5.43257e-22	8.7922e-23
CL10303.Contig2_All	5.77	0.12	-5.58747	1.06827e-125	4.80966e-127
CL10304.Contig1_All	23.78	53.71	1.17544	1.99979e-88	1.21438e-89
CL10304.Contig2_All	5.12	24.54	2.26092	2.72766e-79	1.81278e-80
CL10306.Contig1_All	2.71	0	-8.08215	2.23008e-22	3.56274e-23
CL10306.Contig2_All	9.23	0.21	-5.45787	8.84002e-59	7.37814e-60
CL10306.Contig3_All	1.15	0	-6.84549	7.83599e-09	2.09442e-09
CL10306.Contig4_All	4.2	0.04	-6.71425	3.90533e-30	5.15044e-31
CL10307.Contig1_All	13.84	4.92	-1.49211	2.6201e-32	3.31272e-33
CL1031.Contig2_All	0	3.06	8.25739	2.5346e-28	3.4774e-29
CL1031.Contig3_All	0	1.58	7.30378	5.28232e-11	1.2585e-11
CL1031.Contig4_All	0	2.88	8.16993	4.99844e-25	7.4359e-26
CL10311.Contig3_All	0.2	1.05	2.39232	4.50415e-06	1.4466e-06
CL10312.Contig2_All	2.99	34.3	3.51999	6.67941e-186	2.1551e-187
CL10314.Contig2_All	12.61	0.63	-4.32307	1.01236e-65	7.78634e-67
CL10316.Contig1_All	10.67	1.17	-3.18898	3.0176e-90	1.79551e-91
CL10316.Contig3_All	3.19	32.84	3.36383	2.29111e-200	6.9198e-202
CL10319.Contig1_All	32.67	7.74	-2.07756	1.83749e-137	7.68736e-139
CL10322.Contig1_All	35.55	0	-11.7956	2.71745e-267	6.31066e-269
CL10322.Contig2_All	10.03	0.18	-5.80018	1.03177e-90	6.1073e-92
CL10324.Contig1_All	46.98	21.19	-1.14866	1.0088e-92	5.84898e-94
CL10324.Contig2_All	2.05	0	-7.67948	1.13273e-30	1.48076e-31
CL10324.Contig4_All	5.31	0.06	-6.46761	2.46295e-80	1.61812e-81
CL10325.Contig1_All	0.98	0	-6.61471	4.37483e-07	1.30936e-07
CL10328.Contig3_All	1.02	5.22	2.35548	2.74615e-33	3.40668e-34
CL10329.Contig2_All	7.77	17.03	1.13209	2.93093e-27	4.11358e-28
CL1033.Contig1_All	0	0.72	6.16993	0.000601699	0.000231996
CL1033.Contig2_All	0	3.93	8.61839	9.94404e-25	1.49303e-25
CL10331.Contig1_All	1.87	0	-7.54689	1.37481e-10	3.3502e-11
CL10331.Contig3_All	2.4	0.79	-1.60311	1.47387e-05	4.93794e-06
CL10332.Contig1_All	90.2	192.31	1.09223	6.46996e-294	1.37194e-295
CL10332.Contig2_All	0	1.53	7.25739	4.09473e-10	1.01873e-10
CL10334.Contig1_All	58.61	10.15	-2.52967	3.95336e-211	1.14215e-212
CL10337.Contig1_All	317.17	4.82	-6.04008	0	0
CL10337.Contig3_All	0.6	3.76	2.6477	2.20085e-24	3.33742e-25
CL10337.Contig4_All	4.33	0.13	-5.05778	1.41764e-47	1.37563e-48
CL10337.Contig5_All	0.97	0	-6.59991	3.13949e-13	6.7777e-14
CL10338.Contig4_All	0	2	7.64386	5.46023e-06	1.76336e-06
CL10338.Contig5_All	0	2.92	8.18982	8.09181e-10	2.04546e-10
CL10338.Contig7_All	0	1.62	7.33985	1.82638e-15	3.62106e-16
CL1034.Contig1_All	5.27	15.77	1.58131	2.74666e-37	3.16048e-38
CL1034.Contig2_All	2	11.48	2.52105	3.47777e-69	2.57016e-70
CL1034.Contig3_All	6.13	31.11	2.34342	1.64583e-154	6.25942e-156
CL1034.Contig4_All	0.7	2.25	1.6845	4.6425e-06	1.49262e-06
CL1034.Contig6_All	11.05	34.6	1.64673	4.57757e-82	2.9549e-83
CL1034.Contig7_All	1.04	7.64	2.87699	3.28222e-33	4.0764e-34
CL10340.Contig1_All	0.55	3.28	2.57619	2.05149e-07	5.99904e-08
CL10340.Contig2_All	7.2	25.83	1.84298	5.81746e-35	6.98516e-36
CL10341.Contig2_All	18.05	8.39	-1.10526	7.57743e-13	1.66017e-13
CL10342.Contig2_All	2.32	0	-7.85798	0.000658119	0.00025687
CL10344.Contig1_All	3.82	8.16	1.095	7.31648e-11	1.75742e-11
CL10346.Contig1_All	30.5	61.21	1.00496	7.7157e-31	1.00497e-31
CL10346.Contig3_All	0	12.22	10.255	2.9695e-50	2.76462e-51
CL10347.Contig1_All	4.92	1.66	-1.56748	4.04381e-11	9.59372e-12
CL10348.Contig1_All	2.89	6.96	1.26802	6.87829e-13	1.50586e-13
CL10348.Contig5_All	0.05	0.49	3.29278	9.21938e-05	3.31498e-05
CL10349.Contig1_All	221.35	57.54	-1.94369	0	0
CL1035.Contig1_All	5.04	0.07	-6.16993	1.61636e-20	2.72218e-21
CL10351.Contig1_All	0	3.72	8.53916	5.05661e-28	6.98214e-29
CL10351.Contig2_All	0.58	2.15	1.89021	8.93349e-08	2.54242e-08
CL10351.Contig3_All	0.44	12.29	4.80384	3.03173e-139	1.25666e-140
CL10352.Contig1_All	1.38	15.04	3.44606	1.64267e-65	1.26813e-66
CL10352.Contig2_All	0.5	4.83	3.27202	1.3071e-17	2.40558e-18
CL10353.Contig1_All	45.49	0.4	-6.82941	0	0
CL10353.Contig2_All	344.48	10.92	-4.97938	0	0
CL10356.Contig1_All	8.3	20.44	1.30021	9.66385e-66	7.43168e-67
CL10358.Contig2_All	1.58	0	-7.30378	8.5338e-07	2.6085e-07
CL1036.Contig3_All	13	0.7	-4.21501	2.69593e-92	1.57142e-93
CL1036.Contig4_All	0.08	1.81	4.49985	4.71708e-16	9.15412e-17
CL1036.Contig5_All	0.62	2.5	2.01159	3.9398e-08	1.09752e-08
CL1036.Contig6_All	2.95	0.45	-2.71272	6.81657e-15	1.37922e-15
CL10363.Contig2_All	0	1.03	6.6865	0.000598839	0.000231996
CL10365.Contig1_All	3.08	0.08	-5.26679	1.04692e-28	1.42399e-29
CL10366.Contig1_All	5.34	1.29	-2.04947	1.16034e-11	2.68426e-12
CL10367.Contig1_All	3.91	0.45	-3.11917	1.24425e-20	2.08686e-21
CL10367.Contig3_All	29.2	62.45	1.09673	8.79019e-85	5.53464e-86
CL1037.Contig2_All	0	0.4	5.32193	2.09739e-05	7.10902e-06
CL1037.Contig3_All	0.11	0.69	2.64909	2.96133e-07	8.74714e-08
CL1037.Contig5_All	0	1.85	7.53138	9.93893e-25	1.49303e-25
CL1037.Contig6_All	0.05	2.99	5.90207	4.7967e-75	3.32062e-76
CL1037.Contig7_All	0.21	1.79	3.0915	1.69683e-16	3.23678e-17
CL10370.Contig2_All	6.78	0.56	-3.59779	1.07415e-25	1.56882e-26
CL10373.Contig1_All	0	1.44	7.16993	2.43163e-08	6.6752e-09
CL10373.Contig2_All	0.08	3.75	5.55075	1.54974e-23	2.40338e-24
CL10373.Contig3_All	0.57	6.16	3.4339	4.26838e-59	3.54792e-60
CL10374.Contig1_All	53.14	7.73	-2.78126	5.48413e-58	4.62862e-59
CL10374.Contig2_All	58.27	4.54	-3.68199	8.92667e-132	3.8527e-133
CL10375.Contig1_All	6.3	2.15	-1.55102	1.5105e-22	2.40632e-23
CL10375.Contig2_All	2.09	0.58	-1.84938	2.55943e-10	6.30494e-11
CL10375.Contig5_All	5.64	1.65	-1.77323	1.7766e-15	3.51982e-16
CL10375.Contig7_All	0.96	0	-6.58496	1.21607e-12	2.68996e-13
CL10377.Contig1_All	0	2	7.64386	2.42607e-08	6.6752e-09
CL10377.Contig2_All	0	0.69	6.10852	0.000598192	0.000231996
CL10377.Contig3_All	1.7	9.01	2.40599	1.38474e-24	2.08794e-25
CL10378.Contig2_All	1.83	0.1	-4.19377	0.000118755	4.29898e-05
CL10379.Contig1_All	13.1	0.41	-4.9978	2.36896e-54	2.08822e-55
CL10379.Contig2_All	5.59	0.13	-5.42626	1.26787e-17	2.33254e-18
CL10380.Contig2_All	0	8.21	9.68124	5.26374e-106	2.72744e-107
CL10380.Contig3_All	0	28.88	11.4959	0	0
CL10380.Contig4_All	0	0.93	6.53916	1.04485e-10	2.5269e-11
CL10381.Contig1_All	22.25	1.7	-3.7102	1.1016e-55	9.54654e-57
CL10382.Contig2_All	2.13	0	-7.73471	1.21668e-12	2.68996e-13
CL10383.Contig3_All	0	9.25	9.85331	4.93629e-71	3.57238e-72
CL10383.Contig5_All	0	1.09	6.76818	9.41005e-08	2.69112e-08
CL10383.Contig6_All	2.79	0	-8.12412	8.10109e-14	1.70773e-14
CL10384.Contig2_All	6.26	2.44	-1.35928	2.27799e-07	6.6998e-08
CL10386.Contig2_All	0.09	0.49	2.44478	3.71458e-05	1.28407e-05
CL10386.Contig3_All	0.15	1.51	3.33151	1.7584e-12	3.9212e-13
CL10386.Contig4_All	0	0.97	6.59991	2.33455e-16	4.47336e-17
CL10386.Contig5_All	0.41	1.72	2.06871	5.51772e-06	1.78935e-06
CL10388.Contig1_All	9.97	1	-3.31759	7.58438e-18	1.38654e-18
CL1039.Contig3_All	0.65	1.87	1.52453	2.80269e-05	9.61644e-06
CL10391.Contig1_All	16.15	0.33	-5.61292	1.35634e-142	5.52036e-144
CL10392.Contig1_All	11.43	4.13	-1.46861	1.40211e-11	3.25654e-12
CL10392.Contig2_All	6.8	0.64	-3.40939	1.7074e-16	3.2577e-17
CL10392.Contig4_All	0.98	0.16	-2.61471	4.10503e-05	1.43131e-05
CL10394.Contig1_All	1.91	9.24	2.27432	1.36266e-23	2.10934e-24
CL10396.Contig14_All	1.82	0.65	-1.48543	6.17383e-06	2.006e-06
CL10396.Contig15_All	0	3.11	8.28077	1.49326e-17	2.7523e-18
CL10396.Contig1_All	5.18	1.5	-1.78799	2.42247e-18	4.35198e-19
CL10396.Contig4_All	0.38	8.33	4.45425	7.71766e-67	5.84652e-68
CL10396.Contig6_All	0.6	2.07	1.7866	5.79316e-11	1.38462e-11
CL10396.Contig8_All	0.64	0	-6	0.000175489	6.47214e-05
CL10398.Contig2_All	9.47	3.23	-1.55183	4.12375e-24	6.30246e-25
CL104.Contig1_All	0	4.43	8.79116	3.17422e-35	3.78756e-36
CL104.Contig2_All	0.71	17.77	4.64548	1.1538e-118	5.46194e-120
CL104.Contig3_All	0	8.87	9.79279	1.20624e-46	1.187e-47
CL10401.Contig2_All	3.53	0	-8.46352	4.37531e-07	1.30936e-07
CL10402.Contig2_All	4.44	26.44	2.57409	1.74884e-83	1.11483e-84
CL10403.Contig1_All	0.6	3.4	2.5025	4.83182e-19	8.5163e-20
CL10403.Contig2_All	0.09	2.01	4.48113	5.6252e-17	1.0561e-17
CL10404.Contig1_All	61.59	4.22	-3.86738	0	0
CL10404.Contig3_All	8.66	1.02	-3.0858	1.68828e-55	1.4668e-56
CL10405.Contig2_All	0.71	2.43	1.77507	5.17761e-10	1.29544e-10
CL10406.Contig3_All	3.03	0	-8.24317	2.23627e-07	6.57242e-08
CL10407.Contig2_All	0.13	6.31	5.60106	2.89572e-45	2.91402e-46
CL10408.Contig2_All	7.18	1.09	-2.71966	1.4033e-12	3.11184e-13
CL1041.Contig11_All	1.69	12.92	2.93451	4.85389e-44	4.98786e-45
CL1041.Contig1_All	0	5.08	8.98868	3.84091e-73	2.71528e-74
CL1041.Contig2_All	4.77	15.02	1.65482	8.44396e-56	7.30084e-57
CL1041.Contig4_All	3.73	11.57	1.63314	2.55727e-13	5.50216e-14
CL1041.Contig5_All	0	10.12	9.98299	1.06417e-182	3.47694e-184
CL1041.Contig8_All	6.38	0.02	-8.31741	1.4442e-124	6.54522e-126
CL1041.Contig9_All	1.37	0	-7.09803	3.56733e-11	8.44126e-12
CL10410.Contig1_All	1.81	0.58	-1.64186	1.61196e-08	4.3867e-09
CL10410.Contig2_All	2.63	0.78	-1.75352	3.87137e-16	7.47918e-17
CL10411.Contig2_All	5.97	1.9	-1.65173	6.5199e-07	1.9712e-07
CL10412.Contig1_All	851.2	114.06	-2.89971	0	0
CL10412.Contig2_All	17.48	0.54	-5.0166	2.17145e-93	1.24966e-94
CL10413.Contig1_All	0.3	0	-4.90689	1.66361e-06	5.19664e-07
CL10413.Contig2_All	0.13	1.45	3.47947	2.82427e-17	5.25632e-18
CL10413.Contig3_All	0	2.92	8.18982	2.90566e-53	2.59592e-54
CL10413.Contig4_All	0.37	0	-5.20945	2.39607e-05	8.1856e-06
CL10413.Contig5_All	0	1.91	7.57743	7.85626e-39	8.82158e-40
CL10416.Contig1_All	1.37	0.08	-4.09803	2.21764e-11	5.19496e-12
CL10419.Contig1_All	11.39	2.38	-2.25873	3.96948e-33	4.93608e-34
CL10419.Contig2_All	7.08	3.2	-1.14568	8.30651e-07	2.536e-07
CL10420.Contig1_All	6.58	22.75	1.78971	1.00846e-212	2.88458e-214
CL10420.Contig2_All	2.83	0.62	-2.19046	8.61066e-34	1.0583e-34
CL10420.Contig4_All	0.19	3.3	4.11839	2.61162e-77	1.76878e-78
CL10420.Contig6_All	0	12.19	10.2515	0	0
CL10420.Contig7_All	0.37	3.82	3.36798	4.04844e-26	5.8472e-27
CL10421.Contig2_All	0.07	1.23	4.13516	3.3936e-07	1.00494e-07
CL10423.Contig1_All	0	4.58	8.8392	9.75427e-22	1.59006e-22
CL10423.Contig2_All	0.59	16.98	4.84698	9.42507e-67	7.15036e-68
CL10423.Contig3_All	0.51	15.84	4.95693	6.50427e-70	4.76522e-71
CL10423.Contig4_All	0.41	5.57	3.76398	1.75968e-20	2.9651e-21
CL10423.Contig6_All	0.08	2.13	4.73471	3.59648e-11	8.5158e-12
CL10424.Contig2_All	0	0.83	6.37504	1.11848e-13	2.3727e-14
CL10424.Contig3_All	15.45	2.63	-2.55447	6.93929e-92	4.0624e-93
CL10424.Contig4_All	3.45	1.39	-1.31151	9.51405e-08	2.72506e-08
CL10424.Contig6_All	3.11	0.47	-2.72618	4.61694e-24	7.0659e-25
CL10424.Contig7_All	6.59	2.65	-1.31429	1.11051e-15	2.1857e-16
CL10426.Contig1_All	12.46	1.63	-2.93436	8.96096e-74	6.29136e-75
CL10426.Contig2_All	9.31	1	-3.21878	2.35567e-63	1.85805e-64
CL10427.Contig1_All	0.74	0	-6.20945	2.70186e-10	6.67428e-11
CL10428.Contig1_All	16.08	0	-10.6511	5.50815e-109	2.79334e-110
CL10429.Contig3_All	1.66	0.17	-3.28758	4.89094e-12	1.11257e-12
CL10429.Contig4_All	2.53	0	-7.98299	2.45347e-25	3.61796e-26
CL10433.Contig1_All	0	0.91	6.50779	3.6256e-15	7.27062e-16
CL10433.Contig2_All	9.15	0.82	-3.48008	3.6795e-112	1.82297e-113
CL10433.Contig3_All	25.16	1.39	-4.17798	0	0
CL10435.Contig1_All	48.16	15.21	-1.66282	3.95136e-70	2.88922e-71
CL10435.Contig2_All	5.64	0.36	-3.96963	1.87167e-42	1.97761e-43
CL10436.Contig3_All	2.06	0.67	-1.62041	0.000632836	0.000246688
CL10437.Contig1_All	230.39	3.63	-5.98796	0	0
CL10437.Contig2_All	13.13	0	-10.3587	3.17641e-26	4.5758e-27
CL10439.Contig2_All	123.82	14.47	-3.09711	0	0
CL10439.Contig4_All	0	135.48	13.7258	0	0
CL10439.Contig6_All	0.84	45.31	5.7533	0	0
CL1044.Contig1_All	1.54	4.65	1.5943	3.57696e-08	9.94828e-09
CL1044.Contig2_All	0.88	2.37	1.42931	0.000758441	0.00029923
CL10440.Contig1_All	8.85	41.85	2.24148	0	0
CL10440.Contig3_All	2.07	5.47	1.40191	1.252e-05	4.18064e-06
CL10440.Contig4_All	0	1.1	6.78136	2.40449e-19	4.20038e-20
CL10441.Contig1_All	11.86	27.05	1.18952	6.71893e-30	8.92034e-31
CL10441.Contig4_All	1.77	5.04	1.50967	2.42958e-11	5.69868e-12
CL10442.Contig1_All	10.5	0.38	-4.78825	5.32826e-41	5.76322e-42
CL10444.Contig2_All	6.37	2.08	-1.61471	3.43662e-09	8.99674e-10
CL10446.Contig1_All	1.41	5.8	2.04036	1.49476e-19	2.59568e-20
CL10446.Contig2_All	0.21	1.6	2.92961	1.32733e-08	3.5947e-09
CL10446.Contig4_All	0	0.86	6.42626	1.07182e-05	3.54058e-06
CL10448.Contig1_All	2.55	0	-7.99435	1.8911e-24	2.86062e-25
CL10448.Contig2_All	13.41	0.2	-6.06717	2.10156e-111	1.04769e-112
CL10450.Contig1_All	12.71	4.19	-1.60094	1.40866e-23	2.18118e-24
CL10459.Contig1_All	0	1.78	7.47573	1.85367e-07	5.4034e-08
CL10459.Contig2_All	1.64	6.2	1.91857	9.24941e-11	2.2265e-11
CL1046.Contig1_All	309.52	75.58	-2.03396	0	0
CL1046.Contig2_All	65.9	8.57	-2.94291	8.88963e-167	3.16524e-168
CL10463.Contig1_All	0.35	1.62	2.21057	3.3269e-06	1.06208e-06
CL10464.Contig1_All	57.66	16	-1.8495	8.06905e-201	2.43352e-202
CL10464.Contig2_All	81.28	27.89	-1.54315	2.83436e-212	8.12924e-214
CL10465.Contig1_All	4.12	0	-8.6865	2.2361e-07	6.57242e-08
CL10466.Contig1_All	4.32	1268.34	8.19769	0	0
CL10466.Contig2_All	11.25	816.62	6.18167	0	0
CL10467.Contig1_All	0	4.19	8.71081	7.9121e-70	5.80624e-71
CL10468.Contig1_All	156.82	29.41	-2.41473	0	0
CL10468.Contig2_All	1.23	0.18	-2.77259	3.05859e-07	9.04218e-08
CL10469.Contig2_All	4.33	0.61	-2.82749	3.55618e-13	7.69688e-14
CL1047.Contig2_All	0.22	1.28	2.54057	0.000657905	0.000257962
CL10470.Contig1_All	3.03	0.16	-4.24317	9.80101e-21	1.64058e-21
CL10470.Contig2_All	3.92	0.21	-4.22239	1.72804e-27	2.41084e-28
CL10476.Contig1_All	5.45	12.86	1.23856	1.61838e-09	4.1586e-10
CL10476.Contig2_All	3.23	7.13	1.14237	2.98192e-09	7.7643e-10
CL10478.Contig1_All	2.46	0.23	-3.41895	5.98459e-05	2.11068e-05
CL10479.Contig1_All	8.31	3.6	-1.20685	1.24643e-09	3.17754e-10
CL10479.Contig4_All	0.13	10.69	6.36161	1.11509e-57	9.43598e-59
CL1048.Contig4_All	0	2.7	8.07682	1.53552e-20	2.58434e-21
CL10480.Contig1_All	17.34	6.34	-1.45155	1.91664e-20	3.23466e-21
CL10480.Contig3_All	0.24	1.76	2.87447	1.26063e-05	4.21098e-06
CL10481.Contig1_All	1.54	0.43	-1.84052	0.000862963	0.000341314
CL10482.Contig1_All	1.28	0	-7	1.23229e-05	4.10884e-06
CL10483.Contig2_All	4.29	1.63	-1.39611	1.41284e-08	3.83002e-09
CL10483.Contig3_All	5.28	11.05	1.06544	2.44368e-38	2.7628e-39
CL10485.Contig2_All	0	3.09	8.27146	1.43314e-14	2.93116e-15
CL10486.Contig1_All	402.29	3.19	-6.97854	0	0
CL10486.Contig2_All	110.01	0.1	-10.1034	0	0
CL10486.Contig3_All	64.23	0.59	-6.76639	1.66445e-158	6.1834e-160
CL10488.Contig3_All	2.43	1.02	-1.25239	7.48783e-05	2.65786e-05
CL10490.Contig1_All	0	1.72	7.42626	8.05875e-05	2.86602e-05
CL10490.Contig2_All	0.02	2.48	6.9542	7.84212e-24	1.20857e-24
CL10490.Contig3_All	0.3	4.87	4.02089	9.61879e-68	7.2199e-69
CL10490.Contig4_All	0.16	8.3	5.69697	4.69771e-14	9.81376e-15
CL10494.Contig1_All	0	0.8	6.32193	2.09644e-05	7.10902e-06
CL10496.Contig2_All	0.11	1.05	3.25481	8.41013e-06	2.75812e-06
CL10496.Contig3_All	1.3	9.07	2.80259	5.59983e-33	6.9974e-34
CL10496.Contig5_All	0	2.66	8.05528	4.01465e-27	5.65186e-28
CL10497.Contig1_All	0.72	0	-6.16993	1.66449e-06	5.19664e-07
CL10498.Contig1_All	22.89	2.95	-2.95593	3.38084e-211	9.75626e-213
CL105.Contig2_All	2.39	0	-7.90087	1.32625e-20	2.2273e-21
CL105.Contig3_All	1.8	0.31	-2.53766	5.45117e-20	9.32182e-21
CL105.Contig4_All	4.21	1.92	-1.13271	6.04883e-15	1.22188e-15
CL1050.Contig1_All	0.45	2.86	2.66802	3.46156e-13	7.48598e-14
CL1050.Contig2_All	22.16	8.32	-1.4133	6.46643e-35	7.77652e-36
CL10500.Contig3_All	8.72	1	-3.12433	7.25674e-51	6.69684e-52
CL10500.Contig4_All	0	0.91	6.50779	2.77678e-06	8.78224e-07
CL10501.Contig1_All	1.97	0.17	-3.53459	3.39321e-10	8.41576e-11
CL10502.Contig1_All	3.09	0.25	-3.62761	2.3688e-08	6.48626e-09
CL10503.Contig1_All	436.63	0	-15.4141	0	0
CL10503.Contig3_All	0.46	6.66	3.85582	3.06289e-36	3.58852e-37
CL10504.Contig1_All	0.86	0.2	-2.10434	0.00088888	0.000351898
CL10505.Contig2_All	2.05	0.14	-3.87213	4.87789e-07	1.46627e-07
CL10509.Contig1_All	5.99	1.35	-2.1496	9.51185e-20	1.63917e-20
CL10509.Contig2_All	0.41	1.41	1.782	1.16108e-05	3.85926e-06
CL1051.Contig1_All	1.61	0.26	-2.63048	1.15297e-06	3.54802e-07
CL10511.Contig1_All	5.84	2.91	-1.00495	4.36483e-12	9.9e-13
CL10511.Contig2_All	5.75	1.16	-2.30944	2.23386e-37	2.56524e-38
CL10511.Contig3_All	0	0.55	5.78136	1.85606e-07	5.4034e-08
CL10512.Contig1_All	0.05	0.98	4.29278	6.19912e-13	1.35539e-13
CL10512.Contig3_All	0.17	2.61	3.94044	1.48946e-24	2.24748e-25
CL10513.Contig1_All	32.18	6.75	-2.2532	3.26139e-63	2.5764e-64
CL10513.Contig2_All	0.82	0.13	-2.65711	0.000440885	0.000168761
CL10515.Contig1_All	0.24	2.69	3.4865	1.12685e-15	2.21874e-16
CL10515.Contig3_All	0.54	1.86	1.78427	8.16401e-05	2.9184e-05
CL10515.Contig4_All	0.74	4.79	2.69443	3.49695e-31	4.51776e-32
CL10515.Contig5_All	0	2.79	8.12412	4.00447e-33	4.98312e-34
CL10517.Contig2_All	0.26	5.02	4.2711	3.53502e-20	6.01468e-21
CL1052.Contig11_All	0	0.37	5.20945	0.000598158	0.000231996
CL1052.Contig12_All	0	4.88	8.93074	2.372e-49	2.2379e-50
CL1052.Contig5_All	10.95	4.98	-1.13671	1.74767e-19	3.0395e-20
CL1052.Contig7_All	0	1.68	7.39232	0.000599454	0.000231996
CL10520.Contig2_All	3.1	0.71	-2.12638	0.000553343	0.000213022
CL10521.Contig1_All	0.63	3.28	2.38027	3.19648e-06	1.01639e-06
CL10522.Contig1_All	452.99	197.26	-1.19938	0	0
CL10524.Contig1_All	0.52	0.02	-4.70044	1.00853e-14	2.05116e-15
CL10524.Contig2_All	1.55	0.07	-4.46877	6.68527e-38	7.61508e-39
CL10524.Contig4_All	4.31	0.14	-4.94419	8.39478e-41	9.11432e-42
CL10525.Contig1_All	6.41	2.44	-1.39344	5.82793e-07	1.75718e-07
CL10526.Contig1_All	0	52.85	12.3677	0	0
CL10526.Contig3_All	12.46	57.55	2.20751	0	0
CL10528.Contig2_All	1.89	0.44	-2.10281	6.50919e-07	1.96789e-07
CL10529.Contig4_All	0.91	10.46	3.52287	1.50539e-54	1.32268e-55
CL1053.Contig1_All	40.28	0.26	-7.27541	5.49243e-267	1.27731e-268
CL1053.Contig3_All	1.4	0.35	-2	4.75675e-05	1.66715e-05
CL1053.Contig4_All	1.68	0	-7.39232	1.23155e-05	4.10884e-06
CL10530.Contig2_All	3.08	0	-8.26679	6.27305e-45	6.34658e-46
CL10530.Contig3_All	30.26	10.61	-1.51199	2.25829e-104	1.18484e-105
CL10532.Contig1_All	91.93	0.15	-9.25943	0	0
CL10534.Contig1_All	120.62	359.82	1.57681	0	0
CL10534.Contig3_All	833.28	57.09	-3.86749	0	0
CL10535.Contig1_All	1.91	0.21	-3.18511	8.32769e-11	2.00288e-11
CL10536.Contig3_All	2.04	0	-7.67243	3.00619e-08	8.31246e-09
CL10537.Contig1_All	19.38	1.72	-3.49409	7.53302e-84	4.78212e-85
CL10537.Contig2_All	0	13.54	10.403	1.04798e-86	6.4679e-88
CL10539.Contig1_All	0	2.38	7.89482	1.23062e-08	3.32452e-09
CL10539.Contig2_All	0.2	1.57	2.97269	0.000218734	8.12494e-05
CL1054.Contig2_All	0.65	0	-6.02237	4.37402e-07	1.30936e-07
CL1054.Contig3_All	0.35	1.56	2.15612	1.55994e-08	4.24322e-09
CL1054.Contig4_All	0	1.22	6.93074	1.43059e-14	2.93116e-15
CL10540.Contig6_All	6.52	2.14	-1.60726	4.13494e-14	8.6226e-15
CL10541.Contig1_All	7.16	3.24	-1.14397	1.60118e-17	2.95916e-18
CL10542.Contig2_All	0.2	7.32	5.19377	5.5626e-31	7.22138e-32
CL10542.Contig3_All	47.65	112.59	1.24053	1.53161e-100	8.29588e-102
CL10543.Contig5_All	7.7	2.19	-1.81393	5.02462e-26	7.27816e-27
CL10543.Contig7_All	13.51	2.92	-2.20999	1.54784e-18	2.76194e-19
CL10545.Contig1_All	21.81	5.95	-1.87403	8.23871e-90	4.92758e-91
CL10545.Contig3_All	4.26	0.1	-5.41278	7.52177e-49	7.15376e-50
CL10547.Contig1_All	39	2.91	-3.74438	2.96083e-103	1.56878e-104
CL10550.Contig1_All	0	25.34	11.3072	1.06575e-137	4.45282e-139
CL10550.Contig2_All	33.7	11.14	-1.597	3.19692e-58	2.68798e-59
CL10550.Contig3_All	0	18.89	10.8834	5.32559e-122	2.4594e-123
CL10550.Contig4_All	0	35.26	11.7838	2.83451e-193	8.82044e-195
CL10550.Contig5_All	0	1.31	7.03342	4.10263e-05	1.42739e-05
CL10550.Contig7_All	0.57	11.52	4.33703	8.2584e-52	7.52924e-53
CL10550.Contig9_All	0.24	1.62	2.75489	2.20815e-06	6.93488e-07
CL10552.Contig1_All	2.86	1.07	-1.4184	0.000594075	0.000228932
CL10554.Contig3_All	0.2	1.6	3	4.3034e-28	5.93404e-29
CL10554.Contig4_All	0.15	0.75	2.32193	2.92516e-10	7.23622e-11
CL10554.Contig7_All	0.39	1.72	2.14086	2.68302e-15	5.34728e-16
CL10554.Contig8_All	2.94	0.59	-2.31703	1.18433e-18	2.10768e-19
CL10557.Contig1_All	15.25	5.26	-1.53567	1.18403e-25	1.731e-26
CL10557.Contig3_All	1.61	0	-7.33092	1.04241e-09	2.64892e-10
CL10558.Contig1_All	10.97	0.37	-4.88989	8.89537e-65	6.92016e-66
CL10558.Contig2_All	7.61	0.31	-4.61756	1.36121e-26	1.93974e-27
CL1056.Contig2_All	5.76	22.79	1.98426	1.50675e-151	5.79692e-153
CL10560.Contig1_All	4.19	1.61	-1.37989	5.77853e-12	1.31778e-12
CL10560.Contig3_All	0.14	1.04	2.89308	1.70414e-07	4.9474e-08
CL10560.Contig5_All	0.19	0.73	1.9419	0.000432315	0.0001654
CL10560.Contig7_All	1.08	2.63	1.28403	0.000417045	0.000159452
CL10560.Contig8_All	0.23	1.68	2.86876	2.60417e-11	6.11566e-12
CL10562.Contig1_All	3.77	8.18	1.11754	3.02385e-16	5.82216e-17
CL10563.Contig3_All	5.24	38.6	2.88096	0	0
CL10565.Contig4_All	4.18	0.18	-4.53743	6.90992e-66	5.29938e-67
CL10568.Contig1_All	671.79	321.85	-1.06162	0	0
CL10568.Contig2_All	3.11	1.47	-1.0811	2.02437e-05	6.8403e-06
CL10569.Contig1_All	0	1.03	6.6865	9.43989e-08	2.69112e-08
CL10569.Contig2_All	0	1.28	7	2.06608e-10	5.07368e-11
CL1057.Contig1_All	5.32	12.62	1.24621	4.98098e-89	3.0011e-90
CL1057.Contig2_All	0.32	2.59	3.01681	1.02665e-08	2.75854e-09
CL10571.Contig1_All	40.08	0	-11.9687	2.52853e-86	1.56808e-87
CL10571.Contig2_All	106.81	0	-13.3828	3.52389e-297	7.35966e-299
CL10573.Contig2_All	0.18	3.79	4.39613	4.6015e-14	9.6077e-15
CL10574.Contig1_All	12.35	4.78	-1.36943	4.25179e-27	5.99462e-28
CL10574.Contig2_All	3.07	0	-8.26209	9.5756e-25	1.43591e-25
CL10574.Contig3_All	4.47	1.92	-1.21917	4.31725e-08	1.20543e-08
CL10574.Contig4_All	1.91	0	-7.57743	6.05212e-18	1.10095e-18
CL10575.Contig1_All	0.8	0	-6.32193	0.000339902	0.000128938
CL10577.Contig1_All	40.63	16.75	-1.27838	8.96539e-104	4.7295e-105
CL1058.Contig10_All	4.54	1.2	-1.91966	1.22225e-15	2.40926e-16
CL1058.Contig12_All	1.89	0.66	-1.51785	0.000510236	0.000195965
CL1058.Contig7_All	0.85	0	-6.40939	3.00631e-08	8.31246e-09
CL10580.Contig1_All	0.52	3.34	2.68326	2.54954e-12	5.7273e-13
CL10580.Contig2_All	0.15	5.59	5.21981	1.54952e-23	2.40338e-24
CL10581.Contig1_All	0	1.55	7.27612	5.05333e-109	2.56102e-110
CL10581.Contig2_All	0.29	2.17	2.90357	6.98163e-86	4.35048e-87
CL10581.Contig3_All	3.54	7.3	1.04415	1.29806e-70	9.44558e-72
CL10583.Contig1_All	60.38	307.51	2.34849	0	0
CL10583.Contig2_All	0.46	1.95	2.08377	0.000755114	0.000297834
CL10587.Contig1_All	61.75	18.74	-1.72032	8.62117e-60	7.10802e-61
CL10588.Contig3_All	1.63	6.22	1.93204	8.28765e-16	1.62112e-16
CL10588.Contig6_All	1.19	3.28	1.46273	2.18573e-06	6.86278e-07
CL10589.Contig2_All	0	2.37	7.88874	5.63554e-14	1.18171e-14
CL10589.Contig4_All	0.35	30.46	6.44342	3.07266e-167	1.08931e-168
CL1059.Contig1_All	0	2.86	8.15987	9.72431e-43	1.02329e-43
CL1059.Contig4_All	1.17	0	-6.87036	5.37523e-15	1.08415e-15
CL1059.Contig7_All	9.4	2.76	-1.76799	1.33678e-57	1.13178e-58
CL1059.Contig8_All	2.83	0.3	-3.23777	3.41757e-30	4.50302e-31
CL10590.Contig1_All	79.21	22.95	-1.78719	1.53819e-123	7.02036e-125
CL10590.Contig2_All	214.09	8.31	-4.68723	0	0
CL10594.Contig1_All	0.93	8.77	3.23727	1.95056e-48	1.86502e-49
CL10594.Contig2_All	119.14	15.22	-2.96862	0	0
CL10594.Contig3_All	59.41	0	-12.5365	2.31627e-249	5.75446e-251
CL10594.Contig4_All	0.05	10.92	7.77083	3.73891e-76	2.55824e-77
CL10595.Contig2_All	0.62	2.06	1.7323	0.000889544	0.00035221
CL10597.Contig1_All	2.23	0	-7.8009	2.35475e-17	4.3695e-18
CL10597.Contig2_All	5.51	0.38	-3.85798	1.22513e-28	1.66937e-29
CL10598.Contig2_All	8.14	1.6	-2.34696	9.42049e-11	2.26872e-11
CL10598.Contig3_All	5.13	1.27	-2.01413	2.77397e-06	8.78896e-07
CL106.Contig2_All	1.74	0	-7.44294	1.56861e-34	1.90181e-35
CL106.Contig3_All	5.2	2.46	-1.07985	5.34891e-15	1.07743e-15
CL10602.Contig1_All	7.45	0	-9.5411	4.57285e-52	4.15498e-53
CL10607.Contig1_All	35.54	2.32	-3.93725	0	0
CL10607.Contig2_All	0	0.8	6.32193	8.09252e-10	2.04546e-10
CL10609.Contig3_All	0	4.16	8.70044	4.78561e-19	8.4338e-20
CL1061.Contig2_All	39.27	0	-11.9392	0	0
CL1061.Contig3_All	24.78	0	-11.275	5.54361e-218	1.5484e-219
CL10610.Contig2_All	2.65	0	-8.04985	1.19333e-17	2.1933e-18
CL10612.Contig1_All	3.88	1.3	-1.57755	2.76238e-05	9.47112e-06
CL10612.Contig2_All	11.82	1.17	-3.33665	4.59336e-34	5.6126e-35
[truncated: 31,414 more rows]

## Sheet: S1 vs S2
Supplementary table S2-5 Differentially expressed genes between S1 and S2
[truncated: 20,562 more rows]

[truncated: 5 more sheets: S1 vs S3, S1 vs S4, S2 vs S3, S2 vs S4, S3 vs S4]
